# Supplementary material for: Antimicrobial resistance of Enterobacteriaceae in rabbit farms: an underestimated reservoir harboring mcr-1.1
Source: Front Cell Infect Microbiol. 2025 Oct 1;15:1663852. doi: 10.3389/fcimb.2025.1663852 (PMC12521101; doi:10.3389/fcimb.2025.1663852)
Supplement: Supplementary Table 1 — The minimal inhibitory concentration value and resistance profile of isolates. [file Table1.xlsx]

## Sheet: sheet1
	ciprofloxacin (CIP)	nalidixic acid (NAL)	colistin (CLS)	tigecycline (TGC)	tetracycline (TET)	chloramphenicol (CHL)	azithromycin (AZM)	sulfamethoxazole/trimethoprim (SXT)	amikacin (AMK)	streptomycin (STR)	ampicillin (AMP)	cefotaxime (CFT)	ceftazidime (CFD)	ceftazidime-avibactam (CFD/AVB)	ampicillin/sulbactam (AMP/SB)	meropenem (MEM)	ertapenem (ETP)	Resistance profile
Ec-A21	>2	8	>8	0.5	>16	>32	>64	>8/152	<=4	8	32	<=0.25	<=0.25	<=0.25/4	8/4	<=0.125	<=0.25	CIP-CLS-TET-CHL-AZM-SXT-AMP
Ec-A24	>2	8	>8	0.5	>16	>32	>64	>8/152	<=4	8	32	<=0.25	<=0.25	<=0.25/4	4/2	<=0.125	<=0.25	CIP-CLS-TET-CHL-AZM-SXT-AMP
Ec-A31	<=0.015	<=4	1	0.5	>16	>32	<=2	>8/152	<=4	16	32	<=0.25	<=0.25	<=0.25/4	8/4	<=0.125	<=0.25	TET-CHL-SXT-STR-AMP
Ec-A29	2	>32	4	1	>16	>32	<=2	>8/152	8	>32	>32	2	8	<=0.25/4	16/8	<=0.125	<=0.25	CIP-NAL-CLS-TGC-TET-CHL-SXT-STR-AMP
Ec-B30	1	32	0.5	0.5	>16	>32	4	8/152	<=4	8	>32	1	8	<=0.25/4	32/16	<=0.125	<=0.25	CIP-NAL-TET-CHL-SXT-AMP-AMP/SB
Ec-C	0.125	>32	1	0.5	>16	>32	<=2	>8/152	<=4	32	4	<=0.25	<=0.25	<=0.25/4	<=2/1	<=0.125	<=0.25	NAL-TET-CHL-SXT-STR
Ec-A	<=0.015	<=4	1	0.5	2	<=4	4	1/19	<=4	<=4	8	0.5	<=0.25	<=0.25/4	8/4	<=0.125	<=0.25	-
Ec-B29	0.25	8	1	<=0.25	2	<=4	8	0.5/9.5	<=4	<=4	>32	<=0.25	<=0.25	<=0.25/4	16/8	<=0.125	<=0.25	AMP
Ec-B31	0.125	8	1	0.5	2	<=4	8	0.5/9.5	<=4	<=4	>32	<=0.25	<=0.25	<=0.25/4	32/16	<=0.125	<=0.25	AMP-AMP/SB
Ec-B37	0.5	8	0.5	<=0.25	2	<=4	4	0.5/9.5	<=4	<=4	>32	<=0.25	<=0.25	<=0.25/4	16/8	<=0.125	<=0.25	AMP
Ec-D3	>2	16	<=0.25	1	>16	>32	>64	>8/152	<=4	>32	>32	2	0.5	<=0.25/4	>32/16	<=0.125	<=0.25	CIP-TGC-TET-CHL-AZM-SXT-STR-AMP-AMP/SB
Ec-D4	2	>32	<=0.25	1	>16	32	8	>8/152	<=4	16	>32	4	<=0.25	<=0.25/4	>32/16	<=0.125	<=0.25	CIP-NAL-TGC-TET-CHL-SXT-STR-AMP-AMP/SB
Ec-JB1	>2	>32	4	1	>16	>32	8	<=0.5/9.5	<=4	<=4	>32	<=0.25	0.5	<=0.25/4	16/8	<=0.125	<=0.25	CIP-NAL-CLS-TGC-TET-CHL-AMP
Ec-JB2	>2	>32	4	1	>16	>32	8	<=0.5/9.5	<=4	<=4	>32	<=0.25	<=0.25	<=0.25/4	16/8	<=0.125	<=0.25	CIP-NAL-CLS-TGC-TET-CHL-AMP
Ec-JB3	>2	>32	<=0.25	<=0.25	1	>32	4	>8/152	<=4	16	>32	<=0.25	<=0.25	<=0.25/4	<=2/1	<=0.125	<=0.25	CIP-NAL-CHL-SXT-STR-AMP
Ec-RX11	1	>32	0.5	<=0.25	2	<=4	4	<=0.5/9.5	<=4	<=4	8	<=0.25	<=0.25	<=0.25/4	4/2	<=0.125	<=0.25	CIP-NAL
Ec-RX13	>2	>32	4	<=0.25	>16	<=4	4	<=0.5/9.5	8	>32	>32	<=0.25	<=0.25	<=0.25/4	8/4	<=0.125	<=0.25	CIP-NAL-CLS-TET-STR-AMP
Ec-RX15	0.5	>32	0.5	0.5	>16	8	<=2	>8/152	<=4	32	<=2	<=0.25	<=0.25	<=0.25/4	<=2/1	<=0.125	<=0.25	NAL-TET-SXT-STR
Ec-RX16	>2	>32	0.5	0.5	>16	>32	<=2	1/19	<=4	<=4	4	<=0.25	<=0.25	<=0.25/4	<=2/1	<=0.125	<=0.25	CIP-NAL-TET-CHL
Ec-RX18	2	>32	0.5	0.25	>16	32	4	<=0.5/9.5	<=4	4	8	<=0.25	0.5	<=0.25/4	4/2	<=0.125	<=0.25	CIP-NAL-TET-CHL
Ec-RX19	>2	>32	2	<=0.25	<=1	<=4	8	>8/152	<=4	8	>32	<=0.25	<=0.25	<=0.25/4	<=2/1	<=0.125	<=0.25	CIP-NAL-SXT-AMP
Ec-RX24	0.125	>32	2	0.5	>16	<=4	<=2	>8/152	<=4	8	<=2	<=0.25	<=0.25	<=0.25/4	<=2/1	<=0.125	<=0.25	NAL-TET-SXT
Ec-RX28	>2	>32	<=0.25	<=0.25	2	8	4	<=0.5/9.5	<=4	<=4	>32	<=0.25	<=0.25	0.25/4	16/8	<=0.125	<=0.25	CIP-NAL-AMP
Ec-RX38	>2	>32	0.5	<=0.25	>16	16	<=2	>8/152	<=4	<=4	>32	<=0.25	<=0.25	<=0.25/4	16/8	<=0.125	<=0.25	CIP-NAL-TET-SXT-AMP
Ec-RX39	0.5	16	2	0.5	>16	<=4	<=2	<=0.5/9.5	<=4	<=4	4	<=0.25	<=0.25	<=0.25/4	<=2/1	<=0.125	<=0.25	TET
Ec-RX41	>2	>32	2	0.25	>16	32	<=2	8/152	8	<=4	8	<=0.25	<=0.25	<=0.25/4	4/2	<=0.125	<=0.25	CIP-NAL-TET-CHL-SXT
Ec-RX42	>2	>32	<=0.25	<=0.25	>16	32	4	>8/152	<=4	<=4	>32	<=0.25	<=0.25	0.25/4	16/8	<=0.125	<=0.25	CIP-NAL-TET-CHL-SXT-AMP
Ec-RX49	>2	>32	<=0.25	<=0.25	>16	16	<=2	>8/152	<=4	<=4	>32	<=0.25	<=0.25	<=0.25/4	16/8	<=0.125	<=0.25	CIP-NAL-TET-SXT-AMP
Ec-RX50	>2	>32	1	<=0.25	>16	16	<=2	>8/152	<=4	<=4	>32	<=0.25	<=0.25	<=0.25/4	16/8	<=0.125	<=0.25	CIP-NAL-TET-SXT-AMP
Ec-RX51	>2	>32	1	<=0.25	>16	16	<=2	>8/152	<=4	<=4	>32	<=0.25	<=0.25	<=0.25/4	16/8	<=0.125	<=0.25	CIP-NAL-TET-SXT-AMP
Ec-CD44	0.25	8	2	0.5	>16	>32	<=2	>8/152	<=4	<=4	>32	<=0.25	<=0.25	<=0.25/4	8/4	<=0.125	<=0.25	TET-CHL-SXT-AMP
Ec-CD45	>2	>32	4	<=0.25	<=1	<=4	<=2	<=0.5/9.5	<=4	8	>32	>16	16	<=0.25/4	8/4	<=0.125	<=0.25	CIP-NAL-CLS-AMP-CFT-CFD
Ec-CD47	>2	>32	2	<=0.25	<=1	8	8	<=0.5/9.5	<=4	<=4	>32	>16	8	<=0.25/4	8/4	<=0.125	<=0.25	CIP-NAL-AMP-CFT
Ec-CD55	>2	>32	2	<=0.25	<=1	<=4	<=2	<=0.5/9.5	<=4	<=4	>32	>16	16	<=0.25/4	16/8	<=0.125	<=0.25	CIP-NAL-AMP-CFT-CFD
Ec-A1	0.25	<=4	2	<=0.25	>16	<=4	<=2	>8/152	<=4	16	4	<=0.25	<=0.25	<=0.25/4	4/2	<=0.125	<=0.25	TET-SXT-STR
Ec-A4	<=0.015	<=4	4	<=0.25	>16	<=4	<=2	>8/152	<=4	8	4	<=0.25	<=0.25	<=0.25/4	<=2/1	<=0.125	<=0.25	CLS-TET-SXT
Ec-A6	1	8	1	<=0.25	>16	>32	<=2	>8/152	<=4	8	>32	<=0.25	<=0.25	<=0.25/4	16/8	<=0.125	<=0.25	CIP-TET-CHL-SXT-AMP
Ec-A7	>2	>32	2	<=0.25	>16	<=4	<=2	>8/152	<=4	>32	>32	<=0.25	<=0.25	<=0.25/4	16/8	<=0.125	<=0.25	CIP-NAL-TET-SXT-STR-AMP
Ec-A8	0.25	8	2	<=0.25	>16	<=4	<=2	1/19	<=4	<=4	4	<=0.25	<=0.25	<=0.25/4	<=2/1	<=0.125	<=0.25	TET
Ec-A9	>2	>32	1	<=0.25	<=1	<=4	32	2/38	<=4	<=4	<=2	<=0.25	<=0.25	<=0.25/4	<=2/1	<=0.125	<=0.25	CIP-NAL-AZM
Ec-A15	>2	>32	2	<=0.25	>16	<=4	<=2	>8/152	<=4	>32	>32	<=0.25	<=0.25	<=0.25/4	16/8	<=0.125	<=0.25	CIP-NAL-TET-SXT-STR-AMP
Ec-B	>2	>32	1	<=0.25	>16	16	8	>8/152	<=4	16	4	<=0.25	<=0.25	<=0.25/4	<=2/1	<=0.125	<=0.25	CIP-NAL-TET-SXT-STR
Ec-B2	1	>32	0.5	<=0.25	>16	>32	<=2	8/152	<=4	32	>32	>16	0.5	<=0.25/4	32/16	<=0.125	<=0.25	CIP-NAL-TET-CHL-SXT-STR-AMP-CFT-AMP/SB
Ec-B5	>2	>32	2	<=0.25	>16	<=4	<=2	>8/152	<=4	>32	>32	<=0.25	<=0.25	<=0.25/4	16/8	<=0.125	<=0.25	CIP-NAL-TET-SXT-STR-AMP
Ec-B7	1	16	4	<=0.25	>16	>32	<=2	>8/152	<=4	<=4	>32	<=0.25	<=0.25	<=0.25/4	16/8	<=0.125	<=0.25	CIP-CLS-TET-CHL-SXT-AMP
Ec-B8	1	16	4	<=0.25	>16	>32	<=2	>8/152	<=4	<=4	>32	<=0.25	<=0.25	<=0.25/4	16/8	<=0.125	<=0.25	CIP-CLS-TET-CHL-SXT-AMP
Ec-B10	1	16	2	<=0.25	>16	>32	<=2	>8/152	<=4	<=4	>32	<=0.25	<=0.25	<=0.25/4	16/8	<=0.125	<=0.25	CIP-TET-CHL-SXT-AMP
Ec-B11	1	16	4	<=0.25	>16	>32	<=2	>8/152	8	<=4	>32	<=0.25	<=0.25	<=0.25/4	16/8	<=0.125	<=0.25	CIP-CLS-TET-CHL-AMP
Ec-B12	>2	>32	<=0.25	<=0.25	>16	<=4	<=2	4/76	<=4	<=4	<=2	<=0.25	<=0.25	<=0.25/4	<=2/1	<=0.125	<=0.25	CIP-NAL-TET-SXT
Ec-B22	1	16	1	<=0.25	>16	<=4	>=2	>8/152	<=4	<=4	>32	<=0.25	<=0.25	<=0.25/4	16/8	<=0.125	<=0.25	CIP-TET-SXT-AMP
Ec-B33	0.125	>32	1	<=0.25	<=1	<=4	16	>8/152	<=4	<=4	<=2	<=0.25	<=0.25	<=0.25/4	<=2/1	<=0.125	<=0.25	NAL-SXT
Ec-B34	>2	>32	<=0.25	<=0.25	>16	>32	16	>8/152	<=4	>32	>32	>16	>16	<=0.25/4	16/8	<=0.125	<=0.25	CIP-NAL-TET-CHL-SXT-STR-AMP-CFT-CFD
Ec-C1	0.5	>32	1	<=0.25	>16	>32	16	>8/152	<=4	>32	>32	>16	8	<=0.25/4	8/4	<=0.125	<=0.25	NAL-TET-CHL-SXT-STR-AMP-CFT
Ec-C2	>2	>32	2	<=0.25	>16	<=4	<=2	>8/152	<=4	>32	>32	<=0.25	<=0.25	<=0.25/4	16/8	<=0.125	<=0.25	CIP-NAL-TET-SXT-STR-AMP
Ec-C5	>2	>32	4	<=0.25	>16	8	16	>8/152	>64	>32	>32	<=0.25	<=0.25	<=0.25/4	32/16	<=0.125	<=0.25	CIP-NAL-CLS-TET-SXT-AMK-STR-AMP-AMP/SB
Ec-C7	>2	>32	2	<=0.25	>16	>32	16	4/76	<=4	>32	<=2	<=0.25	<=0.25	<=0.25/4	<=2/1	<=0.125	<=0.25	CIP-NAL-TET-CHL-SXT-STR
Ec-C12	>2	>32	1	<=0.25	>16	>32	32	0.5/9.5	<=4	>32	4	<=0.25	<=0.25	<=0.25/4	<=2/1	<=0.125	<=0.25	CIP-NAL-TET-CHL-AZM-STR
Ec-C16	>2	>32	1	<=0.25	>16	16	32	<=0.5/9.5	<=4	8	<=2	<=0.25	<=0.25	<=0.25/4	<=2/1	<=0.125	<=0.25	CIP-NAL-TET-AZM
Ec-C17	0.25	<=4	0.25	<=0.25	>16	>32	<=2	8/152	<=4	8	>32	<=0.25	<=0.25	<=0.25/4	8/4	<=0.125	<=0.25	TET-CHL-SXT-AMP
Ec-C18	2	>32	4	<=0.25	>16	>32	32	>8/152	16	32	>32	>16	4	<=0.25/4	16/8	<=0.125	<=0.25	CIP-NAL-CLS-TET-CHL-AZM-SXT-AMK-STR-AMP-CFT
Ec-C21	>2	>32	2	<=0.25	>16	>32	16	8/152	<=4	>32	4	<=0.25	<=0.25	<=0.25/4	<=2/1	<=0.125	<=0.25	CIP-NAL-TET-CHL-SXT-STR
Ec-D	0.125	32	<=0.25	<=0.25	>16	>32	64	>8/152	<=4	16	>32	<=0.25	<=0.25	<=0.25/4	32/16	<=0.125	<=0.25	NAL-TET-CHL-AZM-SXT-STR-AMP-AMP/SB
Ec-D13	1	>32	2	<=0.25	2	>32	8	>8/152	<=4	16	>32	<=0.25	<=0.25	<=0.25/4	32/16	<=0.125	<=0.25	CIP-NAL-CHL-SXT-STR-AMP-AMP/SB
Ec-D14	>2	>32	2	<=0.25	>16	>32	32	8/152	<=4	>32	4	<=0.25	<=0.25	<=0.25/4	<=2/1	<=0.125	<=0.25	CIP-NAL-TET-CHL-AZM-SXT-STR
Ec-D15	<=0.015	<=4	1	<=0.25	<=1	4	<=2	8/152	<=4	<=4	4	<=0.25	<=0.25	<=0.25/4	<=2/1	<=0.125	<=0.25	SXT
Ec-D16	2	>32	0.5	0.5	>16	>32	<=2	4/76	<=4	>32	4	<=0.25	<=0.25	<=0.25/4	4/2	<=0.125	<=0.25	CIP-NAL-TET-CHL-SXT-STR
Ec-D17	2	>32	2	<=0.25	>16	16	<=2	0.5/9.5	<=4	<=4	<=2	<=0.25	<=0.25	<=0.25/4	<=2/1	<=0.125	<=0.25	CIP-NAL-TET
Ec-D18	2	16	0.5	0.5	>16	8	16	>8/152	<=4	>32	>32	<=0.25	<=0.25	<=0.25/4	16/8	<=0.125	<=0.25	CIP-TET-SXT-STR-AMP
Ec-D20	>2	>32	<=0.25	<=0.25	>16	>32	<=2	<=0.5/9.5	<=4	<=4	4	<=0.25	<=0.25	<=0.25/4	<=2/1	<=0.125	<=0.25	CIP-NAL-TET-CHL
Ec-D21	>2	>32	2	<=0.25	<=1	<=4	<=2	>8/152	<=4	<=4	4	<=0.25	<=0.25	<=0.25/4	4/2	<=0.125	<=0.25	CIP-NAL-SXT
Ec-D23	>2	>32	2	<=0.25	>16	8	<=2	<=0.5/9.5	<=4	<=4	<=2	<=0.25	<=0.25	<=0.25/4	<=2/1	<=0.125	<=0.25	CIP-NAL-TET
Ec-D24	<=0.015	<=4	<=0.25	<=0.25	>16	<=4	<=2	>8/152	<=4	<=4	4	<=0.25	<=0.25	<=0.25/4	<=2/1	<=0.125	<=0.25	TET-SXT
Ec-D26	2	>32	2	<=0.25	>16	16	<=2	1/19	<=4	<=4	<=2	<=0.25	<=0.25	<=0.25/4	<=2/1	<=0.125	<=0.25	CIP-NAL-TET
ATCC 25922	<=0.03	<=4	<=0.25	<=0.25	<=1	<=4	4	<=0.5/9.5	<=4	<=4	<=2	<=0.25	<=0.25	<=0.25/4	<=2/1	<=0.125	<=0.25	-
																		-
