# Supplementary material for: Antimicrobial resistance of Enterobacteriaceae in rabbit farms: an underestimated reservoir harboring mcr-1.1
Source: Front Cell Infect Microbiol. 2025 Oct 1;15:1663852. doi: 10.3389/fcimb.2025.1663852 (PMC12521101; doi:10.3389/fcimb.2025.1663852)
Supplement: Supplementary Table 2 — The sequence types of Enterobacteria isolates. [file Table2.xlsx]

## Sheet: Sequence types
Klebsiella pneumoniae	ST	gapA	infB	mdh	pgi	phoE	rpoB	tonB
Ec_A24	1876	2	5	1	1	12	1	18
Ec_A21	1876	2	5	1	1	12	1	18
Ec_A31	294	2	1	2	1	4	4	87
Salmonella enterica	ST	aroC	dnaN	hemD	hisD	purE	sucA	thrA
Ec_A29	426	46	124	112	12	36	19	18
Ec_B30	426	46	124	112	12	36	19	18
Ec_C	426	46	124	112	12	36	19	18
Enterobacter hormaechei	ST	dnaA	fusA	gyrB	leuS	pyrG	rplB	rpoB
Ec_D4	1131	320	20	74	387	308	12	6
Ec_A	693	51	4	14	39	11	4	39
Ec_B31	Unknown	59	9	novel	9	67	37	6
Ec_B29	419	59	9	86	9	67	37	6
Ec_B37	1683	449	4	15	13	43	4	6
Ec_D3	3371	51	4	14	305	11	4	6
Escherichia coli	ST	adk	fumC	gyrB	icd	mdh	purA	recA
Ec-JB1	20	6	4	3	18	7	7	6
Ec-JB2	20	6	4	3	18	7	7	6
Ec-RX15	20	6	4	3	18	7	7	6
Ec-RX19	162	9	65	5	1	9	13	6
Ec-RX13	224	6	4	33	16	11	8	6
Ec-CD45	328	9	23	81	18	11	8	6
Ec-CD47	328	9	23	81	18	11	8	6
Ec-CD55	328	9	23	81	18	11	8	6
Ec-JB3	328	9	23	81	18	11	8	6
Ec-RX11	328	9	23	81	18	11	8	6
Ec-RX16	328	9	23	81	18	11	8	6
Ec-RX18	328	9	23	81	18	11	8	6
Ec-RX28	328	9	23	81	18	11	8	6
Ec-RX38	328	9	23	81	18	11	8	6
Ec-RX39	328	9	23	81	18	11	8	6
Ec-RX41	328	9	23	81	18	11	8	6
Ec-RX42	328	9	23	81	18	11	8	6
Ec-RX49	328	9	23	81	18	11	8	6
Ec-RX50	328	9	23	81	18	11	8	6
Ec-RX51	328	9	23	81	18	11	8	6
Ec_B2	20	6	4	3	18	7	7	6
Ec_D13	141	13	52	10	14	17	25	17
Ec_D17	141	13	52	10	14	17	25	17
Ec_D23	141	13	52	10	14	17	25	17
Ec_D26	141	13	52	10	14	17	25	17
Ec_D	141	13	52	10	14	17	25	17
Ec_C16	155	6	4	14	16	24	8	14
Ec_D15	156	6	29	32	16	11	8	44
Ec_B33	180	6	23	32	18	9	8	7
Ec_A9	224	6	4	33	16	11	8	6
Ec_B	224	6	4	33	16	11	8	6
Ec_C12	224	6	4	33	16	11	8	6
Ec_C21	224	6	4	33	16	11	8	6
Ec_C5	224	6	4	33	16	11	8	6
Ec_C7	224	6	4	33	16	11	8	6
Ec_D14	224	6	4	33	16	11	8	6
Ec_A1	297	6	65	32	26	9	8	2
Ec_A4	297	6	65	32	26	9	8	2
Ec_A6	297	6	65	32	26	9	8	2
Ec_B10	297	6	65	32	26	9	8	2
Ec_B11	297	6	65	32	26	9	8	2
Ec_B22	297	6	65	32	26	9	8	2
Ec_B7	297	6	65	32	26	9	8	2
Ec_B8	297	6	65	32	26	9	8	2
Ec_D16	328	9	23	81	18	11	8	6
Ec_A15	707	6	41	33	18	9	8	6
Ec_A7	707	6	41	33	18	9	8	6
Ec_B5	707	6	41	33	18	9	8	6
Ec_C2	707	6	41	33	18	9	8	6
Ec_C18	1431	6	65	3	1	11	13	6
Ec_C1	75	6	6	5	10	20	23	6
Ec_D24	88	6	4	12	1	20	12	7
Ec_B34	2448	6	23	14	18	9	8	14
Ec_C17	3558	6	6	32	26	9	8	2
Ec_D21	4380	6	4	3	18	11	7	2
Ec_A8	16119	6	2115	5	26	7	8	14
Ec_B12	Unknown	6	novel	5	1	8	18	2
Ec_D18	Unknown	6	4	4	18	9	8	14
Ec_D20	Unknown	novel	23	81	18	11	8	6
Ec-RX24	Unknown	6	4	12	1	9	novel	7
Ec-CD44	14383	6	95	4	88	1405	7	7
