# Supplementary material for: Antimicrobial resistance of Enterobacteriaceae in rabbit farms: an underestimated reservoir harboring mcr-1.1
Source: Front Cell Infect Microbiol. 2025 Oct 1;15:1663852. doi: 10.3389/fcimb.2025.1663852 (PMC12521101; doi:10.3389/fcimb.2025.1663852)
Supplement: Supplementary Table 3 — Serotype prediction results for the isolated E. coli strains. [file Table3.xlsx]

## Sheet: Serotypes
	Gene	Serotype	Identity	Template / HSP length	Contig	Position in contig	Accession number
Ec_A15	wzx	O84	99.93	1395 / 1395	Scaffold19	40099..41493	AB812036
Ec_A15	fliC	H23	98.3	1767 / 1767	Scaffold16	29920..31686	AB028476
Ec_A4	wzy	O86	100	1401 / 1401	Scaffold25	37755..39155	AY220982
Ec_A6	wzx	O1	100	1278 / 1278	Scaffold1	315324..316601	KY115225
Ec_A7	wzx	O84	99.93	1395 / 1395	Scaffold1	79844..81238	AB812036
Ec_A8	wzx	O175	100	1407 / 1407	Scaffold1	74314..75720	AB812073
Ec_A8	wzy	O175	100	1131 / 1131	Scaffold1	66130..67260	AB812073
Ec_A9	wzx	O172	99.85	1302 / 1302	Scaffold1	192696..193997	AY545992
Ec_B	wzx	O163	99.92	1254 / 1254	Scaffold4	97379..98632	AB812068
Ec_B	fliC	H23	98.3	1767 / 1767	Scaffold17	39101..40867	AB028476
Ec_B10	wzx	O1	100	1278 / 1278	Scaffold1	27121..28398	KY115225
Ec_B10	fliC	H10	99.45	1262 / 1263	Scaffold18	58151..59412	AY337482
Ec_B11	wzx	O1	100	1278 / 1278	Scaffold1	27121..28398	KY115225
Ec_B11	fliC	H10	99.45	1262 / 1263	Scaffold18	58169..59430	AY337482
Ec_B12	fliC	H5	99.85	1310 / 1311	Scaffold29	15481..16790	AY337469
Ec_B2	wzy	O145	100	1188 / 1188	Scaffold8	142153..143340	AY863412
Ec_B2	fliC	H2	100	1494 / 1494	Scaffold19	41090..42583	AIHA01000023
Ec_B22	wzx	O1	100	1278 / 1278	Scaffold15	126190..127467	KY115225
Ec_B22	fliC	H10	99.45	1262 / 1263	Scaffold18	76925..78186	AY337482
Ec_B33	wzy	O156	100	1206 / 1206	Scaffold1	107393..108598	AB812065
Ec_B33	fliC	H7	100	1758 / 1758	Scaffold11	122929..124686	AF228496
Ec_B34	wzx	O103	100	1266 / 1266	Scaffold1	5111..6376	EF027106
Ec_B34	fliC	H7	100	1758 / 1758	Scaffold2	41079..42836	AF228496
Ec_B5	wzx	O84	99.93	1395 / 1395	Scaffold2	3057..4451	AB812036
Ec_B5	fliC	H23	98.3	1767 / 1767	Scaffold14	38214..39980	AB028476
Ec_B7	wzx	O1	100	1278 / 1278	Scaffold1	27137..28414	KY115225
Ec_B7	fliC	H10	99.37	1263 / 1263	Scaffold17	46933..48195	AY249995
Ec_B8	wzx	O1	100	1278 / 1278	Scaffold1	27147..28424	KY115225
Ec_B8	fliC	H10	99.45	1262 / 1263	Scaffold21	46944..48205	AY337482
Ec_C1	fliC	H8	100	1479 / 1479	Scaffold8	167747..169225	AJ865465
Ec_C12	wzx	O172	99.85	1302 / 1302	Scaffold1	74437..75738	AY545992
Ec_C12	fliC	H23	98.3	1767 / 1767	Scaffold3	458311..460077	AB028476
Ec_C16	wzx	O184	100	1254 / 1254	Scaffold2	375862..377115	AB812080
Ec_C16	fliC	H51	99.94	1818 / 1818	Scaffold16	43010..44827	AY250027
Ec_C17	wzx	O148	99.92	1191 / 1191	Scaffold1	101842..103032	AAJT02000037
Ec_C17	fliC	H8	100	1479 / 1479	Scaffold21	7392..8870	AJ865465
Ec_C18	wzt	O8	99.59	1215 / 1215	Scaffold3	327151..328365	AB811598
Ec_C18	fliC	H19	99.95	1832 / 1833	Scaffold14	141109..142940	AY337479
Ec_C2	wzx	O84	99.93	1395 / 1395	Scaffold15	3226..4620	AB812036
Ec_C2	fliC	H23	98.3	1767 / 1767	Scaffold12	57418..59184	AB028476
Ec_C21	wzx	O172	99.85	1302 / 1302	Scaffold1	130985..132286	AY545992
Ec_C21	fliC	H23	98.3	1767 / 1767	Scaffold3	42228..43994	AB028476
Ec_C5	wzx	O172	99.77	1302 / 1302	Scaffold1	348510..349811	AY545992
Ec_C5	fliC	H23	98.3	1767 / 1767	Scaffold1	205756..207522	AB028476
Ec_C7	wzx	O172	99.85	1302 / 1302	Scaffold1	561800..563101	AY545992
Ec_C7	fliC	H23	98.3	1767 / 1767	Scaffold1	419058..420824	AB028476
Ec_D	wzy	O2	98.03	963 / 963	Scaffold25	5390..6352	EU549863
Ec_D	wzx	O50	98.65	1263 / 1263	Scaffold25	8064..9326	EU549863-AB811624
Ec_D	fliC	H6	99.94	1647 / 1647	Scaffold27	50145..51791	AY249991
Ec_D13	wzy	O2	98.03	963 / 963	Scaffold5	5390..6352	EU549863
Ec_D13	wzx	O50	98.65	1263 / 1263	Scaffold5	8064..9326	EU549863-AB811624
Ec_D13	fliC	H6	99.94	1647 / 1647	Scaffold24	12177..13823	AY249991
Ec_D14	wzx	O172	99.8	982 / 1302	Scaffold2	596578..597559	AY545992
Ec_D14	fliC	H23	98.3	1767 / 1767	Scaffold4	418590..420356	AB028476
Ec_D15	fliC	H10	100	1263 / 1263	Scaffold1	87607..88869	AY249995
Ec_D16	wzx	O153	100	1179 / 1179	Scaffold70	8275..9453	KJ755551
Ec_D16	fliC	H7	100	1758 / 1758	Scaffold20	42389..44146	AF228496
Ec_D17	wzy	O2	98.03	963 / 963	Scaffold6	5377..6339	EU549863
Ec_D17	wzx	O50	98.65	1263 / 1263	Scaffold6	8051..9313	EU549863-AB811624
Ec_D17	fliC	H6	99.94	1647 / 1647	Scaffold38	9182..10828	AY249991
Ec_D18	wzy	O167	100	1251 / 1251	Scaffold2	31653..32903	EU296408
Ec_D18	fliC	H14	98.85	1653 / 1653	Scaffold28	6215..7867	AY249998
Ec_D20	wzx	O153	100	1179 / 1179	Scaffold85	6210..7388	KJ755551
Ec_D20	wzx	O178	100	1230 / 1230	Scaffold19	44916..46145	KJ778799
Ec_D20	fliC	H7	99.94	1758 / 1758	Scaffold15	42845..44602	AF228496
Ec_D21	wzx	O96	100	1248 / 1248	Scaffold3	455232..456479	AB812043
Ec_D21	fliC	H23	98.3	1767 / 1767	Scaffold3	323605..325371	AB028476
Ec_D23	wzy	O2	98.03	963 / 963	Scaffold6	5349..6311	EU549863
Ec_D23	wzx	O50	98.65	1263 / 1263	Scaffold6	8023..9285	EU549863-AB811624
Ec_D23	fliC	H6	99.94	1647 / 1647	Scaffold38	9156..10802	AY249991
Ec_D24	wzx	O179	98.84	1461 / 1461	Scaffold3	624153..625613	AB812076
Ec_D24	wzt	O8	99.67	1215 / 1215	Scaffold3	643526..644740	AB010150
Ec_D24	fliC	H11	99.86	1459 / 1467	Scaffold4	81466..82924	AY337465
Ec_D26	wzx	O50	98.65	1263 / 1263	Scaffold6	250828..252090	EU549863-AB811624
Ec_D26	fliC	H6	99.94	1647 / 1647	Scaffold39	15660..17306	AY249991
Ec-A1	wzy	O86	100	1401 / 1401	Scaffold1	25458..26858	AY220982
Ec-A1	fliC	H49	99.23	1695 / 1695	Scaffold12	48205..49899	AY250026
Ec-A4	fliC	H49	99.23	1695 / 1695	Scaffold12	90583..92277	AY250026
Ec-A6	fliC	H10	99.45	1262 / 1263	Scaffold18	58041..59302	AY337482
Ec-A7	fliC	H23	98.3	1767 / 1767	Scaffold17	57522..59288	AB028476
Ec-A8	fliC	H28	99.37	1740 / 1740	Scaffold1	179824..181563	AAJT02000052
Ec-A9	fliC	H23	98.3	1767 / 1767	Scaffold1	334979..336745	AB028476
Ec-CD44	wzy	O18	99.41	1191 / 1191	Contig6	38545..39734	GU299793
Ec-CD44	wzx	O18ac	99.52	1248 / 1248	Contig6	37241..38488	GU299793
Ec-CD44	fliC	H7	100	1758 / 1758	Contig6	127589..129346	AF228496
Ec-CD45	wzy	O153	100	1167 / 1167	Contig00001	1985927..1987093	KJ755551
Ec-CD45	wzx	O153	100	1179 / 1179	Contig00001	1988050..1989228	KJ755551
Ec-CD45	fliC	H7	100	1758 / 1758	Contig00001	2202277..2204034	AF228496
Ec-CD47	wzy	O153	100	1167 / 1167	Contig34	48672..49838	KJ755551
Ec-CD47	wzx	O153	100	1179 / 1179	Contig34	50795..51973	KJ755551
Ec-CD47	fliC	H7	100	1758 / 1758	Contig21	37994..39751	AF228496
Ec-CD55	wzx	O153	100	1179 / 1179	Contig34	50964..52142	KJ755551
Ec-CD55	wzy	O153	100	1167 / 1167	Contig34	48841..50007	KJ755551
Ec-CD55	fliC	H7	100	1758 / 1758	Contig20	38110..39867	AF228496
Ec-JB1	wzy	O128ac	100	1044 / 1044	Contig62	3193..4236	SAMEA3529399
Ec-JB1	fliC	H2	100	1494 / 1494	Contig37	41092..42585	AIHA01000023
Ec-JB2	wzy	O128ac	100	1044 / 1044	Contig00001	2261122..2262165	SAMEA3529399
Ec-JB2	fliC	H2	100	1494 / 1494	Contig00001	1418062..1419555	AIHA01000023
Ec-JB3	wzx	O178	100	1230 / 1230	Contig22	40517..41746	KJ778799
Ec-JB3	wzx	O153	100	1179 / 1179	Contig71	585..1763	KJ755551
Ec-JB3	fliC	H7	99.94	1758 / 1758	Contig18	41373..43130	AF228496
Ec-RX11	wzx	O178	100	1230 / 1230	Contig21	40517..41746	KJ778799
Ec-RX11	fliC	H7	99.94	1758 / 1758	Contig17	42493..44250	AF228496
Ec-RX13	wzy	O78	99.73	1122 / 1122	Contig4	115876..116997	FJ940775
Ec-RX13	fliC	H23	98.3	1767 / 1767	Contig3	341388..343154	AB028476
Ec-RX15	wzy	O128ac	100	1044 / 1044	Contig2	49068..50111	SAMEA3529399
Ec-RX15	fliC	H2	100	1494 / 1494	Contig38	41093..42586	AIHA01000023
Ec-RX16	wzx	O153	100	1179 / 1179	Contig78	6142..7320	KJ755551
Ec-RX16	wzx	O178	100	1230 / 1230	Contig20	40517..41746	KJ778799
Ec-RX16	fliC	H7	99.94	1758 / 1758	Contig16	42547..44304	AF228496
Ec-RX18	wzx	O178	100	1230 / 1230	Contig20	40454..41683	KJ778799
Ec-RX18	wzx	O153	100	1179 / 1179	Contig105	1760..2938	KJ755551
Ec-RX18	fliC	H7	99.94	1758 / 1758	Contig15	42688..44445	AF228496
Ec-RX19	wzm	O9	100	786 / 786	Contig1	41757..42542	AB010294
Ec-RX19	wzt	O9	98.84	1296 / 1296	Contig1	40459..41754	AB010294
Ec-RX19	fliC	H19	99.95	1832 / 1833	Contig9	141580..143411	AY337479
Ec-RX24	fliC	H16	99.94	1575 / 1575	Contig00001	1903802..1905376	JH953794
Ec-RX28	wzy	O153	100	1167 / 1167	Contig74	6211..7377	KJ755551
Ec-RX28	wzx	O178	100	1230 / 1230	Contig22	40517..41746	KJ778799
Ec-RX28	fliC	H7	99.94	1758 / 1758	Contig19	50525..52282	AF228496
Ec-RX38	wzx	O153	100	1179 / 1179	Contig72	586..1764	KJ755551
Ec-RX38	wzx	O178	100	1230 / 1230	Contig22	40517..41746	KJ778799
Ec-RX38	fliC	H7	99.94	1758 / 1758	Contig18	42688..44445	AF228496
Ec-RX39	wzx	O153	100	1179 / 1179	Contig86	1853..3031	KJ755551
Ec-RX39	fliC	H7	100	1758 / 1758	Contig13	42514..44271	AF228496
Ec-RX41	wzx	O153	100	1179 / 1179	Contig102	1104..2282	KJ755551
Ec-RX41	wzx	O178	100	1230 / 1230	Contig21	40517..41746	KJ778799
Ec-RX41	fliC	H7	99.94	1758 / 1758	Contig17	42485..44242	AF228496
Ec-RX42	wzx	O153	100	1179 / 1179	Contig97	1166..2344	KJ755551
Ec-RX42	wzx	O178	100	1230 / 1230	Contig23	40517..41746	KJ778799
Ec-RX42	fliC	H7	99.94	1758 / 1758	Contig19	42547..44304	AF228496
Ec-RX49	wzx	O153	100	1179 / 1179	Contig72	586..1764	KJ755551
Ec-RX49	wzx	O178	100	1230 / 1230	Contig22	40517..41746	KJ778799
Ec-RX49	fliC	H7	99.94	1758 / 1758	Contig18	42688..44445	AF228496
Ec-RX50	wzx	O153	100	1179 / 1179	Contig78	586..1764	KJ755551
Ec-RX50	wzx	O178	100	1230 / 1230	Contig23	40517..41746	KJ778799
Ec-RX50	fliC	H7	99.94	1758 / 1758	Contig18	42447..44204	AF228496
Ec-RX51	wzx	O153	100	1179 / 1179	Contig76	586..1764	KJ755551
Ec-RX51	wzx	O178	100	1230 / 1230	Contig22	40454..41683	KJ778799
Ec-RX51	fliC	H7	99.94	1758 / 1758	Contig18	42493..44250	AF228496
