# Supplementary material for: Antimicrobial resistance of Enterobacteriaceae in rabbit farms: an underestimated reservoir harboring mcr-1.1
Source: Front Cell Infect Microbiol. 2025 Oct 1;15:1663852. doi: 10.3389/fcimb.2025.1663852 (PMC12521101; doi:10.3389/fcimb.2025.1663852)
Supplement: Supplementary Table 4 — Phylogroup prediction results for the isolated E. coli strains. [file Table4.xlsx]

## Sheet: phylogroups
file	quadruplex	supp	phylogroup	mash_group
Ec-CD44_genome.fasta	+ - - +	fdm, ybgD	B1	B1
Ec-CD45_genome.fasta	+ - - +	fdm, trpAgpC, ybgD	B1	B1
Ec-CD47_genome.fasta	+ - - +	fdm, trpAgpC, ybgD	B1	B1
Ec-CD55_genome.fasta	+ - - +	fdm, trpAgpC, ybgD	B1	B1
Ec-JB1_genome.fasta	+ - - +	fdm, trpAgpC, ybgD	B1	B1
Ec-JB2_genome.fasta	+ - - +	fdm, trpAgpC, ybgD	B1	B1
Ec-JB3_genome.fasta	+ - - +	fdm, trpAgpC, ybgD	B1	B1
Ec-RX11_genome.fasta	+ - - +	fdm, trpAgpC, ybgD	B1	B1
Ec-RX13.fasta	+ - - +	fdm, trpAgpC, ybgD	B1	B1
Ec-RX15_genome.fasta	+ - - +	fdm, trpAgpC, ybgD	B1	B1
Ec-RX16_genome.fasta	+ - - +	fdm, trpAgpC, ybgD	B1	B1
Ec-RX18_genome.fasta	+ - - +	fdm, trpAgpC, ybgD	B1	B1
Ec-RX19_genome.fasta	+ - - +	fdm, trpAgpC, ybgD	B1	B1
Ec-RX24_genome.fasta	+ - - +	fdm, ybgD	B1	B1
Ec-RX28_genome.fasta	+ - - +	fdm, trpAgpC, ybgD	B1	B1
Ec-RX38_genome.fasta	+ - - +	fdm, trpAgpC, ybgD	B1	B1
Ec-RX39_genome.fasta	+ - - +	fdm, trpAgpC, ybgD	B1	B1
Ec-RX41_genome.fasta	+ - - +	fdm, trpAgpC, ybgD	B1	B1
Ec-RX42_genome.fasta	+ - - +	fdm, trpAgpC, ybgD	B1	B1
Ec-RX49_genome.fasta	+ - - +	fdm, trpAgpC, ybgD	B1	B1
Ec-RX50_genome.fasta	+ - - +	fdm, trpAgpC, ybgD	B1	B1
Ec-RX51.fasta	+ - - +	fdm, trpAgpC, ybgD	B1	B1
Ec_A1.fasta	+ + - +	fdm, ybgD	E	B1
Ec_A4.fasta	+ + - +	fdm, ybgD	E	B1
Ec_A7.fasta	+ - - -	fdm, trpAgpC, ybgD	A	B1
Ec_A6.fasta	+ - - +	fdm, ybgD	B1	B1
Ec_A8.fasta	+ - - +	fdm, trpAgpC, ybgD	B1	B1
Ec_A9.fasta	+ - - +	fdm, trpAgpC, ybgD	B1	B1
Ec_A15.fasta	+ - - -	fdm, trpAgpC, ybgD	A	B1
Ec_B.fasta	+ - - +	fdm, trpAgpC, ybgD	B1	B1
Ec_B5.fasta	+ - - -	fdm, trpAgpC, ybgD	A	B1
Ec_B2.fasta	+ - - +	fdm, trpAgpC, ybgD	B1	B1
Ec_B7.fasta	- - - +	fdm, ybgD	B1	B1
Ec_B8.fasta	+ - - +	fdm, ybgD	B1	B1
Ec_B10.fasta	+ - - +	fdm, ybgD	B1	B1
Ec_B11.fasta	+ - - +	fdm, ybgD	B1	B1
Ec_B12.fasta	+ - + -	fdm	A	A
Ec_B22.fasta	+ - - +	fdm, ybgD	B1	B1
Ec_B33.fasta	+ - - +	fdm, trpAgpC, ybgD	B1	B1
Ec_B34.fasta	+ - - +	fdm, trpAgpC, ybgD	B1	B1
Ec_C1.fasta	+ - - +	fdm, ybgD	B1	B1
Ec_C5.fasta	+ - - +	fdm, trpAgpC, ybgD	B1	B1
Ec_C2.fasta	+ - - -	fdm, trpAgpC, ybgD	A	B1
Ec_C12.fasta	+ - - +	fdm, trpAgpC, ybgD	B1	B1
Ec_C7.fasta	+ - - +	fdm, trpAgpC, ybgD	B1	B1
Ec_C16.fasta	+ - - +	fdm, trpAgpC, ybgD	B1	B1
Ec_C17.fasta	+ - - +	fdm, ybgD	B1	B1
Ec_C18.fasta	+ - - +	fdm, trpAgpC, ybgD	B1	B1
Ec_C21.fasta	+ - - +	fdm, trpAgpC, ybgD	B1	B1
Ec_D.fasta	- + + +	trpAgpC	B2	B2
Ec_D14.fasta	+ - - +	fdm, trpAgpC, ybgD	B1	B1
Ec_D13.fasta	- + + +	trpAgpC	B2	B2
Ec_D15.fasta	+ - - +	fdm, trpAgpC, ybgD	B1	B1
Ec_D16.fasta	+ - - +	fdm, trpAgpC, ybgD	B1	B1
Ec_D17.fasta	- + + +	trpAgpC	B2	B2
Ec_D18.fasta	+ - - +	fdm, trpAgpC, ybgD	B1	B1
Ec_D20.fasta	+ - - +	fdm, trpAgpC, ybgD	B1	B1
Ec_D21.fasta	+ - - +	fdm, trpAgpC, ybgD	B1	B1
Ec_D23.fasta	- + + +	trpAgpC	B2	B2
Ec_D24.fasta	+ - + -	fdm, trpAgpC, ybgD	C	C
Ec_D26.fasta	- + + +	trpAgpC	B2	B2
Ec_A.fasta	NA	NA	Non Escherichia	NA
Ec_A21.fasta	NA	NA	Non Escherichia	NA
Ec_A31.fasta	NA	NA	Non Escherichia	NA
Ec_A24.fasta	NA	NA	Non Escherichia	NA
Ec_A29.fasta	NA	NA	Non Escherichia	NA
Ec_B29.fasta	NA	NA	Non Escherichia	NA
Ec_B30.fasta	NA	NA	Non Escherichia	NA
Ec_B31.fasta	NA	NA	Non Escherichia	NA
Ec_B37.fasta	NA	NA	Non Escherichia	NA
Ec_B37.fasta	NA	NA	Non Escherichia	NA
Ec_C.fasta	NA	NA	Non Escherichia	NA
Ec_D3.fasta	NA	NA	Non Escherichia	NA
