# Supplementary material for: Antimicrobial resistance of Enterobacteriaceae in rabbit farms: an underestimated reservoir harboring mcr-1.1
Source: Front Cell Infect Microbiol. 2025 Oct 1;15:1663852. doi: 10.3389/fcimb.2025.1663852 (PMC12521101; doi:10.3389/fcimb.2025.1663852)
Supplement: Supplementary Table 5 — Antimicrobial resistance genes of the isolated strains annotated via the ResFinder database. [file Table5.xlsx]

## Sheet: Refinder ARGs
Isolates	Antimicrobial resistance genes
Ec-A	blaACT-15,fosA
Ec-A1	mcr-1.1,mdf(A),tet(B)
Ec-A15	aac(3)-IId,aph(3'')-Ib,aph(3')-Ia,aph(6)-Id,blaTEM-1B,dfrA17,mcr-1.1,mdf(A),sul2,tet(A)
Ec-A21	ARR-3,aac(3)-IId,aac(6')-Ib-cr,aadA16,blaSHV-40,dfrA27,floR,fosA,fosA7,mcr-1.1,mph(A),oqxB,qnrS1,sul1,tet(A)
Ec-A24	ARR-3,aac(3)-IId,aac(6')-Ib-cr,aadA16,blaSHV-40,dfrA27,floR,fosA,fosA7,mcr-1.1,mph(A),oqxB,qnrS1,sul1,tet(A)
Ec-A29	aac(6')-IIc,aac(6')-Iaa,aph(3'')-Ib,aph(3')-Ia,aph(6)-Id,blaDHA-1,catA2,mcr-1.1,oqxA,oqxB,qnrB4,sul1,sul2,tet(D)
Ec-A31	aadA2,aph(3')-Ia,blaSHV-187,dfrA12,floR,fosA,oqxA,oqxB,sul2,tet(A)
Ec-A4	mcr-1.1,mdf(A),tet(B)
Ec-A6	ARR-3,aac(3)-IV,aac(6')-Ib-cr,aadA5,aph(4)-Ia,blaOXA-1,catB3,dfrA17,floR,mcr-1.1,mdf(A),qnrS2,sul2,tet(A)
Ec-A7	aac(3)-IId,aph(3'')-Ib,aph(3')-Ia,aph(6)-Id,blaTEM-1B,dfrA17,mcr-1.1,mdf(A),sul2,tet(A)
Ec-A8	mdf(A),qnrS1,tet(A)
Ec-A9	aph(3')-IIa,mdf(A),mph(A)
Ec-B	aadA2,aadA23,aph(3')-Ia,cmlA1,dfrA12,mdf(A),mph(A),sul3,tet(A)
Ec-B10	ARR-3,aac(3)-IV,aac(6')-Ib-cr,aadA5,aph(4)-Ia,blaOXA-1,catB3,dfrA17,floR,mcr-1.1,mdf(A),qnrS2,sul2,tet(A)
Ec-B11	ARR-3,aac(3)-IV,aac(6')-Ib-cr,aadA5,aph(4)-Ia,blaOXA-1,catB3,dfrA17,floR,mcr-1.1,mdf(A),qnrS2,sul2,tet(A)
Ec-B12	aph(3')-Ia,mdf(A)
Ec-B2	aadA1,aadA2,aph(3')-Ia,blaCTX-M-14,blaLAP-2,cmlA1,floR,fosA3,mdf(A),qnrS1,sul1,sul3,tet(A)
Ec-B22	ARR-3,aac(3)-IV,aac(6')-Ib-cr,aadA5,aph(4)-Ia,blaOXA-1,catB3,dfrA17,mcr-1.1,mdf(A),qnrS2,sul2,tet(A)
Ec-B29	blaACT-14,blaLAP-2,fosA,qnrS1
Ec-B30	aac(6')-IIc,aac(6')-Iaa,blaDHA-1,catA2,qnrB4,sul1,sul2,tet(D)
Ec-B31	blaACT-14,blaLAP-2,fosA,qnrS1
Ec-B33	aph(3')-Ia,dfrA17,mdf(A),mph(A),sul1
Ec-B34	aac(3)-IId,aadA2,aph(3'')-Ib,aph(3')-Ia,aph(6)-Id,blaCTX-M-55,dfrA12,dfrA14,floR,fosA3,mdf(A),mph(A),oqxA,oqxB,sul2,tet(A)
Ec-B37	blaACT-15,blaLAP-2,fosA,qnrS1
Ec-B5	aac(3)-IId,aph(3'')-Ib,aph(3')-Ia,aph(6)-Id,blaTEM-1B,dfrA17,mcr-1.1,mdf(A),sul2,tet(A)
Ec-B7	ARR-3,aac(3)-IV,aac(6')-Ib-cr,aadA5,aph(4)-Ia,blaOXA-1,catB3,dfrA17,floR,mcr-1.1,mdf(A),qnrS2,sul2,tet(A)
Ec-B8	ARR-3,aac(3)-IV,aac(6')-Ib-cr,aadA5,aph(4)-Ia,blaOXA-1,catB3,dfrA17,floR,mcr-1.1,mdf(A),qnrS2,sul2,tet(A)
Ec-C	aac(6')-IIc,aac(6')-Iaa,aph(3'')-Ib,aph(3')-Ia,aph(6)-Id,catA2,oqxA,sul1,sul2,tet(D)
Ec-C1	aac(3)-IId,aadA2,aph(3'')-Ib,aph(3')-IIa,blaCTX-M-55,cmlA1,dfrA12,floR,fosA7,mdf(A),mph(A),oqxA,oqxB,sul2,tet(A),tet(M)
Ec-C12	aph(3'')-Ib,aph(3')-IIa,aph(6)-Id,floR,mcr-1.1,mdf(A),mph(A),sul2,tet(A)
Ec-C16	aph(3')-IIa,mcr-1.1,mdf(A),mph(A),oqxA,oqxB,tet(A)
Ec-C17	blaTEM-135,dfrA14,floR,mdf(A),qnrS1,tet(A)
Ec-C18	aac(3)-IId,aac(6')-IIc,aac(6')-Ib,aph(3'')-Ib,aph(3')-Ia,aph(6)-Id,blaCTX-M-55,blaTEM-1B,catA2,dfrA17,floR,fosA3,mcr-1.1,mdf(A),mph(A),oqxA,oqxB,qnrS13,sul1,sul2,tet(A),tet(D)
Ec-C2	aac(3)-IId,aph(3'')-Ib,aph(3')-Ia,aph(6)-Id,blaTEM-1B,dfrA17,mcr-1.1,mdf(A),sul2,tet(A)
Ec-C21	aph(3'')-Ib,aph(3')-IIa,aph(6)-Id,floR,mcr-1.1,mdf(A),mph(A),oqxB,sul2,tet(A)
Ec-C5	aadA2,aph(3'')-Ib,aph(3')-IIa,aph(6)-Id,blaTEM-1B,dfrA12,mcr-1.1,mdf(A),mph(A),oqxA,oqxB,rmtB,sul1,sul2,tet(A)
Ec-C7	aph(3'')-Ib,aph(3')-IIa,aph(6)-Id,floR,mcr-1.1,mdf(A),mph(A),oqxB,sul2,tet(A)
Ec-CD44	blaTEM-135,dfrA14,floR,mcr-1.1,mdf(A),qnrS1,tet(A)
Ec-CD45	aph(3')-IIa,blaCTX-M-55,mcr-1.1,mdf(A)
Ec-CD47	aph(3')-IIa,blaCTX-M-55,fosA3,mcr-1.1,mdf(A)
Ec-CD55	aph(3')-IIa,blaCTX-M-55,fosA3,mcr-1.1,mdf(A)
Ec-D	aac(3)-IId,aadA1,aadA2,aadA5,aph(3')-Ia,blaTEM-1B,cmlA1,dfrA12,dfrA17,mdf(A),sul1,sul3,tet(B)
Ec-D13	aadA1,aadA2,aph(3')-Ia,blaTEM-1B,cmlA1,dfrA12,mcr-1.1,mdf(A),mef(B),qnrS1,sul3
Ec-D14	aph(3'')-Ib,aph(3')-IIa,aph(6)-Id,floR,mcr-1.1,mdf(A),mph(A),oqxB,sul2,tet(A)
Ec-D15	mdf(A)
Ec-D16	aadA22,aph(3')-Ia,lnu(F),mdf(A),oqxA,oqxB,sul3,tet(A),tet(B)
Ec-D17	aph(3')-Ia,mcr-1.1,mdf(A),oqxA,oqxB,qnrS1,tet(A)
Ec-D18	aac(3)-IIa,aadA5,aph(3'')-Ib,aph(6)-Id,blaTEM-1B,dfrA17,mdf(A),mph(A),oqxA,qnrS1,sul1,sul2,tet(A)
Ec-D20	aac(3)-IV,mdf(A),oqxA,qnrS1,tet(A)
Ec-D21	aph(3')-Ia,dfrA14,mcr-1.1,mdf(A),sul3
Ec-D23	aph(3')-Ia,mcr-1.1,mdf(A),oqxA,qnrS1,tet(A)
Ec-D24	mdf(A),tet(A)
Ec-D26	aph(3')-Ia,mcr-1.1,mdf(A),oqxA,oqxB,qnrS1,tet(A)
Ec-D3	ARR-3,aac(3)-IId,aac(6')-Ib-cr,aph(3'')-Ib,aph(3')-Ia,aph(6)-Id,blaACT-15,blaOXA-1,blaTEM-1B,catB3,dfrA14,floR,fosA,mph(A),qnrS1,sul1,sul2,tet(A)
Ec-D4	ARR-3,aac(3)-IV,aac(6')-Ib-cr,aadA2,aph(3')-Ia,aph(4)-Ia,blaACT-16,blaOXA-1,catB3,dfrA12,floR,fosA,qnrA1,sul1,sul2,tet(B)
Ec-JB1	ARR-3,aac(6')-Ib-cr,aph(3')-IIa,blaOXA-1,mcr-1.1,mdf(A),oqxA,oqxB,tet(A)
Ec-JB2	ARR-3,aac(6')-Ib-cr,aph(3')-IIa,blaOXA-1,mcr-1.1,mdf(A),oqxA,oqxB,qnrS2,tet(A)
Ec-JB3	ARR-3,aac(3)-IV,aadA1,aph(3')-Ia,aph(4)-Ia,blaOXA-1,catB3,cmlA1,dfrA12,mdf(A),oqxA,oqxB,sul1,sul2,sul3,tet(A)
Ec-RX11	aac(3)-IV,mdf(A)
Ec-RX13	aac(3)-IV,aph(3'')-Ib,aph(3')-Ia,aph(4)-Ia,aph(6)-Id,blaTEM-1B,mcr-1.1,mdf(A),sul3,tet(A)
Ec-RX15	aadA1,dfrA1,mdf(A),sul1,tet(A)
Ec-RX16	aac(3)-IV,mdf(A),oqxA,oqxB,qnrS1,tet(A)
Ec-RX18	aac(3)-IV,mdf(A),oqxA,oqxB,qnrS1,tet(A)
Ec-RX19	aadA5,aph(3')-Ia,blaTEM-1A,dfrA17,mcr-1.1,mdf(A),sul1
Ec-RX24	aadA1,dfrA1,mdf(A),sul1,tet(A)
Ec-RX28	ARR-3,aac(3)-IV,aac(6')-Ib-cr,aph(4)-Ia,blaOXA-1,catB3,mdf(A),sul1
Ec-RX38	ARR-3,aac(3)-IV,aac(6')-Ib-cr,aph(3')-Ia,aph(4)-Ia,blaOXA-1,catB3,dfrA12,mdf(A),oqxA,oqxB,sul1,sul2,tet(A)
Ec-RX39	aph(3')-Ia,blaLAP-2,mdf(A),qnrS1,sul2,tet(A)
Ec-RX41	aph(3')-Ia,dfrA12,mdf(A),oqxA,oqxB,sul1,tet(A)
Ec-RX42	aph(3')-Ia,dfrA12,mdf(A),oqxA,oqxB,sul1,tet(A)
Ec-RX49	ARR-3,aac(3)-IV,aac(6')-Ib-cr,aph(3')-Ia,aph(4)-Ia,blaOXA-1,catB3,dfrA12,mdf(A),oqxA,oqxB,sul1,sul2,tet(A)
Ec-RX50	ARR-3,aac(3)-IV,aac(6')-Ib-cr,aph(3')-Ia,aph(4)-Ia,blaOXA-1,catB3,dfrA12,mdf(A),oqxA,oqxB,sul1,sul2,tet(A)
Ec-RX51	ARR-3,aac(3)-IV,aac(6')-Ib-cr,aph(3')-Ia,aph(4)-Ia,blaOXA-1,catB3,dfrA12,mdf(A),oqxA,oqxB,sul1,sul2,tet(A)
