# Supplementary material for: Antimicrobial resistance of Enterobacteriaceae in rabbit farms: an underestimated reservoir harboring mcr-1.1
Source: Front Cell Infect Microbiol. 2025 Oct 1;15:1663852. doi: 10.3389/fcimb.2025.1663852 (PMC12521101; doi:10.3389/fcimb.2025.1663852)
Supplement: Supplementary Table 6 — Antimicrobial resistance genes of the isolated strains annotated via the Comprehensive Antibiotic Resistance Database. [file Table6.xlsx]

## Sheet: Table S6. CARD annotations
Gene ID	Location	Sample Name	ARO Name	ARO Accession	ARO Description	Drug Class	Resistance Mechanism	Identity(%)	Coverage(%)	Evalue	Score
gene0060	Scaffold1	Ec_C18	emrR	ARO:3000516	EmrR is a negative regulator for the EmrAB-TolC multidrug efflux pump in E. coli. Mutations lead to EmrAB-TolC overexpression.	fluoroquinolone antibiotic	antibiotic efflux	100	99.4	2.45e-125	890
gene0670	Scaffold2	Ec_C18	Klebsiella mutant PhoP conferring antibiotic resistance to colistin	ARO:3003585	A mutant phoP activates pmrHFIJKLM expression responsible for L-aminoarabinose synthesis and polymyxin resistance, by way of alteration of negative charge.	macrolide antibiotic;peptide antibiotic	antibiotic efflux;antibiotic target alteration;resistance by absence	92.4	99.6	7.16e-148	1048
gene0062	Scaffold1	Ec_C18	emrB	ARO:3000074	emrB is a translocase in the emrB -TolC efflux protein in E. coli. It recognizes substrates including carbonyl cyanide m-chlorophenylhydrazone (CCCP), nalidixic acid, and thioloactomycin.	fluoroquinolone antibiotic	antibiotic efflux	100	99.8	0	2574
gene0061	Scaffold1	Ec_C18	emrA	ARO:3000027	EmrA is a membrane fusion protein, providing an efflux pathway with EmrB and TolC between the inner and outer membranes of E. coli, a Gram-negative bacterium.	fluoroquinolone antibiotic	antibiotic efflux	99.7	99.7	1.12e-262	1838
gene0707	Scaffold2	Ec_C18	Escherichia coli fabG mutations conferring resistance to triclosan	ARO:3004049	fabG is a 3-oxoacyl-acyl carrier protein reductase involved in lipid metabolism and fatty acid biosynthesis.The bacterial biocide Triclosan blocks the final reduction step in fatty acid elongation, inhibiting biosynthesis. Point mutations in fabG can confer resistance to Triclosan.	disinfecting agents and antiseptics	antibiotic target alteration	99.6	99.6	1.5e-164	1162
gene1633	Scaffold5	Ec_C18	Escherichia coli folP with mutation conferring resistance to sulfonamides	ARO:3003386	Point mutations in Escherichia coli dihydropteroate synthase folP prevent sulfonamide antibiotics from inhibiting its role in folate synthesis, thus conferring sulfonamide resistance.	sulfonamide antibiotic;sulfone antibiotic	antibiotic target alteration	100	99.6	2.65e-202	1418
gene1645	Scaffold5	Ec_C18	Escherichia coli murA with mutation conferring resistance to fosfomycin	ARO:3003775	murA or UDP-N-acetylglucosamine enolpyruvyl transferase catalyses the initial step in peptidoglycan biosynthesis and is inhibited by fosfomycin. Overexpression of murA through mutations such as Asp369Asn and Leu370Ile confers fosfomycin resistance. Extensive evidence has shown the significance of C115 mutations in conferring fosfomycin resistance since this residue represents a primary binding si…	phosphonic acid antibiotic	antibiotic target alteration	100	99.8	1.04e-300	2094
gene1651	Scaffold5	Ec_C18	mlaF	ARO:3005041	mlaF from the mla system is a gene proposed to play a part in the transport of phospholipids to the outer membrane. Insertions in mlaF are shown to confer resistance to linezolid.	oxazolidinone antibiotic	antibiotic efflux	100	99.6	1.16e-194	1365
gene1820	Scaffold6	Ec_C18	Escherichia coli ompF with mutation conferring resistance to beta-lactam antibiotics	ARO:3003390	The Escherichia coli ompF (oprF) is a nonspecific porin channel involved in the membrane translocation of small hydrophilic molecules, including and especially beta-lactam antibiotics. Mutations in ompF can decrease diffusion of antibiotics across the cellular membrane, thereby decreasing overall susceptibility through absence of porin function.	carbapenem;cephalosporin;cephamycin;monobactam;penam;penem	reduced permeability to antibiotic	100	99.7	4.11e-269	1874
gene2925	Scaffold12	Ec_C18	Escherichia coli acrA	ARO:3004043	AcrA is a subunit of the AcrAB-TolC multidrug efflux system that in E. coli.	cephalosporin;disinfecting agents and antiseptics;fluoroquinolone antibiotic;glycylcycline;penam;phenicol antibiotic;rifamycin antibiotic;tetracycline antibiotic	antibiotic efflux	100	99.7	2.14e-275	1923
gene2926	Scaffold12	Ec_C18	acrB	ARO:3000216	Protein subunit of AcrA-AcrB-TolC multidrug efflux complex. AcrB functions as a herterotrimer which forms the inner membrane component and is primarily responsible for substrate recognition and energy transduction by acting as a drug/proton antiporter.	cephalosporin;disinfecting agents and antiseptics;fluoroquinolone antibiotic;glycylcycline;penam;phenicol antibiotic;rifamycin antibiotic;tetracycline antibiotic	antibiotic efflux	100	99.9	0	5128
gene3105	Scaffold13	Ec_C18	mdtO	ARO:3003549	Multidrug resistance efflux pump. Could be involved in resistance to puromycin, acriflavine and tetraphenylarsonium chloride.	disinfecting agents and antiseptics;nucleoside antibiotic	antibiotic efflux	99.3	99.9	0	3419
gene3952	Scaffold20	Ec_C18	MCR-1.1	ARO:3003689	MCR-1 is a plasmid-borne phosphoethanolamine transferase that interferes with binding of colistin to the cell membrane via addition of phosphoethanolamine to lipid A, resulting reduction in negative charge of the cell membrane.	peptide antibiotic	antibiotic target alteration	100	99.8	0	2750
gene4782	Scaffold43	Ec_C18	EreA2	ARO:3002826	EreA2 is an integron-encoded erythromycin esterase that hydrolyses the drug's lactone ring. EreA2 is found in Providencia stuartii.	macrolide antibiotic	antibiotic inactivation	100	99.1	4.02e-247	1733
gene4829	Scaffold50	Ec_C18	APH(6)-Id	ARO:3002660	APH(6)-Id is an aminoglycoside phosphotransferase encoded by plasmids, integrative conjugative elements and chromosomal genomic islands in K. pneumoniae, Salmonella spp., E. coli, Shigella flexneri, Providencia alcalifaciens, Pseudomonas spp., V. cholerae, Edwardsiella tarda, Pasteurella multocida and Aeromonas bestiarum.	aminoglycoside antibiotic	antibiotic inactivation	99.6	99.6	8.6e-206	1440
gene0899	Scaffold3	Ec_C18	porin OmpC	ARO:3004114	In the presence of antibiotic stress, there is a coupled down-regulation of the porin OmpC with the OmpF. Mutants both lacking both OmpC and OmpF proteins are resistant to cephaloridine and cefazolin. Analyses of genes involved in the increased resistance to tetracycline suggest that the up-regulation of efflux pump genes is accompanied by a decrease of OmpF and OmpC synthesis. Homologs of OmpC h…	carbapenem;cephalosporin;cephamycin;monobactam;penam;penem	reduced permeability to antibiotic	99.5	99.7	3.99e-274	1908
gene1160	Scaffold4	Ec_C18	marA	ARO:3000263	In the presence of antibiotic stress, E. coli overexpresses the global activator protein MarA, which besides inducing MDR efflux pump AcrAB, also down- regulates synthesis of the porin OmpF.	carbapenem;cephalosporin;cephamycin;disinfecting agents and antiseptics;fluoroquinolone antibiotic;glycylcycline;monobactam;penam;penem;phenicol antibiotic;rifamycin antibiotic;tetracycline antibiotic	antibiotic efflux;reduced permeability to antibiotic	100	99.2	7.3e-92	660
gene2620	Scaffold10	Ec_C18	mdtM	ARO:3001214	Multidrug resistance protein MdtM.	disinfecting agents and antiseptics;fluoroquinolone antibiotic;lincosamide antibiotic;nucleoside antibiotic;phenicol antibiotic	antibiotic efflux	98	99.5	2.45e-283	1978
gene0881	Scaffold3	Ec_C18	Escherichia coli GlpT with mutation conferring resistance to fosfomycin	ARO:3003889	Point mutations to the active importer GlpT, which is involved with the uptake of many phosphorylated sugars, confer resistance to fosfomycin by reducing import of the drug into the bacteria.	phosphonic acid antibiotic	antibiotic target alteration	98.9	99.8	0	2302
gene1034	Scaffold3	Ec_C18	mdtB	ARO:3000793	MdtB is a transporter that forms a heteromultimer complex with MdtC to form a multidrug transporter. MdtBC is part of the MdtABC-TolC efflux complex.	aminocoumarin antibiotic	antibiotic efflux	99.5	99.9	0	4923
gene1953	Scaffold7	Ec_C18	evgA	ARO:3000832	EvgA, when phosphorylated, is a positive regulator for efflux protein complexes emrKY and mdtEF. While usually phosphorylated in a EvgS dependent manner, it can be phosphorylated in the absence of EvgS when overexpressed.	fluoroquinolone antibiotic;macrolide antibiotic;penam;tetracycline antibiotic	antibiotic efflux	100	99.5	8.92e-144	1017
gene3124	Scaffold13	Ec_C18	Escherichia coli soxR with mutation conferring antibiotic resistance	ARO:3003381	SoxR is a sensory protein that upregulates soxS expression in the presence of redox-cycling drugs. This stress response leads to the expression many multidrug efflux pumps.	cephalosporin;disinfecting agents and antiseptics;fluoroquinolone antibiotic;glycylcycline;penam;phenicol antibiotic;rifamycin antibiotic;tetracycline antibiotic	antibiotic efflux;antibiotic target alteration	100	99.4	5.79e-111	791
gene4859	Scaffold58	Ec_C18	AAC(6')-Ib7	ARO:3002578	AAC(6')-Ib7 is a plasmid-encoded aminoglycoside acetyltransferase in E. cloacae and C. freundii.	aminoglycoside antibiotic	antibiotic inactivation	99.5	98.1	1.22e-151	1075
gene1035	Scaffold3	Ec_C18	mdtA	ARO:3000792	MdtA is the membrane fusion protein of the multidrug efflux complex mdtABC.	aminocoumarin antibiotic	antibiotic efflux	99	91	1.33e-277	1946
gene1907	Scaffold6	Ec_C18	Escherichia coli mdfA	ARO:3001328	Multidrug efflux pump in E. coli. This multidrug efflux system was originally identified as the Cmr/CmlA chloramphenicol exporter.	disinfecting agents and antiseptics;tetracycline antibiotic	antibiotic efflux	96.6	99.8	2.24e-279	1952
gene3077	Scaffold13	Ec_C18	eptA	ARO:3003576	PmrC mediates the modification of Lipid A by the addition of 4-amino-4-deoxy-L-arabinose (L-Ara4N) and phosphoethanolamine, resulting in a less negative cell membrane and decreased binding of polymyxin B.	peptide antibiotic	antibiotic target alteration	99.3	99.8	0	2797
gene3827	Scaffold19	Ec_C18	cpxA	ARO:3000830	CpxA is a membrane-localized sensor kinase that is activated by envelope stress. It starts a kinase cascade that activates CpxR, which promotes efflux complex expression.	aminocoumarin antibiotic;aminoglycoside antibiotic	antibiotic efflux	100	99.8	0	2290
gene4825	Scaffold49	Ec_C18	oqxA	ARO:3003922	RND efflux pump conferring resistance to fluoroquinolone.	diaminopyrimidine antibiotic;fluoroquinolone antibiotic;glycylcycline;nitrofuran antibiotic;tetracycline antibiotic	antibiotic efflux	100	99.7	1.83e-273	1909
gene1159	Scaffold4	Ec_C18	Escherichia coli AcrAB-TolC with MarR mutations conferring resistance to ciprofloxacin and tetracycline	ARO:3003378	MarR is a repressor of the mar operon marRAB, thus regulating the expression of marA, the activator of multidrug efflux pump AcrAB.	cephalosporin;disinfecting agents and antiseptics;fluoroquinolone antibiotic;glycylcycline;penam;phenicol antibiotic;rifamycin antibiotic;tetracycline antibiotic	antibiotic efflux;antibiotic target alteration	98.6	99.3	3.18e-101	725
gene2357	Scaffold9	Ec_C18	Escherichia coli EF-Tu mutants conferring resistance to kirromycin	ARO:3003368	Sequence variants of Escherichia coli elongation factor Tu that confer resistance to kirromycin.	elfamycin antibiotic	antibiotic target alteration	100	98.6	6.94e-44	358
gene4640	Scaffold35	Ec_C18	Escherichia coli EF-Tu mutants conferring resistance to kirromycin	ARO:3003368	Sequence variants of Escherichia coli elongation factor Tu that confer resistance to kirromycin.	elfamycin antibiotic	antibiotic target alteration	100	92.3	3.63e-19	182
gene0890	Scaffold3	Ec_C18	Escherichia coli gyrA conferring resistance to fluoroquinolones	ARO:3003294	Point mutation of Escherichia coli gyrA resulted in the lowered affinity between fluoroquinolones and gyrA. Thus, conferring resistance.	fluoroquinolone antibiotic;nybomycin-like antibiotic	antibiotic target alteration	100	99.9	0	4149
gene0903	Scaffold3	Ec_C18	YojI	ARO:3003952	YojI mediates resistance to the peptide antibiotic microcin J25 when it is expressed from a multicopy vector. YojI is capable of pumping out microcin molecules. The outer membrane protein TolC in addition to YojI is required for export of microcin J25 out of the cell. Microcin J25 is thus the first known substrate for YojI.	peptide antibiotic	antibiotic efflux	99.8	99.8	0	2729
gene1440	Scaffold4	Ec_C18	Escherichia coli mipA	ARO:3004127	MltA-interacting protein (mipA), is an antibiotic resistance-related outer membrane protein. Deletion of mipA increases kanamycin, nalidixic acid and streptomycin resistance.	aminoglycoside antibiotic;fluoroquinolone antibiotic	reduced permeability to antibiotic;resistance by absence	99.2	99.6	6.04e-191	1336
gene1479	Scaffold5	Ec_C18	Escherichia coli parC conferring resistance to fluoroquinolones	ARO:3003308	Point mutation in Escherichia coli parC resulting in fluoroquinolone resistance.	fluoroquinolone antibiotic	antibiotic target alteration	99.9	99.9	0	3754
gene1492	Scaffold5	Ec_C18	TolC	ARO:3000237	TolC is a protein subunit of many multidrug efflux complexes in Gram negative bacteria. It is an outer membrane efflux protein and is constitutively open. Regulation of efflux activity is often at its periplasmic entrance by other components of the efflux complex.	aminocoumarin antibiotic;aminoglycoside antibiotic;carbapenem;cephalosporin;cephamycin;disinfecting agents and antiseptics;fluoroquinolone antibiotic;glycylcycline;macrolide antibiotic;penam;penem;peptide antibiotic;phenicol antibiotic;rifamycin antibiotic;tetracycline antibiotic	antibiotic efflux	100	99.8	0	2367
gene1835	Scaffold6	Ec_C18	msbA	ARO:3003950	MsbA is a multidrug resistance transporter homolog from E. coli and belongs to a superfamily of transporters that contain an adenosine triphosphate (ATP) binding cassette (ABC) which is also called a nucleotide-binding domain (NBD). MsbA is a member of the MDR-ABC transporter group by sequence homology. MsbA transports lipid A, a major component of the bacterial outer cell membrane, and is the on…	nitroimidazole antibiotic	antibiotic efflux	99.8	99.8	0	2817
gene3154	Scaffold13	Ec_C18	Escherichia coli LamB	ARO:3004126	LamB is a negative regulator for antibiotic resistance, it serves as a porin to influx antibiotic. When down-regulated, it increases resistance to chlortetracycline, ciprofloxacin, balofloxacin and nalidixic acid. It also interacts with Odp1, an energy metabolic enzyme, creating a complex that decreases in antibiotic-resistant strains.	fluoroquinolone antibiotic;tetracycline antibiotic	reduced permeability to antibiotic;resistance by absence	99.8	99.8	0	2390
gene4611	Scaffold34	Ec_C18	ramA	ARO:3000823	RamA (resistance antibiotic multiple) is a positive regulator of AcrAB-TolC and leads to high level multidrug resistance in Klebsiella pneumoniae, Salmonella enterica, and Enterobacter aerugenes, increasing the expression of both the mar operon as well as AcrAB. RamA also decreases OmpF expression.	carbapenem;cephalosporin;cephamycin;disinfecting agents and antiseptics;fluoroquinolone antibiotic;glycylcycline;monobactam;penam;penem;phenicol antibiotic;rifamycin antibiotic;tetracycline antibiotic	antibiotic efflux;reduced permeability to antibiotic	91.2	99.1	6.66e-77	560
gene4828	Scaffold50	Ec_C18	APH(3'')-Ib	ARO:3002639	APH(3'')-Ib is an aminoglycoside phosphotransferase encoded by plasmids, transposons, integrative conjugative elements and chromosomes in Enterobacteriaceae and Pseudomonas spp.	aminoglycoside antibiotic	antibiotic inactivation	99.6	99.6	4.79e-202	1413
gene0583	Scaffold2	Ec_C18	H-NS	ARO:3000676	H-NS is a histone-like protein involved in global gene regulation in Gram-negative bacteria. It is a repressor of the membrane fusion protein genes acrE, mdtE, and emrK as well as nearby genes of many RND-type multidrug exporters.	cephalosporin;cephamycin;fluoroquinolone antibiotic;macrolide antibiotic;penam;tetracycline antibiotic	antibiotic efflux	100	99.3	9.61e-86	622
gene1952	Scaffold7	Ec_C18	emrK	ARO:3000206	emrK is a membrane fusion protein that is a homolog of EmrA. Together with the inner membrane transporter EmrY and the outer membrane channel TolC, it mediates multidrug efflux.	tetracycline antibiotic	antibiotic efflux	99.4	90.4	7.66e-246	1723
gene2535	Scaffold9	Ec_C18	mdtE	ARO:3000795	MdtE is the membrane fusion protein of the MdtEF multidrug efflux complex. It shares 70% sequence similarity with AcrA.	fluoroquinolone antibiotic;macrolide antibiotic;penam	antibiotic efflux	100	99.7	2.37e-266	1861
gene4021	Scaffold21	Ec_C18	EC-13	ARO:3006874	EC-13 is a EC beta-lactamase.	cephalosporin	antibiotic inactivation	99.2	99.7	4.57e-285	1982
gene4841	Scaffold54	Ec_C18	mphA	ARO:3000316	The mphA gene encodes for resistance enzyme MPH(2')-I which preferentially inactivate 14-membered macrolides (e.g.erythromycin, telithromycin, roxithromycin) over 16-membered macrolides (e.g.tylosin, spiramycin). It phosphorylates macrolides at 2'-OH hydroxyl of desosamine sugar of macrolides in a GTP-dependent manner.	macrolide antibiotic	antibiotic inactivation	100	99.7	8.02e-218	1524
gene1030	Scaffold3	Ec_C18	baeR	ARO:3000828	BaeR is a response regulator that promotes the expression of MdtABC and AcrD efflux complexes.	aminocoumarin antibiotic;aminoglycoside antibiotic	antibiotic efflux	95.8	99.2	3.44e-168	1185
gene2043	Scaffold7	Ec_C18	acrD	ARO:3000491	AcrD is an aminoglycoside efflux pump expressed in E. coli. Its expression can be induced by indole, and is regulated by baeRS and cpxAR.	aminoglycoside antibiotic	antibiotic efflux	99.8	99.9	0	5087
gene1033	Scaffold3	Ec_C18	mdtC	ARO:3000794	MdtC is a transporter that forms a heteromultimer complex with MdtB to form a multidrug transporter. MdtBC is part of the MdtABC-TolC efflux complex. In the absence of MdtB, MdtC can form a homomultimer complex that results in a functioning efflux complex with a narrower drug specificity. mdtC corresponds to 3 loci in Pseudomonas aeruginosa PAO1 (gene name: muxC/muxB) and 3 loci in Pseudomonas ae…	aminocoumarin antibiotic	antibiotic efflux	99.5	99.9	0	4925
gene1649	Scaffold5	Ec_C18	mlaD	ARO:3005042	mlaD from the mla system is a gene proposed to play a part in the transport of phospholipids to the outer membrane. Insertions in mlaD are shown to confer resistance to linezolid.	oxazolidinone antibiotic	antibiotic efflux	99.5	99.5	7.5e-128	908
gene2376	Scaffold9	Ec_C18	CRP	ARO:3000518	CRP is a global regulator that represses MdtEF multidrug efflux pump expression.	fluoroquinolone antibiotic;macrolide antibiotic;penam	antibiotic efflux	99.5	99.5	2.36e-151	1068
gene2348	Scaffold9	Ec_C18	Escherichia coli EF-Tu mutants conferring resistance to kirromycin	ARO:3003368	Sequence variants of Escherichia coli elongation factor Tu that confer resistance to kirromycin.	elfamycin antibiotic	antibiotic target alteration	100	99.5	4.68e-142	1024
gene2536	Scaffold9	Ec_C18	mdtF	ARO:3000796	MdtF is the multidrug inner membrane transporter for the MdtEF-TolC efflux complex.	fluoroquinolone antibiotic;macrolide antibiotic;penam	antibiotic efflux	99.8	99.9	0	4999
gene4768	Scaffold41	Ec_C18	floR	ARO:3002705	floR is a plasmid or chromosome-encoded chloramphenicol exporter that is found in Bordetella bronchiseptica, Escherichia coli, Klebsiella pneumoniae, Salmonella enterica subsp. enterica serovar Typhimurium str. DT104 and Vibrio cholerae.	phenicol antibiotic	antibiotic efflux	99.3	99.8	3.7e-275	1923
gene4780	Scaffold43	Ec_C18	sul1	ARO:3000410	Sul1 is a sulfonamide resistant dihydropteroate synthase of Gram-negative bacteria. It is linked to other resistance genes of class 1 integrons.	sulfonamide antibiotic;sulfone antibiotic	antibiotic target replacement	100	99.6	2.35e-199	1398
gene4830	Scaffold50	Ec_C18	APH(3')-Ia	ARO:3002641	APH(3')-Ia is a transposon-encoded aminoglycoside phosphotransferase in E. coli and S. enterica. It is identical at the protein sequence to APH(3')-Ic, an aminoglycoside phosphotransferase encoded by plasmids, transposons and genomic islands in K. pneumoniae, A. baumannii, S. marcescens, Corynebacterium spp., Photobacterium spp. and Citrobacter spp.	aminoglycoside antibiotic	antibiotic inactivation	91.1	99.7	4.21e-201	1410
gene3104	Scaffold13	Ec_C18	mdtN	ARO:3003548	Multidrug resistance efflux pump. Could be involved in resistance to puromycin, acriflavine and tetraphenylarsonium chloride.	disinfecting agents and antiseptics;nucleoside antibiotic	antibiotic efflux	99.4	99.7	7.2e-233	1632
gene4641	Scaffold36	Ec_C18	Escherichia coli EF-Tu mutants conferring resistance to kirromycin	ARO:3003368	Sequence variants of Escherichia coli elongation factor Tu that confer resistance to kirromycin.	elfamycin antibiotic	antibiotic target alteration	100	94.9	1.4e-19	185
gene4739	Scaffold39	Ec_C18	AcrF	ARO:3000502	AcrF is a inner membrane transporter, similar to AcrB.	cephalosporin;cephamycin;fluoroquinolone antibiotic;penam	antibiotic efflux	99.6	99.9	0	4991
gene4872	Scaffold61	Ec_C18	FosA3	ARO:3002872	An enzyme that confers resistance to fosfomycin in Escherichia coli by breaking the epoxide ring of the molecule. It depends on the cofactors Manganese (II) and Potassium and uses Glutathione (GSH) as the nucleophilic molecule.	phosphonic acid antibiotic	antibiotic inactivation	100	99.3	2.99e-103	737
gene1954	Scaffold7	Ec_C18	evgS	ARO:3000833	EvgS is a sensor protein that phosphorylates the regulatory protein EvgA. evgS corresponds to 1 locus in Pseudomonas aeruginosa PAO1 and 1 locus in Pseudomonas aeruginosa LESB58.	fluoroquinolone antibiotic;macrolide antibiotic;penam;tetracycline antibiotic	antibiotic efflux	99.5	99.9	0	6112
gene2831	Scaffold11	Ec_C18	Escherichia coli gyrB conferring resistance to aminocoumarin	ARO:3003303	Point mutation in Escherichia coli resulting in aminocoumarin resistance.	aminocoumarin antibiotic	antibiotic target alteration	100	99.9	0	4099
gene0530	Scaffold2	Ec_C18	Escherichia coli fabI mutations conferring resistance to isoniazid and triclosan	ARO:3004045	fabI is a enoyl-acyl carrier reductase used in lipid metabolism and fatty acid biosynthesis. The bacterial biocide Triclosan blocks the final reduction step in fatty acid elongation, inhibiting biosynthesis. Point mutations in fabI can confer resistance to Triclosan and Isoniazid.	disinfecting agents and antiseptics;isoniazid-like antibiotic	antibiotic target alteration	100	99.6	6.98e-188	1319
gene1999	Scaffold7	Ec_C18	Escherichia coli PtsI with mutation conferring resistance to fosfomycin	ARO:3003899	PtsI (phosphoenolpyruvate-protein phosphotransferase) is involved in cyclic AMP synthesis, which regulates glpT expression. As a result, mutations to ptsI confer resistance to fosfomycin by affecting the regulation of fosfomycin import.	phosphonic acid antibiotic	antibiotic target alteration	99.8	99.8	0	2810
gene2225	Scaffold8	Ec_C18	leuO	ARO:3003843	leuO, a LysR family transcription factor, exists in a wide variety of bacteria of the family Enterobacteriaceae and is involved in the regulation of as yet unidentified genes affecting the stress response and pathogenesis expression. LeuO is also an activator of the MdtNOP efflux pump.	disinfecting agents and antiseptics;nucleoside antibiotic	antibiotic efflux	99	99.7	1.99e-229	1603
gene4030	Scaffold22	Ec_C18	TEM-1	ARO:3000873	TEM-1 is a broad-spectrum beta-lactamase found in many Gram-negative bacteria. Confers resistance to penicillins and first generation cephalosphorins.	cephalosporin;monobactam;penam;penem	antibiotic inactivation	100	99.7	4.1e-208	1457
gene4776	Scaffold42	Ec_C18	AAC(3)-IId	ARO:3004623	AAC(3)-IId is a plasmid-encoded aminoglycoside acetyltransferase in E. coli.	aminoglycoside antibiotic	antibiotic inactivation	100	99.7	3.81e-213	1490
gene0870	Scaffold3	Ec_C18	PmrF	ARO:3003578	PmrF is required for the synthesis and transfer of 4-amino-4-deoxy-L-arabinose (Ara4N) to Lipid A, which allows gram-negative bacteria to resist the antimicrobial activity of cationic antimicrobial peptides and antibiotics such as polymyxin. pmrF corresponds to 1 locus in Pseudomonas aeruginosa PAO1 and 1 locus in Pseudomonas aeruginosa LESB58.	peptide antibiotic	antibiotic target alteration	99.7	99.7	5.51e-231	1615
gene2232	Scaffold8	Ec_C18	Klebsiella pneumoniae PBP3 mutants conferring resistance to ceftazidime-avibactam	ARO:3007421	Mutant PBP3 in Klebsiella pneumoniae conferring resistance to ceftazidime-avibactam.	carbapenem;cephalosporin;cephamycin;monobactam;penam	antibiotic target alteration	93.7	99.8	0	2827
gene2539	Scaffold9	Ec_C18	gadX	ARO:3000508	GadX is an AraC-family regulator that promotes mdtEF expression to confer multidrug resistance.	fluoroquinolone antibiotic;macrolide antibiotic;penam	antibiotic efflux	98.5	99.6	2.84e-193	1357
gene2800	Scaffold11	Ec_C18	Escherichia coli uhpA with mutation conferring resistance to fosfomycin	ARO:3003893	uhpA is a positive activator of the fosfomycin importer uhpT, thus mutations to uhpA confer fosfomycin resistance by reducing uhpT expression. Both knockout and amino acid substitution mutations have been found that confer resistance, with the Protein Knockout model describing the large, knockout mutations causing loss of function of the gene, and the Protein Variant model describing the amino ac…	phosphonic acid antibiotic	antibiotic target alteration	100	99.5	7.4e-139	983
gene4633	Scaffold35	Ec_C18	Escherichia coli rpoB mutants conferring resistance to rifampicin	ARO:3003288	Point mutations that occurs in Escherichia coli rpoB resulting in resistance to rifampicin.	peptide antibiotic;rifamycin antibiotic	antibiotic target alteration;antibiotic target replacement	100	99.9	0	6797
gene4824	Scaffold49	Ec_C18	oqxB	ARO:3003923	RND efflux pump conferring resistance to fluoroquinolone.	diaminopyrimidine antibiotic;fluoroquinolone antibiotic;glycylcycline;nitrofuran antibiotic;tetracycline antibiotic	antibiotic efflux	100	99.9	0	5148
gene4878	Scaffold63	Ec_C18	CTX-M-55	ARO:3001917	CTX-M-55 is a beta-lactamase found in the Enterobacteriaceae family.	cephalosporin	antibiotic inactivation	100	99.7	6.48e-203	1424
gene1487	Scaffold5	Ec_C18	Escherichia coli parE conferring resistance to fluoroquinolones	ARO:3003316	Point mutation in Escherichia coli parE resulting in fluoroquinolones resistance.	fluoroquinolone antibiotic	antibiotic target alteration	100	99.8	0	3244
gene1512	Scaffold5	Ec_C18	bacA	ARO:3002986	The bacA gene product (BacA) recycles undecaprenyl pyrophosphate during cell wall biosynthesis which confers resistance to bacitracin.	peptide antibiotic	antibiotic target alteration	99.6	99.6	1.07e-192	1353
gene1898	Scaffold6	Ec_C18	Escherichia coli nfsA mutations conferring resistance to nitrofurantoin	ARO:3003751	nfsA encodes the major oxygen-insesitive nitroreductase in E. coli. The first step of resistance to nitrofurazone is mutation of nfsA.	nitrofuran antibiotic	antibiotic target alteration	100	99.6	1.72e-177	1246
gene2538	Scaffold9	Ec_C18	gadW	ARO:3003838	GadW is an AraC-family regulator that promotes mdtEF expression to confer multidrug resistance. GadW inhibits GadX-dependent activation. GadW clearly represses gadX and, in situations where GadX is missing, activates gadA and gadBC.	fluoroquinolone antibiotic;macrolide antibiotic;penam	antibiotic efflux	93.8	99.6	2.22e-165	1167
gene2797	Scaffold11	Ec_C18	Escherichia coli UhpT with mutation conferring resistance to fosfomycin	ARO:3003890	Mutations to the active importer UhpT, which is involved with the uptake of many phosphorylated sugars, confer resistance to fosfomycin by reducing import of the drug into the bacteria.	phosphonic acid antibiotic	antibiotic target alteration	100	99.8	0	2328
gene3106	Scaffold13	Ec_C18	mdtP	ARO:3003550	Multidrug resistance efflux pump. Could be involved in resistance to puromycin, acriflavine and tetraphenylarsonium chloride.	disinfecting agents and antiseptics;nucleoside antibiotic	antibiotic efflux	98.2	99.8	0	2337
gene3344	Scaffold15	Ec_C18	kdpE	ARO:3003841	kdpE is a transcriptional activator that is part of the two-component system KdpD/KdpE that is studied for its regulatory role in potassium transport and has been identified as an adaptive regulator involved in the virulence and intracellular survival of pathogenic bacteria. kdpE regulates a range of virulence loci through direct promoter binding.	aminoglycoside antibiotic	antibiotic efflux	99.1	99.1	2.26e-161	1137
gene4740	Scaffold39	Ec_C18	AcrE	ARO:3000499	AcrE is a membrane fusion protein, similar to AcrA.	cephalosporin;cephamycin;fluoroquinolone antibiotic;penam	antibiotic efflux	100	99.7	4.28e-269	1879
gene4890	Scaffold68	Ec_C18	sul2	ARO:3000412	Sul2 is a sulfonamide resistant dihydropteroate synthase of Gram-negative bacteria, usually found on small plasmids.	sulfonamide antibiotic;sulfone antibiotic	antibiotic target replacement	100	99.6	3.29e-186	1310
gene4906	Scaffold79	Ec_C18	qacE	ARO:3005009	QacE is a resistance gene conferring resistance to antiseptics.	disinfecting agents and antiseptics	antibiotic efflux	100	90.4	4.72e-28	231
gene0746	Scaffold2	Ec_C18	mdtG	ARO:3001329	The MdtG protein, also named YceE, appears to be a member of the major facilitator superfamily of transporters, and it has been reported, when overexpressed, to increase fosfomycin and deoxycholate resistances. mdtG is a member of the marA-soxS-rob regulon.	phosphonic acid antibiotic	antibiotic efflux	100	99.8	1.13e-287	2006
gene2924	Scaffold12	Ec_C18	Escherichia coli AcrAB-TolC with AcrR mutation conferring resistance to ciprofloxacin, tetracycline, and ceftazidime	ARO:3003807	AcrR is a repressor of the AcrAB-TolC multidrug efflux complex. AcrR mutations result in high level antibiotic resistance. The mutations associated with this model are specific to E. coli.	cephalosporin;disinfecting agents and antiseptics;fluoroquinolone antibiotic;glycylcycline;penam;phenicol antibiotic;rifamycin antibiotic;tetracycline antibiotic	antibiotic efflux;antibiotic target alteration	100	99.5	6.25e-154	1086
gene0734	Scaffold2	Ec_C18	mdtH	ARO:3001216	Multidrug resistance protein MdtH.	fluoroquinolone antibiotic	antibiotic efflux	99.8	99.8	1.23e-288	2011
gene1951	Scaffold7	Ec_C18	emrY	ARO:3000254	emrY is a multidrug transport that moves substrates across the inner membrane of the Gram-negative E. coli. It is a homolog of emrB.	tetracycline antibiotic	antibiotic efflux	99.8	99.8	0	2559
gene3758	Scaffold18	Ec_C18	Escherichia coli cyaA with mutation conferring resistance to fosfomycin	ARO:3003900	CyaA (adenylate cyclase) is involved with the synthesis of cyclic AMP which regulates the fosfomycin transporter glpT. As a result, mutations to cyaA confer resistance to fosfomycin.	phosphonic acid antibiotic	antibiotic target alteration	99.8	99.9	0	4481
gene4426	Scaffold30	Ec_C18	Escherichia coli emrE	ARO:3004039	Member of the small MDR (multidrug resistance) family of transporters; in Escherichia coli this protein provides resistance against a number of positively charged compounds including ethidium bromide and erythromycin; proton-dependent secondary transporter which exchanges protons for compound translocation.	macrolide antibiotic	antibiotic efflux	98.2	99.1	1.11e-78	570
gene3125	Scaffold13	Ec_C18	Escherichia coli soxS with mutation conferring antibiotic resistance	ARO:3003511	SoxS is a global regulator that up-regulates the expression of AcrAB efflux genes. It also reduces OmpF expression to decrease cell membrane permeability.	carbapenem;cephalosporin;cephamycin;disinfecting agents and antiseptics;fluoroquinolone antibiotic;glycylcycline;monobactam;penam;penem;phenicol antibiotic;rifamycin antibiotic;tetracycline antibiotic	antibiotic efflux;antibiotic target alteration;reduced permeability to antibiotic	100	99.1	1.22e-76	556
gene4741	Scaffold39	Ec_C18	AcrS	ARO:3000656	AcrS is a repressor of the AcrAB efflux complex and is associated with the expression of AcrEF. AcrS is believed to regulate a switch between AcrAB and AcrEF efflux.	cephalosporin;cephamycin;disinfecting agents and antiseptics;fluoroquinolone antibiotic;glycylcycline;penam;phenicol antibiotic;rifamycin antibiotic;tetracycline antibiotic	antibiotic efflux	99.1	99.5	7.01e-158	1113
gene4765	Scaffold41	Ec_C18	tet(A)	ARO:3000165	TetA is a tetracycline efflux pump found in many species of Gram-negative bacteria.	tetracycline antibiotic	antibiotic efflux	99.5	99.7	9.72e-286	1994
gene4784	Scaffold43	Ec_C18	AAC(3)-IIg	ARO:3005085	AAC(3)-IIg is part of the AAC(3) family. It was initially found in clinical isolates of Enterobacter cloacae.	aminoglycoside antibiotic	antibiotic inactivation	100	99.6	8.91e-199	1392
gene4788	Scaffold43	Ec_C18	AAC(6')-IIc	ARO:3002596	AAC(6')-IIc is an aminoglycoside acetyltransferase encoded by plasmids and integrons in E. cloacae.	aminoglycoside antibiotic	antibiotic inactivation	100	99.5	1.34e-144	1020
gene4842	Scaffold54	Ec_C18	Mrx	ARO:3003839	Mrx is part of the macrolide inactivation gene cluster in Aeromonas hydrophila.	macrolide antibiotic	antibiotic inactivation	100	99.8	3.8e-272	1905
gene4781	Scaffold43	Ec_C18	qacEdelta1	ARO:3005010	QacEdelta1 is a resistance gene conferring resistance to antiseptics. It is different from QacE only at the 3'-terminus.	disinfecting agents and antiseptics	antibiotic efflux	100	99.1	1.61e-78	570
gene4855	Scaffold57	Ec_C18	tet(D)	ARO:3000168	TetD is a tetracycline efflux pump found exclusively in Gram-negative bacteria.	tetracycline antibiotic	antibiotic efflux	100	99.7	2.47e-268	1876
gene4893	Scaffold69	Ec_C18	catII from Escherichia coli K-12	ARO:3004656	catII is a chloramphenicol acetyltransferase. This particular catII is found in E.coli K-12. Confers resistance to chloramphenicol.	phenicol antibiotic	antibiotic inactivation	98.1	99.5	7.36e-161	1131
gene0065	Scaffold1	Ec_B8	mdtA	ARO:3000792	MdtA is the membrane fusion protein of the multidrug efflux complex mdtABC.	aminocoumarin antibiotic	antibiotic efflux	98.8	91	7.7e-277	1941
gene0021	Scaffold1	Ec_B8	ugd	ARO:3003577	PmrE is required for the synthesis and transfer of 4-amino-4-deoxy-L-arabinose (Ara4N) to Lipid A, which allows gram-negative bacteria to resist the antimicrobial activity of cationic antimicrobial peptides and antibiotics such as polymyxin.	peptide antibiotic	antibiotic target alteration	99.2	99.7	3.87e-278	1939
gene0360	Scaffold2	Ec_B8	Escherichia coli fabG mutations conferring resistance to triclosan	ARO:3004049	fabG is a 3-oxoacyl-acyl carrier protein reductase involved in lipid metabolism and fatty acid biosynthesis.The bacterial biocide Triclosan blocks the final reduction step in fatty acid elongation, inhibiting biosynthesis. Point mutations in fabG can confer resistance to Triclosan.	disinfecting agents and antiseptics	antibiotic target alteration	100	99.6	2.59e-165	1167
gene0066	Scaffold1	Ec_B8	mdtB	ARO:3000793	MdtB is a transporter that forms a heteromultimer complex with MdtC to form a multidrug transporter. MdtBC is part of the MdtABC-TolC efflux complex.	aminocoumarin antibiotic	antibiotic efflux	99.9	99.9	0	4931
gene0067	Scaffold1	Ec_B8	mdtC	ARO:3000794	MdtC is a transporter that forms a heteromultimer complex with MdtB to form a multidrug transporter. MdtBC is part of the MdtABC-TolC efflux complex. In the absence of MdtB, MdtC can form a homomultimer complex that results in a functioning efflux complex with a narrower drug specificity. mdtC corresponds to 3 loci in Pseudomonas aeruginosa PAO1 (gene name: muxC/muxB) and 3 loci in Pseudomonas ae…	aminocoumarin antibiotic	antibiotic efflux	99.7	99.9	0	4929
gene0212	Scaffold1	Ec_B8	Escherichia coli gyrA conferring resistance to fluoroquinolones	ARO:3003294	Point mutation of Escherichia coli gyrA resulted in the lowered affinity between fluoroquinolones and gyrA. Thus, conferring resistance.	fluoroquinolone antibiotic;nybomycin-like antibiotic	antibiotic target alteration	100	99.9	0	4149
gene1081	Scaffold4	Ec_B8	Escherichia coli soxR with mutation conferring antibiotic resistance	ARO:3003381	SoxR is a sensory protein that upregulates soxS expression in the presence of redox-cycling drugs. This stress response leads to the expression many multidrug efflux pumps.	cephalosporin;disinfecting agents and antiseptics;fluoroquinolone antibiotic;glycylcycline;penam;phenicol antibiotic;rifamycin antibiotic;tetracycline antibiotic	antibiotic efflux;antibiotic target alteration	100	99.4	5.79e-111	791
gene2131	Scaffold9	Ec_B8	gadX	ARO:3000508	GadX is an AraC-family regulator that promotes mdtEF expression to confer multidrug resistance.	fluoroquinolone antibiotic;macrolide antibiotic;penam	antibiotic efflux	98.5	99.6	2.84e-193	1357
gene2380	Scaffold11	Ec_B8	Escherichia coli AcrAB-TolC with AcrR mutation conferring resistance to ciprofloxacin, tetracycline, and ceftazidime	ARO:3003807	AcrR is a repressor of the AcrAB-TolC multidrug efflux complex. AcrR mutations result in high level antibiotic resistance. The mutations associated with this model are specific to E. coli.	cephalosporin;disinfecting agents and antiseptics;fluoroquinolone antibiotic;glycylcycline;penam;phenicol antibiotic;rifamycin antibiotic;tetracycline antibiotic	antibiotic efflux;antibiotic target alteration	100	99.5	6.25e-154	1086
gene4832	Scaffold49	Ec_B8	aadA5	ARO:3002605	aadA5 is an aminoglycoside nucleotidyltransferase gene encoded by plasmids, transposons and integrons in E. coli, K. pneumoniae, Kluyvera georgiana, P. aeruginosa and E. cloacae.	aminoglycoside antibiotic	antibiotic inactivation	100	99.6	7.59e-192	1345
gene4905	Scaffold58	Ec_B8	AAC(6')-Ib-cr6	ARO:3005116	A fluoroquinolone-acetylating aminoglycoside acetyltransferase variant identified from Escherichia coli. These proteins confer resistance to both fluoroquinolone and aminoglycoside antibiotics.	aminoglycoside antibiotic;fluoroquinolone antibiotic	antibiotic inactivation	99	99.5	4.28e-144	1018
gene0232	Scaffold1	Ec_B8	PmrF	ARO:3003578	PmrF is required for the synthesis and transfer of 4-amino-4-deoxy-L-arabinose (Ara4N) to Lipid A, which allows gram-negative bacteria to resist the antimicrobial activity of cationic antimicrobial peptides and antibiotics such as polymyxin. pmrF corresponds to 1 locus in Pseudomonas aeruginosa PAO1 and 1 locus in Pseudomonas aeruginosa LESB58.	peptide antibiotic	antibiotic target alteration	99.7	99.7	5.51e-231	1615
gene0484	Scaffold2	Ec_B8	H-NS	ARO:3000676	H-NS is a histone-like protein involved in global gene regulation in Gram-negative bacteria. It is a repressor of the membrane fusion protein genes acrE, mdtE, and emrK as well as nearby genes of many RND-type multidrug exporters.	cephalosporin;cephamycin;fluoroquinolone antibiotic;macrolide antibiotic;penam;tetracycline antibiotic	antibiotic efflux	100	99.3	9.61e-86	622
gene1234	Scaffold5	Ec_B8	msbA	ARO:3003950	MsbA is a multidrug resistance transporter homolog from E. coli and belongs to a superfamily of transporters that contain an adenosine triphosphate (ATP) binding cassette (ABC) which is also called a nucleotide-binding domain (NBD). MsbA is a member of the MDR-ABC transporter group by sequence homology. MsbA transports lipid A, a major component of the bacterial outer cell membrane, and is the on…	nitroimidazole antibiotic	antibiotic efflux	100	99.8	0	2821
gene1464	Scaffold6	Ec_B8	Klebsiella pneumoniae PBP3 mutants conferring resistance to ceftazidime-avibactam	ARO:3007421	Mutant PBP3 in Klebsiella pneumoniae conferring resistance to ceftazidime-avibactam.	carbapenem;cephalosporin;cephamycin;monobactam;penam	antibiotic target alteration	93.7	99.8	0	2827
gene4878	Scaffold53	Ec_B8	Escherichia coli EF-Tu mutants conferring resistance to kirromycin	ARO:3003368	Sequence variants of Escherichia coli elongation factor Tu that confer resistance to kirromycin.	elfamycin antibiotic	antibiotic target alteration	100	99.1	2.82e-75	573
gene0995	Scaffold4	Ec_B8	EC-15	ARO:3006876	EC-15 is a EC beta-lactamase.	cephalosporin	antibiotic inactivation	97.3	99.7	2.33e-278	1938
gene1062	Scaffold4	Ec_B8	mdtO	ARO:3003549	Multidrug resistance efflux pump. Could be involved in resistance to puromycin, acriflavine and tetraphenylarsonium chloride.	disinfecting agents and antiseptics;nucleoside antibiotic	antibiotic efflux	98.8	99.9	0	3406
gene1969	Scaffold9	Ec_B8	CRP	ARO:3000518	CRP is a global regulator that represses MdtEF multidrug efflux pump expression.	fluoroquinolone antibiotic;macrolide antibiotic;penam	antibiotic efflux	99.5	99.5	2.36e-151	1068
gene2381	Scaffold11	Ec_B8	Escherichia coli acrA	ARO:3004043	AcrA is a subunit of the AcrAB-TolC multidrug efflux system that in E. coli.	cephalosporin;disinfecting agents and antiseptics;fluoroquinolone antibiotic;glycylcycline;penam;phenicol antibiotic;rifamycin antibiotic;tetracycline antibiotic	antibiotic efflux	100	99.7	2.14e-275	1923
gene2758	Scaffold13	Ec_B8	AcrF	ARO:3000502	AcrF is a inner membrane transporter, similar to AcrB.	cephalosporin;cephamycin;fluoroquinolone antibiotic;penam	antibiotic efflux	99.5	99.9	0	4984
gene4621	Scaffold39	Ec_B8	Escherichia coli rpoB mutants conferring resistance to rifampicin	ARO:3003288	Point mutations that occurs in Escherichia coli rpoB resulting in resistance to rifampicin.	peptide antibiotic;rifamycin antibiotic	antibiotic target alteration;antibiotic target replacement	99.9	99.9	0	6795
gene4918	Scaffold63	Ec_B8	QnrS2	ARO:3002791	QnrS2 is a plasmid-mediated quinolone resistance protein found in Salmonella enterica.	fluoroquinolone antibiotic	antibiotic target protection	100	99.5	2.19e-112	814
gene0203	Scaffold1	Ec_B8	porin OmpC	ARO:3004114	In the presence of antibiotic stress, there is a coupled down-regulation of the porin OmpC with the OmpF. Mutants both lacking both OmpC and OmpF proteins are resistant to cephaloridine and cefazolin. Analyses of genes involved in the increased resistance to tetracycline suggest that the up-regulation of efflux pump genes is accompanied by a decrease of OmpF and OmpC synthesis. Homologs of OmpC h…	carbapenem;cephalosporin;cephamycin;monobactam;penam;penem	reduced permeability to antibiotic	98.1	99.7	6.34e-271	1887
gene1061	Scaffold4	Ec_B8	mdtN	ARO:3003548	Multidrug resistance efflux pump. Could be involved in resistance to puromycin, acriflavine and tetraphenylarsonium chloride.	disinfecting agents and antiseptics;nucleoside antibiotic	antibiotic efflux	99.4	99.7	7.2e-233	1632
gene2939	Scaffold15	Ec_B8	Escherichia coli parE conferring resistance to fluoroquinolones	ARO:3003316	Point mutation in Escherichia coli parE resulting in fluoroquinolones resistance.	fluoroquinolone antibiotic	antibiotic target alteration	100	99.8	0	3244
gene4244	Scaffold31	Ec_B8	emrA	ARO:3000027	EmrA is a membrane fusion protein, providing an efflux pathway with EmrB and TolC between the inner and outer membranes of E. coli, a Gram-negative bacterium.	fluoroquinolone antibiotic	antibiotic efflux	99.7	99.7	1.12e-262	1838
gene4846	Scaffold50	Ec_B8	APH(4)-Ia	ARO:3002655	APH(4)-Ia is a plasmid-encoded aminoglycoside phosphotransferase in E. coli.	aminoglycoside antibiotic	antibiotic inactivation	100	99.7	1.46e-256	1787
gene4869	Scaffold52	Ec_B8	sul1	ARO:3000410	Sul1 is a sulfonamide resistant dihydropteroate synthase of Gram-negative bacteria. It is linked to other resistance genes of class 1 integrons.	sulfonamide antibiotic;sulfone antibiotic	antibiotic target replacement	99.6	99.6	2.75e-169	1196
gene4887	Scaffold55	Ec_B8	tet(A)	ARO:3000165	TetA is a tetracycline efflux pump found in many species of Gram-negative bacteria.	tetracycline antibiotic	antibiotic efflux	99.5	97.5	8.16e-278	1942
gene0070	Scaffold1	Ec_B8	baeR	ARO:3000828	BaeR is a response regulator that promotes the expression of MdtABC and AcrD efflux complexes.	aminocoumarin antibiotic;aminoglycoside antibiotic	antibiotic efflux	96.2	99.2	4.18e-169	1191
gene0539	Scaffold2	Ec_B8	Escherichia coli fabI mutations conferring resistance to isoniazid and triclosan	ARO:3004045	fabI is a enoyl-acyl carrier reductase used in lipid metabolism and fatty acid biosynthesis. The bacterial biocide Triclosan blocks the final reduction step in fatty acid elongation, inhibiting biosynthesis. Point mutations in fabI can confer resistance to Triclosan and Isoniazid.	disinfecting agents and antiseptics;isoniazid-like antibiotic	antibiotic target alteration	100	99.6	6.98e-188	1319
gene1082	Scaffold4	Ec_B8	Escherichia coli soxS with mutation conferring antibiotic resistance	ARO:3003511	SoxS is a global regulator that up-regulates the expression of AcrAB efflux genes. It also reduces OmpF expression to decrease cell membrane permeability.	carbapenem;cephalosporin;cephamycin;disinfecting agents and antiseptics;fluoroquinolone antibiotic;glycylcycline;monobactam;penam;penem;phenicol antibiotic;rifamycin antibiotic;tetracycline antibiotic	antibiotic efflux;antibiotic target alteration;reduced permeability to antibiotic	100	99.1	1.22e-76	556
gene1471	Scaffold6	Ec_B8	leuO	ARO:3003843	leuO, a LysR family transcription factor, exists in a wide variety of bacteria of the family Enterobacteriaceae and is involved in the regulation of as yet unidentified genes affecting the stress response and pathogenesis expression. LeuO is also an activator of the MdtNOP efflux pump.	disinfecting agents and antiseptics;nucleoside antibiotic	antibiotic efflux	99	99.7	1.99e-229	1603
gene2692	Scaffold13	Ec_B8	mlaD	ARO:3005042	mlaD from the mla system is a gene proposed to play a part in the transport of phospholipids to the outer membrane. Insertions in mlaD are shown to confer resistance to linezolid.	oxazolidinone antibiotic	antibiotic efflux	99.5	99.5	7.5e-128	908
gene3691	Scaffold23	Ec_B8	kdpE	ARO:3003841	kdpE is a transcriptional activator that is part of the two-component system KdpD/KdpE that is studied for its regulatory role in potassium transport and has been identified as an adaptive regulator involved in the virulence and intracellular survival of pathogenic bacteria. kdpE regulates a range of virulence loci through direct promoter binding.	aminoglycoside antibiotic	antibiotic efflux	99.1	99.1	2.26e-161	1137
gene4899	Scaffold57	Ec_B8	floR	ARO:3002705	floR is a plasmid or chromosome-encoded chloramphenicol exporter that is found in Bordetella bronchiseptica, Escherichia coli, Klebsiella pneumoniae, Salmonella enterica subsp. enterica serovar Typhimurium str. DT104 and Vibrio cholerae.	phenicol antibiotic	antibiotic efflux	99.3	99.8	1.06e-274	1920
gene0397	Scaffold2	Ec_B8	Klebsiella mutant PhoP conferring antibiotic resistance to colistin	ARO:3003585	A mutant phoP activates pmrHFIJKLM expression responsible for L-aminoarabinose synthesis and polymyxin resistance, by way of alteration of negative charge.	macrolide antibiotic;peptide antibiotic	antibiotic efflux;antibiotic target alteration;resistance by absence	92.4	99.6	7.16e-148	1048
gene1111	Scaffold4	Ec_B8	Escherichia coli LamB	ARO:3004126	LamB is a negative regulator for antibiotic resistance, it serves as a porin to influx antibiotic. When down-regulated, it increases resistance to chlortetracycline, ciprofloxacin, balofloxacin and nalidixic acid. It also interacts with Odp1, an energy metabolic enzyme, creating a complex that decreases in antibiotic-resistant strains.	fluoroquinolone antibiotic;tetracycline antibiotic	reduced permeability to antibiotic;resistance by absence	99.8	99.8	0	2390
gene1162	Scaffold5	Ec_B8	Escherichia coli mdfA	ARO:3001328	Multidrug efflux pump in E. coli. This multidrug efflux system was originally identified as the Cmr/CmlA chloramphenicol exporter.	disinfecting agents and antiseptics;tetracycline antibiotic	antibiotic efflux	96.3	99.8	1.84e-278	1946
gene1171	Scaffold5	Ec_B8	Escherichia coli nfsA mutations conferring resistance to nitrofurantoin	ARO:3003751	nfsA encodes the major oxygen-insesitive nitroreductase in E. coli. The first step of resistance to nitrofurazone is mutation of nfsA.	nitrofuran antibiotic	antibiotic target alteration	99.6	99.6	1.41e-176	1240
gene2578	Scaffold12	Ec_B8	Escherichia coli mipA	ARO:3004127	MltA-interacting protein (mipA), is an antibiotic resistance-related outer membrane protein. Deletion of mipA increases kanamycin, nalidixic acid and streptomycin resistance.	aminoglycoside antibiotic;fluoroquinolone antibiotic	reduced permeability to antibiotic;resistance by absence	99.2	99.6	6.04e-191	1336
gene0199	Scaffold1	Ec_B8	YojI	ARO:3003952	YojI mediates resistance to the peptide antibiotic microcin J25 when it is expressed from a multicopy vector. YojI is capable of pumping out microcin molecules. The outer membrane protein TolC in addition to YojI is required for export of microcin J25 out of the cell. Microcin J25 is thus the first known substrate for YojI.	peptide antibiotic	antibiotic efflux	99.6	99.8	0	2725
gene0221	Scaffold1	Ec_B8	Escherichia coli GlpT with mutation conferring resistance to fosfomycin	ARO:3003889	Point mutations to the active importer GlpT, which is involved with the uptake of many phosphorylated sugars, confer resistance to fosfomycin by reducing import of the drug into the bacteria.	phosphonic acid antibiotic	antibiotic target alteration	98.9	99.8	0	2302
gene1034	Scaffold4	Ec_B8	eptA	ARO:3003576	PmrC mediates the modification of Lipid A by the addition of 4-amino-4-deoxy-L-arabinose (L-Ara4N) and phosphoethanolamine, resulting in a less negative cell membrane and decreased binding of polymyxin B.	peptide antibiotic	antibiotic target alteration	99.6	99.8	0	2802
gene2130	Scaffold9	Ec_B8	gadW	ARO:3003838	GadW is an AraC-family regulator that promotes mdtEF expression to confer multidrug resistance. GadW inhibits GadX-dependent activation. GadW clearly represses gadX and, in situations where GadX is missing, activates gadA and gadBC.	fluoroquinolone antibiotic;macrolide antibiotic;penam	antibiotic efflux	93.8	99.6	2.22e-165	1167
gene1249	Scaffold5	Ec_B8	Escherichia coli ompF with mutation conferring resistance to beta-lactam antibiotics	ARO:3003390	The Escherichia coli ompF (oprF) is a nonspecific porin channel involved in the membrane translocation of small hydrophilic molecules, including and especially beta-lactam antibiotics. Mutations in ompF can decrease diffusion of antibiotics across the cellular membrane, thereby decreasing overall susceptibility through absence of porin function.	carbapenem;cephalosporin;cephamycin;monobactam;penam;penem	reduced permeability to antibiotic	100	99.7	4.11e-269	1874
gene2688	Scaffold13	Ec_B8	Escherichia coli murA with mutation conferring resistance to fosfomycin	ARO:3003775	murA or UDP-N-acetylglucosamine enolpyruvyl transferase catalyses the initial step in peptidoglycan biosynthesis and is inhibited by fosfomycin. Overexpression of murA through mutations such as Asp369Asn and Leu370Ile confers fosfomycin resistance. Extensive evidence has shown the significance of C115 mutations in conferring fosfomycin resistance since this residue represents a primary binding si…	phosphonic acid antibiotic	antibiotic target alteration	100	99.8	1.04e-300	2094
gene2757	Scaffold13	Ec_B8	AcrE	ARO:3000499	AcrE is a membrane fusion protein, similar to AcrA.	cephalosporin;cephamycin;fluoroquinolone antibiotic;penam	antibiotic efflux	100	99.7	4.28e-269	1879
gene4185	Scaffold30	Ec_B8	Escherichia coli AcrAB-TolC with MarR mutations conferring resistance to ciprofloxacin and tetracycline	ARO:3003378	MarR is a repressor of the mar operon marRAB, thus regulating the expression of marA, the activator of multidrug efflux pump AcrAB.	cephalosporin;disinfecting agents and antiseptics;fluoroquinolone antibiotic;glycylcycline;penam;phenicol antibiotic;rifamycin antibiotic;tetracycline antibiotic	antibiotic efflux;antibiotic target alteration	98.6	99.3	3.18e-101	725
gene4833	Scaffold49	Ec_B8	dfrA17	ARO:3002860	dfrA17 is an integron-encoded dihydrofolate reductase found in Escherichia coli.	diaminopyrimidine antibiotic	antibiotic target replacement	100	99.4	3.74e-113	806
gene1858	Scaffold8	Ec_B8	Escherichia coli uhpA with mutation conferring resistance to fosfomycin	ARO:3003893	uhpA is a positive activator of the fosfomycin importer uhpT, thus mutations to uhpA confer fosfomycin resistance by reducing uhpT expression. Both knockout and amino acid substitution mutations have been found that confer resistance, with the Protein Knockout model describing the large, knockout mutations causing loss of function of the gene, and the Protein Variant model describing the amino ac…	phosphonic acid antibiotic	antibiotic target alteration	100	99.5	7.4e-139	983
gene2676	Scaffold13	Ec_B8	Escherichia coli folP with mutation conferring resistance to sulfonamides	ARO:3003386	Point mutations in Escherichia coli dihydropteroate synthase folP prevent sulfonamide antibiotics from inhibiting its role in folate synthesis, thus conferring sulfonamide resistance.	sulfonamide antibiotic;sulfone antibiotic	antibiotic target alteration	100	99.6	2.65e-202	1418
gene4090	Scaffold28	Ec_B8	MCR-1.1	ARO:3003689	MCR-1 is a plasmid-borne phosphoethanolamine transferase that interferes with binding of colistin to the cell membrane via addition of phosphoethanolamine to lipid A, resulting reduction in negative charge of the cell membrane.	peptide antibiotic	antibiotic target alteration	100	99.8	0	2750
gene4186	Scaffold30	Ec_B8	marA	ARO:3000263	In the presence of antibiotic stress, E. coli overexpresses the global activator protein MarA, which besides inducing MDR efflux pump AcrAB, also down- regulates synthesis of the porin OmpF.	carbapenem;cephalosporin;cephamycin;disinfecting agents and antiseptics;fluoroquinolone antibiotic;glycylcycline;monobactam;penam;penem;phenicol antibiotic;rifamycin antibiotic;tetracycline antibiotic	antibiotic efflux;reduced permeability to antibiotic	100	99.2	7.3e-92	660
gene4733	Scaffold42	Ec_B8	Escherichia coli EF-Tu mutants conferring resistance to kirromycin	ARO:3003368	Sequence variants of Escherichia coli elongation factor Tu that confer resistance to kirromycin.	elfamycin antibiotic	antibiotic target alteration	100	95.7	1.9e-25	228
gene0333	Scaffold2	Ec_B8	mdtH	ARO:3001216	Multidrug resistance protein MdtH.	fluoroquinolone antibiotic	antibiotic efflux	99.8	99.8	1.23e-288	2011
gene2127	Scaffold9	Ec_B8	mdtE	ARO:3000795	MdtE is the membrane fusion protein of the MdtEF multidrug efflux complex. It shares 70% sequence similarity with AcrA.	fluoroquinolone antibiotic;macrolide antibiotic;penam	antibiotic efflux	100	99.7	2.37e-266	1861
gene2248	Scaffold10	Ec_B8	acrD	ARO:3000491	AcrD is an aminoglycoside efflux pump expressed in E. coli. Its expression can be induced by indole, and is regulated by baeRS and cpxAR.	aminoglycoside antibiotic	antibiotic efflux	99.8	99.9	0	5085
gene1855	Scaffold8	Ec_B8	Escherichia coli UhpT with mutation conferring resistance to fosfomycin	ARO:3003890	Mutations to the active importer UhpT, which is involved with the uptake of many phosphorylated sugars, confer resistance to fosfomycin by reducing import of the drug into the bacteria.	phosphonic acid antibiotic	antibiotic target alteration	100	99.8	0	2328
gene2694	Scaffold13	Ec_B8	mlaF	ARO:3005041	mlaF from the mla system is a gene proposed to play a part in the transport of phospholipids to the outer membrane. Insertions in mlaF are shown to confer resistance to linezolid.	oxazolidinone antibiotic	antibiotic efflux	100	99.6	1.16e-194	1365
gene2382	Scaffold11	Ec_B8	acrB	ARO:3000216	Protein subunit of AcrA-AcrB-TolC multidrug efflux complex. AcrB functions as a herterotrimer which forms the inner membrane component and is primarily responsible for substrate recognition and energy transduction by acting as a drug/proton antiporter.	cephalosporin;disinfecting agents and antiseptics;fluoroquinolone antibiotic;glycylcycline;penam;phenicol antibiotic;rifamycin antibiotic;tetracycline antibiotic	antibiotic efflux	100	99.9	0	5128
gene1949	Scaffold9	Ec_B8	Escherichia coli EF-Tu mutants conferring resistance to kirromycin	ARO:3003368	Sequence variants of Escherichia coli elongation factor Tu that confer resistance to kirromycin.	elfamycin antibiotic	antibiotic target alteration	100	99.1	2.82e-75	573
gene2756	Scaffold13	Ec_B8	AcrS	ARO:3000656	AcrS is a repressor of the AcrAB efflux complex and is associated with the expression of AcrEF. AcrS is believed to regulate a switch between AcrAB and AcrEF efflux.	cephalosporin;cephamycin;disinfecting agents and antiseptics;fluoroquinolone antibiotic;glycylcycline;penam;phenicol antibiotic;rifamycin antibiotic;tetracycline antibiotic	antibiotic efflux	100	99.5	4.22e-159	1121
gene4243	Scaffold31	Ec_B8	emrB	ARO:3000074	emrB is a translocase in the emrB -TolC efflux protein in E. coli. It recognizes substrates including carbonyl cyanide m-chlorophenylhydrazone (CCCP), nalidixic acid, and thioloactomycin.	fluoroquinolone antibiotic	antibiotic efflux	100	99.8	0	2574
gene3890	Scaffold25	Ec_B8	emrK	ARO:3000206	emrK is a membrane fusion protein that is a homolog of EmrA. Together with the inner membrane transporter EmrY and the outer membrane channel TolC, it mediates multidrug efflux.	tetracycline antibiotic	antibiotic efflux	99.7	90.4	1.33e-246	1728
gene4245	Scaffold31	Ec_B8	emrR	ARO:3000516	EmrR is a negative regulator for the EmrAB-TolC multidrug efflux pump in E. coli. Mutations lead to EmrAB-TolC overexpression.	fluoroquinolone antibiotic	antibiotic efflux	100	99.4	2.45e-125	890
gene4848	Scaffold50	Ec_B8	AAC(3)-IVa	ARO:3002539	AAC(3)-IV is a plasmid-encoded aminoglycoside acetyltransferase in E. coli, C. jejuni and P. stutzeri.	aminoglycoside antibiotic	antibiotic inactivation	100	99.6	7.05e-195	1364
gene4902	Scaffold58	Ec_B8	arr-3	ARO:3002848	arr-3 is a plasmid-encoded ribosyltransferase found in Vibrio fluvialis.	rifamycin antibiotic	antibiotic inactivation	100	99.3	3.25e-115	818
gene4904	Scaffold58	Ec_B8	OXA-1	ARO:3001396	OXA-1 is a beta-lactamase found in E. coli.	carbapenem;cephalosporin;penam	antibiotic inactivation	100	94.5	4.86e-199	1397
gene4958	Scaffold86	Ec_B8	qacEdelta1	ARO:3005010	QacEdelta1 is a resistance gene conferring resistance to antiseptics. It is different from QacE only at the 3'-terminus.	disinfecting agents and antiseptics	antibiotic efflux	100	99.1	1.61e-78	570
gene4966	Scaffold93	Ec_B8	Escherichia coli EF-Tu mutants conferring resistance to kirromycin	ARO:3003368	Sequence variants of Escherichia coli elongation factor Tu that confer resistance to kirromycin.	elfamycin antibiotic	antibiotic target alteration	99.5	99.5	7.38e-134	969
gene1063	Scaffold4	Ec_B8	mdtP	ARO:3003550	Multidrug resistance efflux pump. Could be involved in resistance to puromycin, acriflavine and tetraphenylarsonium chloride.	disinfecting agents and antiseptics;nucleoside antibiotic	antibiotic efflux	98.2	99.8	0	2337
gene2292	Scaffold10	Ec_B8	Escherichia coli PtsI with mutation conferring resistance to fosfomycin	ARO:3003899	PtsI (phosphoenolpyruvate-protein phosphotransferase) is involved in cyclic AMP synthesis, which regulates glpT expression. As a result, mutations to ptsI confer resistance to fosfomycin by affecting the regulation of fosfomycin import.	phosphonic acid antibiotic	antibiotic target alteration	99.8	99.8	0	2810
gene2922	Scaffold15	Ec_B8	Escherichia coli parC conferring resistance to fluoroquinolones	ARO:3003308	Point mutation in Escherichia coli parC resulting in fluoroquinolone resistance.	fluoroquinolone antibiotic	antibiotic target alteration	100	99.9	0	3760
gene3298	Scaffold18	Ec_B8	mdtM	ARO:3001214	Multidrug resistance protein MdtM.	disinfecting agents and antiseptics;fluoroquinolone antibiotic;lincosamide antibiotic;nucleoside antibiotic;phenicol antibiotic	antibiotic efflux	97.8	99.5	7.02e-283	1975
gene3456	Scaffold20	Ec_B8	Escherichia coli cyaA with mutation conferring resistance to fosfomycin	ARO:3003900	CyaA (adenylate cyclase) is involved with the synthesis of cyclic AMP which regulates the fosfomycin transporter glpT. As a result, mutations to cyaA confer resistance to fosfomycin.	phosphonic acid antibiotic	antibiotic target alteration	99.9	99.9	0	4487
gene3888	Scaffold25	Ec_B8	evgS	ARO:3000833	EvgS is a sensor protein that phosphorylates the regulatory protein EvgA. evgS corresponds to 1 locus in Pseudomonas aeruginosa PAO1 and 1 locus in Pseudomonas aeruginosa LESB58.	fluoroquinolone antibiotic;macrolide antibiotic;penam;tetracycline antibiotic	antibiotic efflux	99.1	99.9	0	6082
gene4841	Scaffold50	Ec_B8	sul2	ARO:3000412	Sul2 is a sulfonamide resistant dihydropteroate synthase of Gram-negative bacteria, usually found on small plasmids.	sulfonamide antibiotic;sulfone antibiotic	antibiotic target replacement	100	95.7	5.13e-186	1310
gene0321	Scaffold2	Ec_B8	mdtG	ARO:3001329	The MdtG protein, also named YceE, appears to be a member of the major facilitator superfamily of transporters, and it has been reported, when overexpressed, to increase fosfomycin and deoxycholate resistances. mdtG is a member of the marA-soxS-rob regulon.	phosphonic acid antibiotic	antibiotic efflux	100	99.8	1.13e-287	2006
gene1889	Scaffold8	Ec_B8	Escherichia coli gyrB conferring resistance to aminocoumarin	ARO:3003303	Point mutation in Escherichia coli resulting in aminocoumarin resistance.	aminocoumarin antibiotic	antibiotic target alteration	100	99.9	0	4099
gene2128	Scaffold9	Ec_B8	mdtF	ARO:3000796	MdtF is the multidrug inner membrane transporter for the MdtEF-TolC efflux complex.	fluoroquinolone antibiotic;macrolide antibiotic;penam	antibiotic efflux	99.8	99.9	0	4999
gene2944	Scaffold15	Ec_B8	TolC	ARO:3000237	TolC is a protein subunit of many multidrug efflux complexes in Gram negative bacteria. It is an outer membrane efflux protein and is constitutively open. Regulation of efflux activity is often at its periplasmic entrance by other components of the efflux complex.	aminocoumarin antibiotic;aminoglycoside antibiotic;carbapenem;cephalosporin;cephamycin;disinfecting agents and antiseptics;fluoroquinolone antibiotic;glycylcycline;macrolide antibiotic;penam;penem;peptide antibiotic;phenicol antibiotic;rifamycin antibiotic;tetracycline antibiotic	antibiotic efflux	100	99.8	0	2367
gene2964	Scaffold15	Ec_B8	bacA	ARO:3002986	The bacA gene product (BacA) recycles undecaprenyl pyrophosphate during cell wall biosynthesis which confers resistance to bacitracin.	peptide antibiotic	antibiotic target alteration	99.6	99.6	1.07e-192	1353
gene4628	Scaffold39	Ec_B8	Escherichia coli EF-Tu mutants conferring resistance to kirromycin	ARO:3003368	Sequence variants of Escherichia coli elongation factor Tu that confer resistance to kirromycin.	elfamycin antibiotic	antibiotic target alteration	100	93.6	9.66e-25	223
gene4903	Scaffold58	Ec_B8	catB3	ARO:3002676	catB3 is a plasmid or chromosome-encoded variant of the cat gene found in Salmonella typhimurium, Acinetobacter baumannii and Escherichia coli.	phenicol antibiotic	antibiotic inactivation	100	99.5	5.84e-161	1131
gene3622	Scaffold22	Ec_B8	cpxA	ARO:3000830	CpxA is a membrane-localized sensor kinase that is activated by envelope stress. It starts a kinase cascade that activates CpxR, which promotes efflux complex expression.	aminocoumarin antibiotic;aminoglycoside antibiotic	antibiotic efflux	100	99.8	0	2290
gene3889	Scaffold25	Ec_B8	evgA	ARO:3000832	EvgA, when phosphorylated, is a positive regulator for efflux protein complexes emrKY and mdtEF. While usually phosphorylated in a EvgS dependent manner, it can be phosphorylated in the absence of EvgS when overexpressed.	fluoroquinolone antibiotic;macrolide antibiotic;penam;tetracycline antibiotic	antibiotic efflux	100	99.5	8.92e-144	1017
gene3891	Scaffold25	Ec_B8	emrY	ARO:3000254	emrY is a multidrug transport that moves substrates across the inner membrane of the Gram-negative E. coli. It is a homolog of emrB.	tetracycline antibiotic	antibiotic efflux	99.8	99.8	0	2560
gene4959	Scaffold86	Ec_B8	sul1	ARO:3000410	Sul1 is a sulfonamide resistant dihydropteroate synthase of Gram-negative bacteria. It is linked to other resistance genes of class 1 integrons.	sulfonamide antibiotic;sulfone antibiotic	antibiotic target replacement	100	98.8	1.57e-51	403
gene0031	Scaffold1	Ec_CD47	emrR	ARO:3000516	EmrR is a negative regulator for the EmrAB-TolC multidrug efflux pump in E. coli. Mutations lead to EmrAB-TolC overexpression.	fluoroquinolone antibiotic	antibiotic efflux	100	99.4	2.45e-125	890
gene0342	Scaffold2	Ec_CD47	mdtB	ARO:3000793	MdtB is a transporter that forms a heteromultimer complex with MdtC to form a multidrug transporter. MdtBC is part of the MdtABC-TolC efflux complex.	aminocoumarin antibiotic	antibiotic efflux	99.5	99.9	0	4923
gene0343	Scaffold2	Ec_CD47	mdtC	ARO:3000794	MdtC is a transporter that forms a heteromultimer complex with MdtB to form a multidrug transporter. MdtBC is part of the MdtABC-TolC efflux complex. In the absence of MdtB, MdtC can form a homomultimer complex that results in a functioning efflux complex with a narrower drug specificity. mdtC corresponds to 3 loci in Pseudomonas aeruginosa PAO1 (gene name: muxC/muxB) and 3 loci in Pseudomonas ae…	aminocoumarin antibiotic	antibiotic efflux	99.7	99.9	0	4934
gene0535	Scaffold2	Ec_CD47	porin OmpC	ARO:3004114	In the presence of antibiotic stress, there is a coupled down-regulation of the porin OmpC with the OmpF. Mutants both lacking both OmpC and OmpF proteins are resistant to cephaloridine and cefazolin. Analyses of genes involved in the increased resistance to tetracycline suggest that the up-regulation of efflux pump genes is accompanied by a decrease of OmpF and OmpC synthesis. Homologs of OmpC h…	carbapenem;cephalosporin;cephamycin;monobactam;penam;penem	reduced permeability to antibiotic	97.3	99.7	3.51e-268	1869
gene0033	Scaffold1	Ec_CD47	emrB	ARO:3000074	emrB is a translocase in the emrB -TolC efflux protein in E. coli. It recognizes substrates including carbonyl cyanide m-chlorophenylhydrazone (CCCP), nalidixic acid, and thioloactomycin.	fluoroquinolone antibiotic	antibiotic efflux	100	99.8	0	2574
gene0032	Scaffold1	Ec_CD47	emrA	ARO:3000027	EmrA is a membrane fusion protein, providing an efflux pathway with EmrB and TolC between the inner and outer membranes of E. coli, a Gram-negative bacterium.	fluoroquinolone antibiotic	antibiotic efflux	99.7	99.7	1.12e-262	1838
gene0341	Scaffold2	Ec_CD47	mdtA	ARO:3000792	MdtA is the membrane fusion protein of the multidrug efflux complex mdtABC.	aminocoumarin antibiotic	antibiotic efflux	99	91	1.33e-277	1946
gene1751	Scaffold8	Ec_CD47	mlaD	ARO:3005042	mlaD from the mla system is a gene proposed to play a part in the transport of phospholipids to the outer membrane. Insertions in mlaD are shown to confer resistance to linezolid.	oxazolidinone antibiotic	antibiotic efflux	99.5	99.5	7.5e-128	908
gene1815	Scaffold8	Ec_CD47	AcrS	ARO:3000656	AcrS is a repressor of the AcrAB efflux complex and is associated with the expression of AcrEF. AcrS is believed to regulate a switch between AcrAB and AcrEF efflux.	cephalosporin;cephamycin;disinfecting agents and antiseptics;fluoroquinolone antibiotic;glycylcycline;penam;phenicol antibiotic;rifamycin antibiotic;tetracycline antibiotic	antibiotic efflux	99.5	99.5	2.44e-158	1116
gene2601	Scaffold16	Ec_CD47	eptA	ARO:3003576	PmrC mediates the modification of Lipid A by the addition of 4-amino-4-deoxy-L-arabinose (L-Ara4N) and phosphoethanolamine, resulting in a less negative cell membrane and decreased binding of polymyxin B.	peptide antibiotic	antibiotic target alteration	99.6	99.8	0	2802
gene2649	Scaffold16	Ec_CD47	Escherichia coli soxS with mutation conferring antibiotic resistance	ARO:3003511	SoxS is a global regulator that up-regulates the expression of AcrAB efflux genes. It also reduces OmpF expression to decrease cell membrane permeability.	carbapenem;cephalosporin;cephamycin;disinfecting agents and antiseptics;fluoroquinolone antibiotic;glycylcycline;monobactam;penam;penem;phenicol antibiotic;rifamycin antibiotic;tetracycline antibiotic	antibiotic efflux;antibiotic target alteration;reduced permeability to antibiotic	100	99.1	1.22e-76	556
gene2819	Scaffold18	Ec_CD47	Escherichia coli fabG mutations conferring resistance to triclosan	ARO:3004049	fabG is a 3-oxoacyl-acyl carrier protein reductase involved in lipid metabolism and fatty acid biosynthesis.The bacterial biocide Triclosan blocks the final reduction step in fatty acid elongation, inhibiting biosynthesis. Point mutations in fabG can confer resistance to Triclosan.	disinfecting agents and antiseptics	antibiotic target alteration	100	99.6	2.59e-165	1167
gene3886	Scaffold32	Ec_CD47	Escherichia coli LamB	ARO:3004126	LamB is a negative regulator for antibiotic resistance, it serves as a porin to influx antibiotic. When down-regulated, it increases resistance to chlortetracycline, ciprofloxacin, balofloxacin and nalidixic acid. It also interacts with Odp1, an energy metabolic enzyme, creating a complex that decreases in antibiotic-resistant strains.	fluoroquinolone antibiotic;tetracycline antibiotic	reduced permeability to antibiotic;resistance by absence	99.6	99.8	0	2384
gene2780	Scaffold18	Ec_CD47	mdtG	ARO:3001329	The MdtG protein, also named YceE, appears to be a member of the major facilitator superfamily of transporters, and it has been reported, when overexpressed, to increase fosfomycin and deoxycholate resistances. mdtG is a member of the marA-soxS-rob regulon.	phosphonic acid antibiotic	antibiotic efflux	100	99.8	1.13e-287	2006
gene3354	Scaffold24	Ec_CD47	gadW	ARO:3003838	GadW is an AraC-family regulator that promotes mdtEF expression to confer multidrug resistance. GadW inhibits GadX-dependent activation. GadW clearly represses gadX and, in situations where GadX is missing, activates gadA and gadBC.	fluoroquinolone antibiotic;macrolide antibiotic;penam	antibiotic efflux	93.8	99.6	2.22e-165	1167
gene0531	Scaffold2	Ec_CD47	YojI	ARO:3003952	YojI mediates resistance to the peptide antibiotic microcin J25 when it is expressed from a multicopy vector. YojI is capable of pumping out microcin molecules. The outer membrane protein TolC in addition to YojI is required for export of microcin J25 out of the cell. Microcin J25 is thus the first known substrate for YojI.	peptide antibiotic	antibiotic efflux	99.8	99.8	0	2729
gene0782	Scaffold3	Ec_CD47	acrD	ARO:3000491	AcrD is an aminoglycoside efflux pump expressed in E. coli. Its expression can be induced by indole, and is regulated by baeRS and cpxAR.	aminoglycoside antibiotic	antibiotic efflux	99.8	99.9	0	5085
gene1018	Scaffold4	Ec_CD47	Escherichia coli fabI mutations conferring resistance to isoniazid and triclosan	ARO:3004045	fabI is a enoyl-acyl carrier reductase used in lipid metabolism and fatty acid biosynthesis. The bacterial biocide Triclosan blocks the final reduction step in fatty acid elongation, inhibiting biosynthesis. Point mutations in fabI can confer resistance to Triclosan and Isoniazid.	disinfecting agents and antiseptics;isoniazid-like antibiotic	antibiotic target alteration	100	99.6	6.98e-188	1319
gene1421	Scaffold6	Ec_CD47	Escherichia coli gyrB conferring resistance to aminocoumarin	ARO:3003303	Point mutation in Escherichia coli resulting in aminocoumarin resistance.	aminocoumarin antibiotic	antibiotic target alteration	100	99.9	0	4099
gene2630	Scaffold16	Ec_CD47	mdtP	ARO:3003550	Multidrug resistance efflux pump. Could be involved in resistance to puromycin, acriflavine and tetraphenylarsonium chloride.	disinfecting agents and antiseptics;nucleoside antibiotic	antibiotic efflux	98	99.8	0	2333
gene3351	Scaffold24	Ec_CD47	mdtE	ARO:3000795	MdtE is the membrane fusion protein of the MdtEF multidrug efflux complex. It shares 70% sequence similarity with AcrA.	fluoroquinolone antibiotic;macrolide antibiotic;penam	antibiotic efflux	100	99.7	2.37e-266	1861
gene5228	Scaffold93	Ec_CD47	Escherichia coli EF-Tu mutants conferring resistance to kirromycin	ARO:3003368	Sequence variants of Escherichia coli elongation factor Tu that confer resistance to kirromycin.	elfamycin antibiotic	antibiotic target alteration	100	99.1	9.14e-77	583
gene1817	Scaffold8	Ec_CD47	AcrF	ARO:3000502	AcrF is a inner membrane transporter, similar to AcrB.	cephalosporin;cephamycin;fluoroquinolone antibiotic;penam	antibiotic efflux	99.5	99.9	0	4984
gene3766	Scaffold30	Ec_CD47	MCR-1.1	ARO:3003689	MCR-1 is a plasmid-borne phosphoethanolamine transferase that interferes with binding of colistin to the cell membrane via addition of phosphoethanolamine to lipid A, resulting reduction in negative charge of the cell membrane.	peptide antibiotic	antibiotic target alteration	100	99.8	0	2750
gene3919	Scaffold33	Ec_CD47	EC-13	ARO:3006874	EC-13 is a EC beta-lactamase.	cephalosporin	antibiotic inactivation	98.7	99.7	1.53e-283	1972
gene4553	Scaffold48	Ec_CD47	Escherichia coli EF-Tu mutants conferring resistance to kirromycin	ARO:3003368	Sequence variants of Escherichia coli elongation factor Tu that confer resistance to kirromycin.	elfamycin antibiotic	antibiotic target alteration	100	93.6	9.66e-25	223
gene1454	Scaffold6	Ec_CD47	Escherichia coli UhpT with mutation conferring resistance to fosfomycin	ARO:3003890	Mutations to the active importer UhpT, which is involved with the uptake of many phosphorylated sugars, confer resistance to fosfomycin by reducing import of the drug into the bacteria.	phosphonic acid antibiotic	antibiotic target alteration	100	99.8	0	2328
gene1643	Scaffold7	Ec_CD47	msbA	ARO:3003950	MsbA is a multidrug resistance transporter homolog from E. coli and belongs to a superfamily of transporters that contain an adenosine triphosphate (ATP) binding cassette (ABC) which is also called a nucleotide-binding domain (NBD). MsbA is a member of the MDR-ABC transporter group by sequence homology. MsbA transports lipid A, a major component of the bacterial outer cell membrane, and is the on…	nitroimidazole antibiotic	antibiotic efflux	100	99.8	0	2821
gene2029	Scaffold10	Ec_CD47	Klebsiella pneumoniae PBP3 mutants conferring resistance to ceftazidime-avibactam	ARO:3007421	Mutant PBP3 in Klebsiella pneumoniae conferring resistance to ceftazidime-avibactam.	carbapenem;cephalosporin;cephamycin;monobactam;penam	antibiotic target alteration	93.7	99.8	0	2827
gene1071	Scaffold4	Ec_CD47	H-NS	ARO:3000676	H-NS is a histone-like protein involved in global gene regulation in Gram-negative bacteria. It is a repressor of the membrane fusion protein genes acrE, mdtE, and emrK as well as nearby genes of many RND-type multidrug exporters.	cephalosporin;cephamycin;fluoroquinolone antibiotic;macrolide antibiotic;penam;tetracycline antibiotic	antibiotic efflux	100	99.3	9.61e-86	622
gene1747	Scaffold8	Ec_CD47	Escherichia coli murA with mutation conferring resistance to fosfomycin	ARO:3003775	murA or UDP-N-acetylglucosamine enolpyruvyl transferase catalyses the initial step in peptidoglycan biosynthesis and is inhibited by fosfomycin. Overexpression of murA through mutations such as Asp369Asn and Leu370Ile confers fosfomycin resistance. Extensive evidence has shown the significance of C115 mutations in conferring fosfomycin resistance since this residue represents a primary binding si…	phosphonic acid antibiotic	antibiotic target alteration	100	99.8	1.04e-300	2094
gene2022	Scaffold10	Ec_CD47	leuO	ARO:3003843	leuO, a LysR family transcription factor, exists in a wide variety of bacteria of the family Enterobacteriaceae and is involved in the regulation of as yet unidentified genes affecting the stress response and pathogenesis expression. LeuO is also an activator of the MdtNOP efflux pump.	disinfecting agents and antiseptics;nucleoside antibiotic	antibiotic efflux	99	99.7	1.99e-229	1603
gene3471	Scaffold26	Ec_CD47	Escherichia coli parE conferring resistance to fluoroquinolones	ARO:3003316	Point mutation in Escherichia coli parE resulting in fluoroquinolones resistance.	fluoroquinolone antibiotic	antibiotic target alteration	100	99.8	0	3244
gene4126	Scaffold37	Ec_CD47	cpxA	ARO:3000830	CpxA is a membrane-localized sensor kinase that is activated by envelope stress. It starts a kinase cascade that activates CpxR, which promotes efflux complex expression.	aminocoumarin antibiotic;aminoglycoside antibiotic	antibiotic efflux	100	99.8	0	2290
gene4241	Scaffold40	Ec_CD47	Escherichia coli mipA	ARO:3004127	MltA-interacting protein (mipA), is an antibiotic resistance-related outer membrane protein. Deletion of mipA increases kanamycin, nalidixic acid and streptomycin resistance.	aminoglycoside antibiotic;fluoroquinolone antibiotic	reduced permeability to antibiotic;resistance by absence	99.2	99.6	6.04e-191	1336
gene0869	Scaffold3	Ec_CD47	evgA	ARO:3000832	EvgA, when phosphorylated, is a positive regulator for efflux protein complexes emrKY and mdtEF. While usually phosphorylated in a EvgS dependent manner, it can be phosphorylated in the absence of EvgS when overexpressed.	fluoroquinolone antibiotic;macrolide antibiotic;penam;tetracycline antibiotic	antibiotic efflux	100	99.5	8.92e-144	1017
gene0871	Scaffold3	Ec_CD47	emrY	ARO:3000254	emrY is a multidrug transport that moves substrates across the inner membrane of the Gram-negative E. coli. It is a homolog of emrB.	tetracycline antibiotic	antibiotic efflux	99.6	99.8	0	2552
gene1735	Scaffold8	Ec_CD47	Escherichia coli folP with mutation conferring resistance to sulfonamides	ARO:3003386	Point mutations in Escherichia coli dihydropteroate synthase folP prevent sulfonamide antibiotics from inhibiting its role in folate synthesis, thus conferring sulfonamide resistance.	sulfonamide antibiotic;sulfone antibiotic	antibiotic target alteration	100	99.6	2.65e-202	1418
gene2629	Scaffold16	Ec_CD47	mdtO	ARO:3003549	Multidrug resistance efflux pump. Could be involved in resistance to puromycin, acriflavine and tetraphenylarsonium chloride.	disinfecting agents and antiseptics;nucleoside antibiotic	antibiotic efflux	99.4	99.9	0	3421
gene4586	Scaffold50	Ec_CD47	ugd	ARO:3003577	PmrE is required for the synthesis and transfer of 4-amino-4-deoxy-L-arabinose (Ara4N) to Lipid A, which allows gram-negative bacteria to resist the antimicrobial activity of cationic antimicrobial peptides and antibiotics such as polymyxin.	peptide antibiotic	antibiotic target alteration	99.5	99.7	3.87e-278	1939
gene2371	Scaffold13	Ec_CD47	Escherichia coli AcrAB-TolC with MarR mutations conferring resistance to ciprofloxacin and tetracycline	ARO:3003378	MarR is a repressor of the mar operon marRAB, thus regulating the expression of marA, the activator of multidrug efflux pump AcrAB.	cephalosporin;disinfecting agents and antiseptics;fluoroquinolone antibiotic;glycylcycline;penam;phenicol antibiotic;rifamycin antibiotic;tetracycline antibiotic	antibiotic efflux;antibiotic target alteration	98.6	99.3	3.18e-101	725
gene2739	Scaffold17	Ec_CD47	Escherichia coli AcrAB-TolC with AcrR mutation conferring resistance to ciprofloxacin, tetracycline, and ceftazidime	ARO:3003807	AcrR is a repressor of the AcrAB-TolC multidrug efflux complex. AcrR mutations result in high level antibiotic resistance. The mutations associated with this model are specific to E. coli.	cephalosporin;disinfecting agents and antiseptics;fluoroquinolone antibiotic;glycylcycline;penam;phenicol antibiotic;rifamycin antibiotic;tetracycline antibiotic	antibiotic efflux;antibiotic target alteration	99.5	99.5	3.88e-141	1000
gene0826	Scaffold3	Ec_CD47	Escherichia coli PtsI with mutation conferring resistance to fosfomycin	ARO:3003899	PtsI (phosphoenolpyruvate-protein phosphotransferase) is involved in cyclic AMP synthesis, which regulates glpT expression. As a result, mutations to ptsI confer resistance to fosfomycin by affecting the regulation of fosfomycin import.	phosphonic acid antibiotic	antibiotic target alteration	99.7	99.8	0	2807
gene2157	Scaffold11	Ec_CD47	CRP	ARO:3000518	CRP is a global regulator that represses MdtEF multidrug efflux pump expression.	fluoroquinolone antibiotic;macrolide antibiotic;penam	antibiotic efflux	99.5	99.5	2.36e-151	1068
gene2372	Scaffold13	Ec_CD47	marA	ARO:3000263	In the presence of antibiotic stress, E. coli overexpresses the global activator protein MarA, which besides inducing MDR efflux pump AcrAB, also down- regulates synthesis of the porin OmpF.	carbapenem;cephalosporin;cephamycin;disinfecting agents and antiseptics;fluoroquinolone antibiotic;glycylcycline;monobactam;penam;penem;phenicol antibiotic;rifamycin antibiotic;tetracycline antibiotic	antibiotic efflux;reduced permeability to antibiotic	100	99.2	7.3e-92	660
gene3352	Scaffold24	Ec_CD47	mdtF	ARO:3000796	MdtF is the multidrug inner membrane transporter for the MdtEF-TolC efflux complex.	fluoroquinolone antibiotic;macrolide antibiotic;penam	antibiotic efflux	99.8	99.9	0	4999
gene4833	Scaffold59	Ec_CD47	Klebsiella mutant PhoP conferring antibiotic resistance to colistin	ARO:3003585	A mutant phoP activates pmrHFIJKLM expression responsible for L-aminoarabinose synthesis and polymyxin resistance, by way of alteration of negative charge.	macrolide antibiotic;peptide antibiotic	antibiotic efflux;antibiotic target alteration;resistance by absence	92.4	99.6	7.16e-148	1048
gene0550	Scaffold2	Ec_CD47	Escherichia coli gyrA conferring resistance to fluoroquinolones	ARO:3003294	Point mutation of Escherichia coli gyrA resulted in the lowered affinity between fluoroquinolones and gyrA. Thus, conferring resistance.	fluoroquinolone antibiotic;nybomycin-like antibiotic	antibiotic target alteration	99.8	99.9	0	4134
gene1816	Scaffold8	Ec_CD47	AcrE	ARO:3000499	AcrE is a membrane fusion protein, similar to AcrA.	cephalosporin;cephamycin;fluoroquinolone antibiotic;penam	antibiotic efflux	99.7	99.7	3.51e-268	1873
gene2648	Scaffold16	Ec_CD47	Escherichia coli soxR with mutation conferring antibiotic resistance	ARO:3003381	SoxR is a sensory protein that upregulates soxS expression in the presence of redox-cycling drugs. This stress response leads to the expression many multidrug efflux pumps.	cephalosporin;disinfecting agents and antiseptics;fluoroquinolone antibiotic;glycylcycline;penam;phenicol antibiotic;rifamycin antibiotic;tetracycline antibiotic	antibiotic efflux;antibiotic target alteration	100	99.4	5.79e-111	791
gene2922	Scaffold19	Ec_CD47	mdtM	ARO:3001214	Multidrug resistance protein MdtM.	disinfecting agents and antiseptics;fluoroquinolone antibiotic;lincosamide antibiotic;nucleoside antibiotic;phenicol antibiotic	antibiotic efflux	97.8	99.5	1.65e-281	1966
gene3476	Scaffold26	Ec_CD47	TolC	ARO:3000237	TolC is a protein subunit of many multidrug efflux complexes in Gram negative bacteria. It is an outer membrane efflux protein and is constitutively open. Regulation of efflux activity is often at its periplasmic entrance by other components of the efflux complex.	aminocoumarin antibiotic;aminoglycoside antibiotic;carbapenem;cephalosporin;cephamycin;disinfecting agents and antiseptics;fluoroquinolone antibiotic;glycylcycline;macrolide antibiotic;penam;penem;peptide antibiotic;phenicol antibiotic;rifamycin antibiotic;tetracycline antibiotic	antibiotic efflux	100	99.8	0	2367
gene3496	Scaffold26	Ec_CD47	bacA	ARO:3002986	The bacA gene product (BacA) recycles undecaprenyl pyrophosphate during cell wall biosynthesis which confers resistance to bacitracin.	peptide antibiotic	antibiotic target alteration	99.3	99.6	5.31e-193	1355
gene0571	Scaffold2	Ec_CD47	PmrF	ARO:3003578	PmrF is required for the synthesis and transfer of 4-amino-4-deoxy-L-arabinose (Ara4N) to Lipid A, which allows gram-negative bacteria to resist the antimicrobial activity of cationic antimicrobial peptides and antibiotics such as polymyxin. pmrF corresponds to 1 locus in Pseudomonas aeruginosa PAO1 and 1 locus in Pseudomonas aeruginosa LESB58.	peptide antibiotic	antibiotic target alteration	99.7	99.7	5.51e-231	1615
gene0870	Scaffold3	Ec_CD47	emrK	ARO:3000206	emrK is a membrane fusion protein that is a homolog of EmrA. Together with the inner membrane transporter EmrY and the outer membrane channel TolC, it mediates multidrug efflux.	tetracycline antibiotic	antibiotic efflux	99.4	90.4	5.39e-246	1724
gene1827	Scaffold9	Ec_CD47	kdpE	ARO:3003841	kdpE is a transcriptional activator that is part of the two-component system KdpD/KdpE that is studied for its regulatory role in potassium transport and has been identified as an adaptive regulator involved in the virulence and intracellular survival of pathogenic bacteria. kdpE regulates a range of virulence loci through direct promoter binding.	aminoglycoside antibiotic	antibiotic efflux	99.1	99.1	2.26e-161	1137
gene2176	Scaffold11	Ec_CD47	Escherichia coli EF-Tu mutants conferring resistance to kirromycin	ARO:3003368	Sequence variants of Escherichia coli elongation factor Tu that confer resistance to kirromycin.	elfamycin antibiotic	antibiotic target alteration	100	99.1	9.14e-77	583
gene2792	Scaffold18	Ec_CD47	mdtH	ARO:3001216	Multidrug resistance protein MdtH.	fluoroquinolone antibiotic	antibiotic efflux	99.8	99.8	1.23e-288	2011
gene3136	Scaffold22	Ec_CD47	Escherichia coli mdfA	ARO:3001328	Multidrug efflux pump in E. coli. This multidrug efflux system was originally identified as the Cmr/CmlA chloramphenicol exporter.	disinfecting agents and antiseptics;tetracycline antibiotic	antibiotic efflux	96.3	99.8	1.84e-278	1946
gene3355	Scaffold24	Ec_CD47	gadX	ARO:3000508	GadX is an AraC-family regulator that promotes mdtEF expression to confer multidrug resistance.	fluoroquinolone antibiotic;macrolide antibiotic;penam	antibiotic efflux	98.5	99.6	2.84e-193	1357
gene4745	Scaffold54	Ec_CD47	Escherichia coli EF-Tu mutants conferring resistance to kirromycin	ARO:3003368	Sequence variants of Escherichia coli elongation factor Tu that confer resistance to kirromycin.	elfamycin antibiotic	antibiotic target alteration	100	95.7	1.9e-25	228
gene0868	Scaffold3	Ec_CD47	evgS	ARO:3000833	EvgS is a sensor protein that phosphorylates the regulatory protein EvgA. evgS corresponds to 1 locus in Pseudomonas aeruginosa PAO1 and 1 locus in Pseudomonas aeruginosa LESB58.	fluoroquinolone antibiotic;macrolide antibiotic;penam;tetracycline antibiotic	antibiotic efflux	99.5	99.9	0	6112
gene3462	Scaffold26	Ec_CD47	Escherichia coli parC conferring resistance to fluoroquinolones	ARO:3003308	Point mutation in Escherichia coli parC resulting in fluoroquinolone resistance.	fluoroquinolone antibiotic	antibiotic target alteration	99.9	99.9	0	3753
gene5316	Scaffold111	Ec_CD47	TEM-206	ARO:3001383	From the Lahey list of beta-lactamases. Not yet released.	cephalosporin;monobactam;penam;penem	antibiotic inactivation	100	98.8	1.47e-174	1232
gene1451	Scaffold6	Ec_CD47	Escherichia coli uhpA with mutation conferring resistance to fosfomycin	ARO:3003893	uhpA is a positive activator of the fosfomycin importer uhpT, thus mutations to uhpA confer fosfomycin resistance by reducing uhpT expression. Both knockout and amino acid substitution mutations have been found that confer resistance, with the Protein Knockout model describing the large, knockout mutations causing loss of function of the gene, and the Protein Variant model describing the amino ac…	phosphonic acid antibiotic	antibiotic target alteration	100	99.5	7.4e-139	983
gene1628	Scaffold7	Ec_CD47	Escherichia coli ompF with mutation conferring resistance to beta-lactam antibiotics	ARO:3003390	The Escherichia coli ompF (oprF) is a nonspecific porin channel involved in the membrane translocation of small hydrophilic molecules, including and especially beta-lactam antibiotics. Mutations in ompF can decrease diffusion of antibiotics across the cellular membrane, thereby decreasing overall susceptibility through absence of porin function.	carbapenem;cephalosporin;cephamycin;monobactam;penam;penem	reduced permeability to antibiotic	100	99.7	4.11e-269	1874
gene1753	Scaffold8	Ec_CD47	mlaF	ARO:3005041	mlaF from the mla system is a gene proposed to play a part in the transport of phospholipids to the outer membrane. Insertions in mlaF are shown to confer resistance to linezolid.	oxazolidinone antibiotic	antibiotic efflux	100	99.6	1.16e-194	1365
gene2628	Scaffold16	Ec_CD47	mdtN	ARO:3003548	Multidrug resistance efflux pump. Could be involved in resistance to puromycin, acriflavine and tetraphenylarsonium chloride.	disinfecting agents and antiseptics;nucleoside antibiotic	antibiotic efflux	99.7	99.7	1.25e-233	1637
gene2737	Scaffold17	Ec_CD47	acrB	ARO:3000216	Protein subunit of AcrA-AcrB-TolC multidrug efflux complex. AcrB functions as a herterotrimer which forms the inner membrane component and is primarily responsible for substrate recognition and energy transduction by acting as a drug/proton antiporter.	cephalosporin;disinfecting agents and antiseptics;fluoroquinolone antibiotic;glycylcycline;penam;phenicol antibiotic;rifamycin antibiotic;tetracycline antibiotic	antibiotic efflux	100	99.9	0	5128
gene2978	Scaffold20	Ec_CD47	Escherichia coli cyaA with mutation conferring resistance to fosfomycin	ARO:3003900	CyaA (adenylate cyclase) is involved with the synthesis of cyclic AMP which regulates the fosfomycin transporter glpT. As a result, mutations to cyaA confer resistance to fosfomycin.	phosphonic acid antibiotic	antibiotic target alteration	99.8	99.9	0	4481
gene0346	Scaffold2	Ec_CD47	baeR	ARO:3000828	BaeR is a response regulator that promotes the expression of MdtABC and AcrD efflux complexes.	aminocoumarin antibiotic;aminoglycoside antibiotic	antibiotic efflux	95.4	99.2	5.7e-167	1177
gene0560	Scaffold2	Ec_CD47	Escherichia coli GlpT with mutation conferring resistance to fosfomycin	ARO:3003889	Point mutations to the active importer GlpT, which is involved with the uptake of many phosphorylated sugars, confer resistance to fosfomycin by reducing import of the drug into the bacteria.	phosphonic acid antibiotic	antibiotic target alteration	98.5	99.8	0	2295
gene2738	Scaffold17	Ec_CD47	Escherichia coli acrA	ARO:3004043	AcrA is a subunit of the AcrAB-TolC multidrug efflux system that in E. coli.	cephalosporin;disinfecting agents and antiseptics;fluoroquinolone antibiotic;glycylcycline;penam;phenicol antibiotic;rifamycin antibiotic;tetracycline antibiotic	antibiotic efflux	100	99.7	2.14e-275	1923
gene3145	Scaffold22	Ec_CD47	Escherichia coli nfsA mutations conferring resistance to nitrofurantoin	ARO:3003751	nfsA encodes the major oxygen-insesitive nitroreductase in E. coli. The first step of resistance to nitrofurazone is mutation of nfsA.	nitrofuran antibiotic	antibiotic target alteration	99.6	99.6	7.01e-177	1242
gene4546	Scaffold48	Ec_CD47	Escherichia coli rpoB mutants conferring resistance to rifampicin	ARO:3003288	Point mutations that occurs in Escherichia coli rpoB resulting in resistance to rifampicin.	peptide antibiotic;rifamycin antibiotic	antibiotic target alteration;antibiotic target replacement	100	99.9	0	6797
gene4790	Scaffold56	Ec_CD47	APH(3')-IIa	ARO:3002644	APH(3')-IIa is a transposon-encoded aminoglycoside phosphotransferase in E. coli.	aminoglycoside antibiotic	antibiotic inactivation	100	99.6	1.42e-197	1383
gene5318	Scaffold111	Ec_CD47	CTX-M-55	ARO:3001917	CTX-M-55 is a beta-lactamase found in the Enterobacteriaceae family.	cephalosporin	antibiotic inactivation	100	99.7	6.48e-203	1424
gene5532	Scaffold179	Ec_CD47	FosA3	ARO:3002872	An enzyme that confers resistance to fosfomycin in Escherichia coli by breaking the epoxide ring of the molecule. It depends on the cofactors Manganese (II) and Potassium and uses Glutathione (GSH) as the nucleophilic molecule.	phosphonic acid antibiotic	antibiotic inactivation	100	99.3	2.99e-103	737
gene0116	Scaffold1	Ec_C2	msbA	ARO:3003950	MsbA is a multidrug resistance transporter homolog from E. coli and belongs to a superfamily of transporters that contain an adenosine triphosphate (ATP) binding cassette (ABC) which is also called a nucleotide-binding domain (NBD). MsbA is a member of the MDR-ABC transporter group by sequence homology. MsbA transports lipid A, a major component of the bacterial outer cell membrane, and is the on…	nitroimidazole antibiotic	antibiotic efflux	100	99.8	0	2821
gene0044	Scaffold1	Ec_C2	Escherichia coli mdfA	ARO:3001328	Multidrug efflux pump in E. coli. This multidrug efflux system was originally identified as the Cmr/CmlA chloramphenicol exporter.	disinfecting agents and antiseptics;tetracycline antibiotic	antibiotic efflux	96.6	99.8	2.24e-279	1952
gene0359	Scaffold1	Ec_C2	Klebsiella mutant PhoP conferring antibiotic resistance to colistin	ARO:3003585	A mutant phoP activates pmrHFIJKLM expression responsible for L-aminoarabinose synthesis and polymyxin resistance, by way of alteration of negative charge.	macrolide antibiotic;peptide antibiotic	antibiotic efflux;antibiotic target alteration;resistance by absence	92.4	99.6	7.16e-148	1048
gene0504	Scaffold1	Ec_C2	Escherichia coli fabI mutations conferring resistance to isoniazid and triclosan	ARO:3004045	fabI is a enoyl-acyl carrier reductase used in lipid metabolism and fatty acid biosynthesis. The bacterial biocide Triclosan blocks the final reduction step in fatty acid elongation, inhibiting biosynthesis. Point mutations in fabI can confer resistance to Triclosan and Isoniazid.	disinfecting agents and antiseptics;isoniazid-like antibiotic	antibiotic target alteration	100	99.6	6.98e-188	1319
gene0131	Scaffold1	Ec_C2	Escherichia coli ompF with mutation conferring resistance to beta-lactam antibiotics	ARO:3003390	The Escherichia coli ompF (oprF) is a nonspecific porin channel involved in the membrane translocation of small hydrophilic molecules, including and especially beta-lactam antibiotics. Mutations in ompF can decrease diffusion of antibiotics across the cellular membrane, thereby decreasing overall susceptibility through absence of porin function.	carbapenem;cephalosporin;cephamycin;monobactam;penam;penem	reduced permeability to antibiotic	100	99.7	4.11e-269	1874
gene0322	Scaffold1	Ec_C2	Escherichia coli fabG mutations conferring resistance to triclosan	ARO:3004049	fabG is a 3-oxoacyl-acyl carrier protein reductase involved in lipid metabolism and fatty acid biosynthesis.The bacterial biocide Triclosan blocks the final reduction step in fatty acid elongation, inhibiting biosynthesis. Point mutations in fabG can confer resistance to Triclosan.	disinfecting agents and antiseptics	antibiotic target alteration	100	99.6	2.59e-165	1167
gene1286	Scaffold3	Ec_C2	kdpE	ARO:3003841	kdpE is a transcriptional activator that is part of the two-component system KdpD/KdpE that is studied for its regulatory role in potassium transport and has been identified as an adaptive regulator involved in the virulence and intracellular survival of pathogenic bacteria. kdpE regulates a range of virulence loci through direct promoter binding.	aminoglycoside antibiotic	antibiotic efflux	99.1	99.1	2.26e-161	1137
gene1517	Scaffold4	Ec_C2	porin OmpC	ARO:3004114	In the presence of antibiotic stress, there is a coupled down-regulation of the porin OmpC with the OmpF. Mutants both lacking both OmpC and OmpF proteins are resistant to cephaloridine and cefazolin. Analyses of genes involved in the increased resistance to tetracycline suggest that the up-regulation of efflux pump genes is accompanied by a decrease of OmpF and OmpC synthesis. Homologs of OmpC h…	carbapenem;cephalosporin;cephamycin;monobactam;penam;penem	reduced permeability to antibiotic	94.1	99.7	7.36e-261	1822
gene1753	Scaffold5	Ec_C2	Escherichia coli folP with mutation conferring resistance to sulfonamides	ARO:3003386	Point mutations in Escherichia coli dihydropteroate synthase folP prevent sulfonamide antibiotics from inhibiting its role in folate synthesis, thus conferring sulfonamide resistance.	sulfonamide antibiotic;sulfone antibiotic	antibiotic target alteration	100	99.6	2.65e-202	1418
gene3325	Scaffold13	Ec_C2	Escherichia coli EF-Tu mutants conferring resistance to kirromycin	ARO:3003368	Sequence variants of Escherichia coli elongation factor Tu that confer resistance to kirromycin.	elfamycin antibiotic	antibiotic target alteration	100	99.5	4.68e-142	1024
gene3695	Scaffold15	Ec_C2	mdtA	ARO:3000792	MdtA is the membrane fusion protein of the multidrug efflux complex mdtABC.	aminocoumarin antibiotic	antibiotic efflux	98.3	91	2.21e-276	1938
gene4311	Scaffold22	Ec_C2	mdtE	ARO:3000795	MdtE is the membrane fusion protein of the MdtEF multidrug efflux complex. It shares 70% sequence similarity with AcrA.	fluoroquinolone antibiotic;macrolide antibiotic;penam	antibiotic efflux	100	99.7	2.37e-266	1861
gene4315	Scaffold22	Ec_C2	gadX	ARO:3000508	GadX is an AraC-family regulator that promotes mdtEF expression to confer multidrug resistance.	fluoroquinolone antibiotic;macrolide antibiotic;penam	antibiotic efflux	98.5	99.6	2.84e-193	1357
gene4566	Scaffold26	Ec_C2	Escherichia coli EF-Tu mutants conferring resistance to kirromycin	ARO:3003368	Sequence variants of Escherichia coli elongation factor Tu that confer resistance to kirromycin.	elfamycin antibiotic	antibiotic target alteration	100	95.7	1.9e-25	228
gene4824	Scaffold35	Ec_C2	MCR-1.1	ARO:3003689	MCR-1 is a plasmid-borne phosphoethanolamine transferase that interferes with binding of colistin to the cell membrane via addition of phosphoethanolamine to lipid A, resulting reduction in negative charge of the cell membrane.	peptide antibiotic	antibiotic target alteration	100	99.8	0	2750
gene4879	Scaffold37	Ec_C2	tet(A)	ARO:3000165	TetA is a tetracycline efflux pump found in many species of Gram-negative bacteria.	tetracycline antibiotic	antibiotic efflux	99.7	97.5	5.75e-278	1943
gene1771	Scaffold5	Ec_C2	mlaF	ARO:3005041	mlaF from the mla system is a gene proposed to play a part in the transport of phospholipids to the outer membrane. Insertions in mlaF are shown to confer resistance to linezolid.	oxazolidinone antibiotic	antibiotic efflux	100	99.6	1.16e-194	1365
gene2474	Scaffold8	Ec_C2	emrR	ARO:3000516	EmrR is a negative regulator for the EmrAB-TolC multidrug efflux pump in E. coli. Mutations lead to EmrAB-TolC overexpression.	fluoroquinolone antibiotic	antibiotic efflux	100	99.4	2.45e-125	890
gene2997	Scaffold11	Ec_C2	mdtN	ARO:3003548	Multidrug resistance efflux pump. Could be involved in resistance to puromycin, acriflavine and tetraphenylarsonium chloride.	disinfecting agents and antiseptics;nucleoside antibiotic	antibiotic efflux	99.7	99.7	1.25e-233	1637
gene3649	Scaffold14	Ec_C2	EC-15	ARO:3006876	EC-15 is a EC beta-lactamase.	cephalosporin	antibiotic inactivation	97.3	99.7	2.33e-278	1938
gene3696	Scaffold15	Ec_C2	mdtB	ARO:3000793	MdtB is a transporter that forms a heteromultimer complex with MdtC to form a multidrug transporter. MdtBC is part of the MdtABC-TolC efflux complex.	aminocoumarin antibiotic	antibiotic efflux	99.8	99.9	0	4930
gene1320	Scaffold4	Ec_C2	evgA	ARO:3000832	EvgA, when phosphorylated, is a positive regulator for efflux protein complexes emrKY and mdtEF. While usually phosphorylated in a EvgS dependent manner, it can be phosphorylated in the absence of EvgS when overexpressed.	fluoroquinolone antibiotic;macrolide antibiotic;penam;tetracycline antibiotic	antibiotic efflux	100	99.5	8.92e-144	1017
gene1482	Scaffold4	Ec_C2	PmrF	ARO:3003578	PmrF is required for the synthesis and transfer of 4-amino-4-deoxy-L-arabinose (Ara4N) to Lipid A, which allows gram-negative bacteria to resist the antimicrobial activity of cationic antimicrobial peptides and antibiotics such as polymyxin. pmrF corresponds to 1 locus in Pseudomonas aeruginosa PAO1 and 1 locus in Pseudomonas aeruginosa LESB58.	peptide antibiotic	antibiotic target alteration	100	99.7	1.92e-231	1618
gene2649	Scaffold9	Ec_C2	Escherichia coli UhpT with mutation conferring resistance to fosfomycin	ARO:3003890	Mutations to the active importer UhpT, which is involved with the uptake of many phosphorylated sugars, confer resistance to fosfomycin by reducing import of the drug into the bacteria.	phosphonic acid antibiotic	antibiotic target alteration	100	99.8	0	2328
gene3018	Scaffold11	Ec_C2	Escherichia coli soxS with mutation conferring antibiotic resistance	ARO:3003511	SoxS is a global regulator that up-regulates the expression of AcrAB efflux genes. It also reduces OmpF expression to decrease cell membrane permeability.	carbapenem;cephalosporin;cephamycin;disinfecting agents and antiseptics;fluoroquinolone antibiotic;glycylcycline;monobactam;penam;penem;phenicol antibiotic;rifamycin antibiotic;tetracycline antibiotic	antibiotic efflux;antibiotic target alteration;reduced permeability to antibiotic	100	99.1	1.22e-76	556
gene3700	Scaffold15	Ec_C2	baeR	ARO:3000828	BaeR is a response regulator that promotes the expression of MdtABC and AcrD efflux complexes.	aminocoumarin antibiotic;aminoglycoside antibiotic	antibiotic efflux	95.8	99.2	3.44e-168	1185
gene3858	Scaffold16	Ec_C2	mdtM	ARO:3001214	Multidrug resistance protein MdtM.	disinfecting agents and antiseptics;fluoroquinolone antibiotic;lincosamide antibiotic;nucleoside antibiotic;phenicol antibiotic	antibiotic efflux	98	99.5	2.45e-283	1978
gene1765	Scaffold5	Ec_C2	Escherichia coli murA with mutation conferring resistance to fosfomycin	ARO:3003775	murA or UDP-N-acetylglucosamine enolpyruvyl transferase catalyses the initial step in peptidoglycan biosynthesis and is inhibited by fosfomycin. Overexpression of murA through mutations such as Asp369Asn and Leu370Ile confers fosfomycin resistance. Extensive evidence has shown the significance of C115 mutations in conferring fosfomycin resistance since this residue represents a primary binding si…	phosphonic acid antibiotic	antibiotic target alteration	100	99.8	1.04e-300	2094
gene4037	Scaffold18	Ec_C2	Escherichia coli cyaA with mutation conferring resistance to fosfomycin	ARO:3003900	CyaA (adenylate cyclase) is involved with the synthesis of cyclic AMP which regulates the fosfomycin transporter glpT. As a result, mutations to cyaA confer resistance to fosfomycin.	phosphonic acid antibiotic	antibiotic target alteration	99.8	99.9	0	4484
gene2652	Scaffold9	Ec_C2	Escherichia coli uhpA with mutation conferring resistance to fosfomycin	ARO:3003893	uhpA is a positive activator of the fosfomycin importer uhpT, thus mutations to uhpA confer fosfomycin resistance by reducing uhpT expression. Both knockout and amino acid substitution mutations have been found that confer resistance, with the Protein Knockout model describing the large, knockout mutations causing loss of function of the gene, and the Protein Variant model describing the amino ac…	phosphonic acid antibiotic	antibiotic target alteration	100	99.5	7.4e-139	983
gene4392	Scaffold23	Ec_C2	Escherichia coli parE conferring resistance to fluoroquinolones	ARO:3003316	Point mutation in Escherichia coli parE resulting in fluoroquinolones resistance.	fluoroquinolone antibiotic	antibiotic target alteration	99.8	99.8	0	3241
gene4984	Scaffold44	Ec_C2	AAC(3)-IId	ARO:3004623	AAC(3)-IId is a plasmid-encoded aminoglycoside acetyltransferase in E. coli.	aminoglycoside antibiotic	antibiotic inactivation	100	99.7	3.81e-213	1490
gene4992	Scaffold45	Ec_C2	sul2	ARO:3000412	Sul2 is a sulfonamide resistant dihydropteroate synthase of Gram-negative bacteria, usually found on small plasmids.	sulfonamide antibiotic;sulfone antibiotic	antibiotic target replacement	99.6	99.6	6.64e-186	1308
gene4993	Scaffold45	Ec_C2	APH(3'')-Ib	ARO:3002639	APH(3'')-Ib is an aminoglycoside phosphotransferase encoded by plasmids, transposons, integrative conjugative elements and chromosomes in Enterobacteriaceae and Pseudomonas spp.	aminoglycoside antibiotic	antibiotic inactivation	99.6	99.6	4.79e-202	1413
gene1843	Scaffold5	Ec_C2	AcrE	ARO:3000499	AcrE is a membrane fusion protein, similar to AcrA.	cephalosporin;cephamycin;fluoroquinolone antibiotic;penam	antibiotic efflux	100	99.7	4.28e-269	1879
gene3352	Scaffold13	Ec_C2	CRP	ARO:3000518	CRP is a global regulator that represses MdtEF multidrug efflux pump expression.	fluoroquinolone antibiotic;macrolide antibiotic;penam	antibiotic efflux	99.5	99.5	2.36e-151	1068
gene4367	Scaffold23	Ec_C2	bacA	ARO:3002986	The bacA gene product (BacA) recycles undecaprenyl pyrophosphate during cell wall biosynthesis which confers resistance to bacitracin.	peptide antibiotic	antibiotic target alteration	100	99.5	1.75e-153	1089
gene5039	Scaffold62	Ec_C2	APH(3')-Ia	ARO:3002641	APH(3')-Ia is a transposon-encoded aminoglycoside phosphotransferase in E. coli and S. enterica. It is identical at the protein sequence to APH(3')-Ic, an aminoglycoside phosphotransferase encoded by plasmids, transposons and genomic islands in K. pneumoniae, A. baumannii, S. marcescens, Corynebacterium spp., Photobacterium spp. and Citrobacter spp.	aminoglycoside antibiotic	antibiotic inactivation	98.5	99.6	5.2e-208	1453
gene0921	Scaffold2	Ec_C2	Escherichia coli mipA	ARO:3004127	MltA-interacting protein (mipA), is an antibiotic resistance-related outer membrane protein. Deletion of mipA increases kanamycin, nalidixic acid and streptomycin resistance.	aminoglycoside antibiotic;fluoroquinolone antibiotic	reduced permeability to antibiotic;resistance by absence	99.2	99.6	6.04e-191	1336
gene1842	Scaffold5	Ec_C2	AcrS	ARO:3000656	AcrS is a repressor of the AcrAB efflux complex and is associated with the expression of AcrEF. AcrS is believed to regulate a switch between AcrAB and AcrEF efflux.	cephalosporin;cephamycin;disinfecting agents and antiseptics;fluoroquinolone antibiotic;glycylcycline;penam;phenicol antibiotic;rifamycin antibiotic;tetracycline antibiotic	antibiotic efflux	99.1	99.5	9.96e-158	1112
gene3048	Scaffold11	Ec_C2	Escherichia coli LamB	ARO:3004126	LamB is a negative regulator for antibiotic resistance, it serves as a porin to influx antibiotic. When down-regulated, it increases resistance to chlortetracycline, ciprofloxacin, balofloxacin and nalidixic acid. It also interacts with Odp1, an energy metabolic enzyme, creating a complex that decreases in antibiotic-resistant strains.	fluoroquinolone antibiotic;tetracycline antibiotic	reduced permeability to antibiotic;resistance by absence	99.6	99.8	0	2386
gene4387	Scaffold23	Ec_C2	TolC	ARO:3000237	TolC is a protein subunit of many multidrug efflux complexes in Gram negative bacteria. It is an outer membrane efflux protein and is constitutively open. Regulation of efflux activity is often at its periplasmic entrance by other components of the efflux complex.	aminocoumarin antibiotic;aminoglycoside antibiotic;carbapenem;cephalosporin;cephamycin;disinfecting agents and antiseptics;fluoroquinolone antibiotic;glycylcycline;macrolide antibiotic;penam;penem;peptide antibiotic;phenicol antibiotic;rifamycin antibiotic;tetracycline antibiotic	antibiotic efflux	100	99.8	0	2367
gene0696	Scaffold2	Ec_C2	Escherichia coli AcrAB-TolC with MarR mutations conferring resistance to ciprofloxacin and tetracycline	ARO:3003378	MarR is a repressor of the mar operon marRAB, thus regulating the expression of marA, the activator of multidrug efflux pump AcrAB.	cephalosporin;disinfecting agents and antiseptics;fluoroquinolone antibiotic;glycylcycline;penam;phenicol antibiotic;rifamycin antibiotic;tetracycline antibiotic	antibiotic efflux;antibiotic target alteration	98.6	99.3	3.18e-101	725
gene1322	Scaffold4	Ec_C2	emrY	ARO:3000254	emrY is a multidrug transport that moves substrates across the inner membrane of the Gram-negative E. coli. It is a homolog of emrB.	tetracycline antibiotic	antibiotic efflux	100	99.8	0	2560
gene1769	Scaffold5	Ec_C2	mlaD	ARO:3005042	mlaD from the mla system is a gene proposed to play a part in the transport of phospholipids to the outer membrane. Insertions in mlaD are shown to confer resistance to linezolid.	oxazolidinone antibiotic	antibiotic efflux	99.5	99.5	7.5e-128	908
gene2472	Scaffold8	Ec_C2	emrB	ARO:3000074	emrB is a translocase in the emrB -TolC efflux protein in E. coli. It recognizes substrates including carbonyl cyanide m-chlorophenylhydrazone (CCCP), nalidixic acid, and thioloactomycin.	fluoroquinolone antibiotic	antibiotic efflux	100	99.8	0	2574
gene3017	Scaffold11	Ec_C2	Escherichia coli soxR with mutation conferring antibiotic resistance	ARO:3003381	SoxR is a sensory protein that upregulates soxS expression in the presence of redox-cycling drugs. This stress response leads to the expression many multidrug efflux pumps.	cephalosporin;disinfecting agents and antiseptics;fluoroquinolone antibiotic;glycylcycline;penam;phenicol antibiotic;rifamycin antibiotic;tetracycline antibiotic	antibiotic efflux;antibiotic target alteration	100	99.4	5.79e-111	791
gene0295	Scaffold1	Ec_C2	mdtH	ARO:3001216	Multidrug resistance protein MdtH.	fluoroquinolone antibiotic	antibiotic efflux	100	99.8	1.05e-289	2018
gene1319	Scaffold4	Ec_C2	evgS	ARO:3000833	EvgS is a sensor protein that phosphorylates the regulatory protein EvgA. evgS corresponds to 1 locus in Pseudomonas aeruginosa PAO1 and 1 locus in Pseudomonas aeruginosa LESB58.	fluoroquinolone antibiotic;macrolide antibiotic;penam;tetracycline antibiotic	antibiotic efflux	99	99.9	0	6077
gene2809	Scaffold10	Ec_C2	leuO	ARO:3003843	leuO, a LysR family transcription factor, exists in a wide variety of bacteria of the family Enterobacteriaceae and is involved in the regulation of as yet unidentified genes affecting the stress response and pathogenesis expression. LeuO is also an activator of the MdtNOP efflux pump.	disinfecting agents and antiseptics;nucleoside antibiotic	antibiotic efflux	99	99.7	1.99e-229	1603
gene2816	Scaffold10	Ec_C2	Klebsiella pneumoniae PBP3 mutants conferring resistance to ceftazidime-avibactam	ARO:3007421	Mutant PBP3 in Klebsiella pneumoniae conferring resistance to ceftazidime-avibactam.	carbapenem;cephalosporin;cephamycin;monobactam;penam	antibiotic target alteration	93.7	99.8	0	2827
gene2998	Scaffold11	Ec_C2	mdtO	ARO:3003549	Multidrug resistance efflux pump. Could be involved in resistance to puromycin, acriflavine and tetraphenylarsonium chloride.	disinfecting agents and antiseptics;nucleoside antibiotic	antibiotic efflux	99.4	99.9	0	3421
gene4314	Scaffold22	Ec_C2	gadW	ARO:3003838	GadW is an AraC-family regulator that promotes mdtEF expression to confer multidrug resistance. GadW inhibits GadX-dependent activation. GadW clearly represses gadX and, in situations where GadX is missing, activates gadA and gadBC.	fluoroquinolone antibiotic;macrolide antibiotic;penam	antibiotic efflux	93.8	99.6	2.22e-165	1167
gene2681	Scaffold9	Ec_C2	Escherichia coli gyrB conferring resistance to aminocoumarin	ARO:3003303	Point mutation in Escherichia coli resulting in aminocoumarin resistance.	aminocoumarin antibiotic	antibiotic target alteration	100	99.9	0	4099
gene2970	Scaffold11	Ec_C2	eptA	ARO:3003576	PmrC mediates the modification of Lipid A by the addition of 4-amino-4-deoxy-L-arabinose (L-Ara4N) and phosphoethanolamine, resulting in a less negative cell membrane and decreased binding of polymyxin B.	peptide antibiotic	antibiotic target alteration	99.6	99.8	0	2802
gene3697	Scaffold15	Ec_C2	mdtC	ARO:3000794	MdtC is a transporter that forms a heteromultimer complex with MdtB to form a multidrug transporter. MdtBC is part of the MdtABC-TolC efflux complex. In the absence of MdtB, MdtC can form a homomultimer complex that results in a functioning efflux complex with a narrower drug specificity. mdtC corresponds to 3 loci in Pseudomonas aeruginosa PAO1 (gene name: muxC/muxB) and 3 loci in Pseudomonas ae…	aminocoumarin antibiotic	antibiotic efflux	99.6	99.9	0	4935
gene4400	Scaffold23	Ec_C2	Escherichia coli parC conferring resistance to fluoroquinolones	ARO:3003308	Point mutation in Escherichia coli parC resulting in fluoroquinolone resistance.	fluoroquinolone antibiotic	antibiotic target alteration	99.9	99.9	0	3753
gene1093	Scaffold3	Ec_C2	acrB	ARO:3000216	Protein subunit of AcrA-AcrB-TolC multidrug efflux complex. AcrB functions as a herterotrimer which forms the inner membrane component and is primarily responsible for substrate recognition and energy transduction by acting as a drug/proton antiporter.	cephalosporin;disinfecting agents and antiseptics;fluoroquinolone antibiotic;glycylcycline;penam;phenicol antibiotic;rifamycin antibiotic;tetracycline antibiotic	antibiotic efflux	99.9	99.9	0	5124
gene1502	Scaffold4	Ec_C2	Escherichia coli gyrA conferring resistance to fluoroquinolones	ARO:3003294	Point mutation of Escherichia coli gyrA resulted in the lowered affinity between fluoroquinolones and gyrA. Thus, conferring resistance.	fluoroquinolone antibiotic;nybomycin-like antibiotic	antibiotic target alteration	99.8	99.9	0	4138
gene0283	Scaffold1	Ec_C2	mdtG	ARO:3001329	The MdtG protein, also named YceE, appears to be a member of the major facilitator superfamily of transporters, and it has been reported, when overexpressed, to increase fosfomycin and deoxycholate resistances. mdtG is a member of the marA-soxS-rob regulon.	phosphonic acid antibiotic	antibiotic efflux	100	99.8	1.13e-287	2006
gene4159	Scaffold19	Ec_C2	ugd	ARO:3003577	PmrE is required for the synthesis and transfer of 4-amino-4-deoxy-L-arabinose (Ara4N) to Lipid A, which allows gram-negative bacteria to resist the antimicrobial activity of cationic antimicrobial peptides and antibiotics such as polymyxin.	peptide antibiotic	antibiotic target alteration	99.2	99.7	3.18e-277	1933
gene1095	Scaffold3	Ec_C2	Escherichia coli AcrAB-TolC with AcrR mutation conferring resistance to ciprofloxacin, tetracycline, and ceftazidime	ARO:3003807	AcrR is a repressor of the AcrAB-TolC multidrug efflux complex. AcrR mutations result in high level antibiotic resistance. The mutations associated with this model are specific to E. coli.	cephalosporin;disinfecting agents and antiseptics;fluoroquinolone antibiotic;glycylcycline;penam;phenicol antibiotic;rifamycin antibiotic;tetracycline antibiotic	antibiotic efflux;antibiotic target alteration	99.5	99.5	3.88e-141	1000
gene1321	Scaffold4	Ec_C2	emrK	ARO:3000206	emrK is a membrane fusion protein that is a homolog of EmrA. Together with the inner membrane transporter EmrY and the outer membrane channel TolC, it mediates multidrug efflux.	tetracycline antibiotic	antibiotic efflux	99.7	90.4	1.88e-246	1727
gene1521	Scaffold4	Ec_C2	YojI	ARO:3003952	YojI mediates resistance to the peptide antibiotic microcin J25 when it is expressed from a multicopy vector. YojI is capable of pumping out microcin molecules. The outer membrane protein TolC in addition to YojI is required for export of microcin J25 out of the cell. Microcin J25 is thus the first known substrate for YojI.	peptide antibiotic	antibiotic efflux	99.8	99.8	0	2729
gene2095	Scaffold7	Ec_C2	Escherichia coli PtsI with mutation conferring resistance to fosfomycin	ARO:3003899	PtsI (phosphoenolpyruvate-protein phosphotransferase) is involved in cyclic AMP synthesis, which regulates glpT expression. As a result, mutations to ptsI confer resistance to fosfomycin by affecting the regulation of fosfomycin import.	phosphonic acid antibiotic	antibiotic target alteration	99.8	99.8	0	2810
gene2139	Scaffold7	Ec_C2	acrD	ARO:3000491	AcrD is an aminoglycoside efflux pump expressed in E. coli. Its expression can be induced by indole, and is regulated by baeRS and cpxAR.	aminoglycoside antibiotic	antibiotic efflux	99.8	99.9	0	5087
gene5011	Scaffold49	Ec_C2	dfrA17	ARO:3002860	dfrA17 is an integron-encoded dihydrofolate reductase found in Escherichia coli.	diaminopyrimidine antibiotic	antibiotic target replacement	100	99.4	3.74e-113	806
gene1493	Scaffold4	Ec_C2	Escherichia coli GlpT with mutation conferring resistance to fosfomycin	ARO:3003889	Point mutations to the active importer GlpT, which is involved with the uptake of many phosphorylated sugars, confer resistance to fosfomycin by reducing import of the drug into the bacteria.	phosphonic acid antibiotic	antibiotic target alteration	98.7	99.8	0	2300
gene3954	Scaffold17	Ec_C2	cpxA	ARO:3000830	CpxA is a membrane-localized sensor kinase that is activated by envelope stress. It starts a kinase cascade that activates CpxR, which promotes efflux complex expression.	aminocoumarin antibiotic;aminoglycoside antibiotic	antibiotic efflux	100	99.8	0	2290
gene4312	Scaffold22	Ec_C2	mdtF	ARO:3000796	MdtF is the multidrug inner membrane transporter for the MdtEF-TolC efflux complex.	fluoroquinolone antibiotic;macrolide antibiotic;penam	antibiotic efflux	99.8	99.9	0	4999
gene4994	Scaffold45	Ec_C2	APH(6)-Id	ARO:3002660	APH(6)-Id is an aminoglycoside phosphotransferase encoded by plasmids, integrative conjugative elements and chromosomal genomic islands in K. pneumoniae, Salmonella spp., E. coli, Shigella flexneri, Providencia alcalifaciens, Pseudomonas spp., V. cholerae, Edwardsiella tarda, Pasteurella multocida and Aeromonas bestiarum.	aminoglycoside antibiotic	antibiotic inactivation	99.6	99.6	8.6e-206	1440
gene1094	Scaffold3	Ec_C2	Escherichia coli acrA	ARO:3004043	AcrA is a subunit of the AcrAB-TolC multidrug efflux system that in E. coli.	cephalosporin;disinfecting agents and antiseptics;fluoroquinolone antibiotic;glycylcycline;penam;phenicol antibiotic;rifamycin antibiotic;tetracycline antibiotic	antibiotic efflux	99.7	99.7	8.73e-275	1919
gene1844	Scaffold5	Ec_C2	AcrF	ARO:3000502	AcrF is a inner membrane transporter, similar to AcrB.	cephalosporin;cephamycin;fluoroquinolone antibiotic;penam	antibiotic efflux	99.5	99.9	0	4982
gene2473	Scaffold8	Ec_C2	emrA	ARO:3000027	EmrA is a membrane fusion protein, providing an efflux pathway with EmrB and TolC between the inner and outer membranes of E. coli, a Gram-negative bacterium.	fluoroquinolone antibiotic	antibiotic efflux	99.7	99.7	1.12e-262	1838
gene2999	Scaffold11	Ec_C2	mdtP	ARO:3003550	Multidrug resistance efflux pump. Could be involved in resistance to puromycin, acriflavine and tetraphenylarsonium chloride.	disinfecting agents and antiseptics;nucleoside antibiotic	antibiotic efflux	98	99.8	0	2335
gene4989	Scaffold44	Ec_C2	TEM-1	ARO:3000873	TEM-1 is a broad-spectrum beta-lactamase found in many Gram-negative bacteria. Confers resistance to penicillins and first generation cephalosphorins.	cephalosporin;monobactam;penam;penem	antibiotic inactivation	100	99.7	4.1e-208	1457
gene0697	Scaffold2	Ec_C2	marA	ARO:3000263	In the presence of antibiotic stress, E. coli overexpresses the global activator protein MarA, which besides inducing MDR efflux pump AcrAB, also down- regulates synthesis of the porin OmpF.	carbapenem;cephalosporin;cephamycin;disinfecting agents and antiseptics;fluoroquinolone antibiotic;glycylcycline;monobactam;penam;penem;phenicol antibiotic;rifamycin antibiotic;tetracycline antibiotic	antibiotic efflux;reduced permeability to antibiotic	100	99.2	7.3e-92	660
gene4762	Scaffold32	Ec_C2	Escherichia coli EF-Tu mutants conferring resistance to kirromycin	ARO:3003368	Sequence variants of Escherichia coli elongation factor Tu that confer resistance to kirromycin.	elfamycin antibiotic	antibiotic target alteration	100	93.6	9.66e-25	223
gene0053	Scaffold1	Ec_C2	Escherichia coli nfsA mutations conferring resistance to nitrofurantoin	ARO:3003751	nfsA encodes the major oxygen-insesitive nitroreductase in E. coli. The first step of resistance to nitrofurazone is mutation of nfsA.	nitrofuran antibiotic	antibiotic target alteration	100	99.6	1.72e-177	1246
gene0447	Scaffold1	Ec_C2	H-NS	ARO:3000676	H-NS is a histone-like protein involved in global gene regulation in Gram-negative bacteria. It is a repressor of the membrane fusion protein genes acrE, mdtE, and emrK as well as nearby genes of many RND-type multidrug exporters.	cephalosporin;cephamycin;fluoroquinolone antibiotic;macrolide antibiotic;penam;tetracycline antibiotic	antibiotic efflux	100	99.3	9.61e-86	622
gene4755	Scaffold32	Ec_C2	Escherichia coli rpoB mutants conferring resistance to rifampicin	ARO:3003288	Point mutations that occurs in Escherichia coli rpoB resulting in resistance to rifampicin.	peptide antibiotic;rifamycin antibiotic	antibiotic target alteration;antibiotic target replacement	100	99.9	0	6797
gene0110	Scaffold1	Ec_D17	Escherichia coli mipA	ARO:3004127	MltA-interacting protein (mipA), is an antibiotic resistance-related outer membrane protein. Deletion of mipA increases kanamycin, nalidixic acid and streptomycin resistance.	aminoglycoside antibiotic;fluoroquinolone antibiotic	reduced permeability to antibiotic;resistance by absence	98.8	99.6	4.96e-190	1330
gene1221	Scaffold4	Ec_D17	eptA	ARO:3003576	PmrC mediates the modification of Lipid A by the addition of 4-amino-4-deoxy-L-arabinose (L-Ara4N) and phosphoethanolamine, resulting in a less negative cell membrane and decreased binding of polymyxin B.	peptide antibiotic	antibiotic target alteration	96.2	99.8	0	2731
gene1686	Scaffold6	Ec_D17	baeR	ARO:3000828	BaeR is a response regulator that promotes the expression of MdtABC and AcrD efflux complexes.	aminocoumarin antibiotic;aminoglycoside antibiotic	antibiotic efflux	96.2	99.2	4.18e-169	1191
gene2461	Scaffold9	Ec_D17	AcrF	ARO:3000502	AcrF is a inner membrane transporter, similar to AcrB.	cephalosporin;cephamycin;fluoroquinolone antibiotic;penam	antibiotic efflux	99.6	99.9	0	4993
gene3332	Scaffold16	Ec_D17	gadW	ARO:3003838	GadW is an AraC-family regulator that promotes mdtEF expression to confer multidrug resistance. GadW inhibits GadX-dependent activation. GadW clearly represses gadX and, in situations where GadX is missing, activates gadA and gadBC.	fluoroquinolone antibiotic;macrolide antibiotic;penam	antibiotic efflux	100	99.6	9.55e-176	1235
gene0532	Scaffold2	Ec_D17	acrD	ARO:3000491	AcrD is an aminoglycoside efflux pump expressed in E. coli. Its expression can be induced by indole, and is regulated by baeRS and cpxAR.	aminoglycoside antibiotic	antibiotic efflux	99.9	99.9	0	5090
gene0621	Scaffold2	Ec_D17	evgA	ARO:3000832	EvgA, when phosphorylated, is a positive regulator for efflux protein complexes emrKY and mdtEF. While usually phosphorylated in a EvgS dependent manner, it can be phosphorylated in the absence of EvgS when overexpressed.	fluoroquinolone antibiotic;macrolide antibiotic;penam;tetracycline antibiotic	antibiotic efflux	100	99.5	8.92e-144	1017
gene2212	Scaffold8	Ec_D17	emrB	ARO:3000074	emrB is a translocase in the emrB -TolC efflux protein in E. coli. It recognizes substrates including carbonyl cyanide m-chlorophenylhydrazone (CCCP), nalidixic acid, and thioloactomycin.	fluoroquinolone antibiotic	antibiotic efflux	99.8	99.8	0	2573
gene2556	Scaffold10	Ec_D17	acrB	ARO:3000216	Protein subunit of AcrA-AcrB-TolC multidrug efflux complex. AcrB functions as a herterotrimer which forms the inner membrane component and is primarily responsible for substrate recognition and energy transduction by acting as a drug/proton antiporter.	cephalosporin;disinfecting agents and antiseptics;fluoroquinolone antibiotic;glycylcycline;penam;phenicol antibiotic;rifamycin antibiotic;tetracycline antibiotic	antibiotic efflux	99.9	99.9	0	5120
gene4593	Scaffold35	Ec_D17	Escherichia coli rpoB mutants conferring resistance to rifampicin	ARO:3003288	Point mutations that occurs in Escherichia coli rpoB resulting in resistance to rifampicin.	peptide antibiotic;rifamycin antibiotic	antibiotic target alteration;antibiotic target replacement	100	99.9	0	6797
gene0331	Scaffold1	Ec_D17	Escherichia coli AcrAB-TolC with MarR mutations conferring resistance to ciprofloxacin and tetracycline	ARO:3003378	MarR is a repressor of the mar operon marRAB, thus regulating the expression of marA, the activator of multidrug efflux pump AcrAB.	cephalosporin;disinfecting agents and antiseptics;fluoroquinolone antibiotic;glycylcycline;penam;phenicol antibiotic;rifamycin antibiotic;tetracycline antibiotic	antibiotic efflux;antibiotic target alteration	97.9	99.3	9.11e-101	722
gene1840	Scaffold6	Ec_D17	Escherichia coli GlpT with mutation conferring resistance to fosfomycin	ARO:3003889	Point mutations to the active importer GlpT, which is involved with the uptake of many phosphorylated sugars, confer resistance to fosfomycin by reducing import of the drug into the bacteria.	phosphonic acid antibiotic	antibiotic target alteration	98.9	99.8	0	2302
gene2214	Scaffold8	Ec_D17	emrR	ARO:3000516	EmrR is a negative regulator for the EmrAB-TolC multidrug efflux pump in E. coli. Mutations lead to EmrAB-TolC overexpression.	fluoroquinolone antibiotic	antibiotic efflux	100	99.4	2.45e-125	890
gene4728	Scaffold39	Ec_D17	ugd	ARO:3003577	PmrE is required for the synthesis and transfer of 4-amino-4-deoxy-L-arabinose (Ara4N) to Lipid A, which allows gram-negative bacteria to resist the antimicrobial activity of cationic antimicrobial peptides and antibiotics such as polymyxin.	peptide antibiotic	antibiotic target alteration	99.2	99.7	5.5e-278	1938
gene4905	Scaffold55	Ec_D17	QnrS1	ARO:3002790	QnrS1 is a plasmid-mediated quinolone resistance protein found in Shigella flexneri.	fluoroquinolone antibiotic	antibiotic target protection	100	99.5	8.89e-112	810
gene2913	Scaffold12	Ec_D17	TolC	ARO:3000237	TolC is a protein subunit of many multidrug efflux complexes in Gram negative bacteria. It is an outer membrane efflux protein and is constitutively open. Regulation of efflux activity is often at its periplasmic entrance by other components of the efflux complex.	aminocoumarin antibiotic;aminoglycoside antibiotic;carbapenem;cephalosporin;cephamycin;disinfecting agents and antiseptics;fluoroquinolone antibiotic;glycylcycline;macrolide antibiotic;penam;penem;peptide antibiotic;phenicol antibiotic;rifamycin antibiotic;tetracycline antibiotic	antibiotic efflux	99.8	99.8	0	2363
gene3276	Scaffold15	Ec_D17	cpxA	ARO:3000830	CpxA is a membrane-localized sensor kinase that is activated by envelope stress. It starts a kinase cascade that activates CpxR, which promotes efflux complex expression.	aminocoumarin antibiotic;aminoglycoside antibiotic	antibiotic efflux	100	99.8	0	2290
gene4355	Scaffold30	Ec_D17	Escherichia coli emrE	ARO:3004039	Member of the small MDR (multidrug resistance) family of transporters; in Escherichia coli this protein provides resistance against a number of positively charged compounds including ethidium bromide and erythromycin; proton-dependent secondary transporter which exchanges protons for compound translocation.	macrolide antibiotic	antibiotic efflux	98.2	99.1	1.11e-78	570
gene4946	Scaffold61	Ec_D17	tet(A)	ARO:3000165	TetA is a tetracycline efflux pump found in many species of Gram-negative bacteria.	tetracycline antibiotic	antibiotic efflux	99.5	97.5	8.16e-278	1942
gene1984	Scaffold7	Ec_D17	msbA	ARO:3003950	MsbA is a multidrug resistance transporter homolog from E. coli and belongs to a superfamily of transporters that contain an adenosine triphosphate (ATP) binding cassette (ABC) which is also called a nucleotide-binding domain (NBD). MsbA is a member of the MDR-ABC transporter group by sequence homology. MsbA transports lipid A, a major component of the bacterial outer cell membrane, and is the on…	nitroimidazole antibiotic	antibiotic efflux	99.7	99.8	0	2815
gene3334	Scaffold16	Ec_D17	mdtF	ARO:3000796	MdtF is the multidrug inner membrane transporter for the MdtEF-TolC efflux complex.	fluoroquinolone antibiotic;macrolide antibiotic;penam	antibiotic efflux	99.3	99.9	0	4978
gene4586	Scaffold35	Ec_D17	Escherichia coli EF-Tu mutants conferring resistance to kirromycin	ARO:3003368	Sequence variants of Escherichia coli elongation factor Tu that confer resistance to kirromycin.	elfamycin antibiotic	antibiotic target alteration	100	96.5	4.81e-55	435
gene1813	Scaffold6	Ec_D17	YojI	ARO:3003952	YojI mediates resistance to the peptide antibiotic microcin J25 when it is expressed from a multicopy vector. YojI is capable of pumping out microcin molecules. The outer membrane protein TolC in addition to YojI is required for export of microcin J25 out of the cell. Microcin J25 is thus the first known substrate for YojI.	peptide antibiotic	antibiotic efflux	99.6	99.8	0	2728
gene2937	Scaffold12	Ec_D17	bacA	ARO:3002986	The bacA gene product (BacA) recycles undecaprenyl pyrophosphate during cell wall biosynthesis which confers resistance to bacitracin.	peptide antibiotic	antibiotic target alteration	99.6	99.6	1.07e-192	1353
gene3052	Scaffold13	Ec_D17	Escherichia coli UhpT with mutation conferring resistance to fosfomycin	ARO:3003890	Mutations to the active importer UhpT, which is involved with the uptake of many phosphorylated sugars, confer resistance to fosfomycin by reducing import of the drug into the bacteria.	phosphonic acid antibiotic	antibiotic target alteration	100	99.8	0	2328
gene3619	Scaffold18	Ec_D17	Escherichia coli fabG mutations conferring resistance to triclosan	ARO:3004049	fabG is a 3-oxoacyl-acyl carrier protein reductase involved in lipid metabolism and fatty acid biosynthesis.The bacterial biocide Triclosan blocks the final reduction step in fatty acid elongation, inhibiting biosynthesis. Point mutations in fabG can confer resistance to Triclosan.	disinfecting agents and antiseptics	antibiotic target alteration	100	99.6	2.59e-165	1167
gene0717	Scaffold2	Ec_D17	PmrF	ARO:3003578	PmrF is required for the synthesis and transfer of 4-amino-4-deoxy-L-arabinose (Ara4N) to Lipid A, which allows gram-negative bacteria to resist the antimicrobial activity of cationic antimicrobial peptides and antibiotics such as polymyxin. pmrF corresponds to 1 locus in Pseudomonas aeruginosa PAO1 and 1 locus in Pseudomonas aeruginosa LESB58.	peptide antibiotic	antibiotic target alteration	99.4	99.7	4.52e-230	1609
gene1256	Scaffold4	Ec_D17	mdtO	ARO:3003549	Multidrug resistance efflux pump. Could be involved in resistance to puromycin, acriflavine and tetraphenylarsonium chloride.	disinfecting agents and antiseptics;nucleoside antibiotic	antibiotic efflux	97.5	99.9	0	3386
gene3592	Scaffold18	Ec_D17	mdtH	ARO:3001216	Multidrug resistance protein MdtH.	fluoroquinolone antibiotic	antibiotic efflux	100	99.8	1.05e-289	2018
gene1282	Scaffold4	Ec_D17	Escherichia coli soxR with mutation conferring antibiotic resistance	ARO:3003381	SoxR is a sensory protein that upregulates soxS expression in the presence of redox-cycling drugs. This stress response leads to the expression many multidrug efflux pumps.	cephalosporin;disinfecting agents and antiseptics;fluoroquinolone antibiotic;glycylcycline;penam;phenicol antibiotic;rifamycin antibiotic;tetracycline antibiotic	antibiotic efflux;antibiotic target alteration	99.4	99.4	1.37e-109	782
gene1832	Scaffold6	Ec_D17	Escherichia coli gyrA conferring resistance to fluoroquinolones	ARO:3003294	Point mutation of Escherichia coli gyrA resulted in the lowered affinity between fluoroquinolones and gyrA. Thus, conferring resistance.	fluoroquinolone antibiotic;nybomycin-like antibiotic	antibiotic target alteration	97.3	99.9	0	4013
gene2050	Scaffold7	Ec_D17	Escherichia coli nfsA mutations conferring resistance to nitrofurantoin	ARO:3003751	nfsA encodes the major oxygen-insesitive nitroreductase in E. coli. The first step of resistance to nitrofurazone is mutation of nfsA.	nitrofuran antibiotic	antibiotic target alteration	98.3	99.6	2.25e-173	1219
gene2213	Scaffold8	Ec_D17	emrA	ARO:3000027	EmrA is a membrane fusion protein, providing an efflux pathway with EmrB and TolC between the inner and outer membranes of E. coli, a Gram-negative bacterium.	fluoroquinolone antibiotic	antibiotic efflux	99.7	99.7	1.12e-262	1838
gene2391	Scaffold9	Ec_D17	mlaF	ARO:3005041	mlaF from the mla system is a gene proposed to play a part in the transport of phospholipids to the outer membrane. Insertions in mlaF are shown to confer resistance to linezolid.	oxazolidinone antibiotic	antibiotic efflux	100	99.6	1.16e-194	1365
gene2459	Scaffold9	Ec_D17	AcrS	ARO:3000656	AcrS is a repressor of the AcrAB efflux complex and is associated with the expression of AcrEF. AcrS is believed to regulate a switch between AcrAB and AcrEF efflux.	cephalosporin;cephamycin;disinfecting agents and antiseptics;fluoroquinolone antibiotic;glycylcycline;penam;phenicol antibiotic;rifamycin antibiotic;tetracycline antibiotic	antibiotic efflux	98.6	99.5	1.41e-157	1111
gene3839	Scaffold20	Ec_D17	MCR-1.1	ARO:3003689	MCR-1 is a plasmid-borne phosphoethanolamine transferase that interferes with binding of colistin to the cell membrane via addition of phosphoethanolamine to lipid A, resulting reduction in negative charge of the cell membrane.	peptide antibiotic	antibiotic target alteration	100	99.8	0	2750
gene4923	Scaffold58	Ec_D17	oqxA	ARO:3003922	RND efflux pump conferring resistance to fluoroquinolone.	diaminopyrimidine antibiotic;fluoroquinolone antibiotic;glycylcycline;nitrofuran antibiotic;tetracycline antibiotic	antibiotic efflux	100	99.7	1.83e-273	1909
gene0330	Scaffold1	Ec_D17	marA	ARO:3000263	In the presence of antibiotic stress, E. coli overexpresses the global activator protein MarA, which besides inducing MDR efflux pump AcrAB, also down- regulates synthesis of the porin OmpF.	carbapenem;cephalosporin;cephamycin;disinfecting agents and antiseptics;fluoroquinolone antibiotic;glycylcycline;monobactam;penam;penem;phenicol antibiotic;rifamycin antibiotic;tetracycline antibiotic	antibiotic efflux;reduced permeability to antibiotic	100	98.4	2.98e-91	656
gene1457	Scaffold5	Ec_D17	kdpE	ARO:3003841	kdpE is a transcriptional activator that is part of the two-component system KdpD/KdpE that is studied for its regulatory role in potassium transport and has been identified as an adaptive regulator involved in the virulence and intracellular survival of pathogenic bacteria. kdpE regulates a range of virulence loci through direct promoter binding.	aminoglycoside antibiotic	antibiotic efflux	99.6	99.1	7.87e-162	1140
gene0622	Scaffold2	Ec_D17	emrK	ARO:3000206	emrK is a membrane fusion protein that is a homolog of EmrA. Together with the inner membrane transporter EmrY and the outer membrane channel TolC, it mediates multidrug efflux.	tetracycline antibiotic	antibiotic efflux	98.9	90.4	1.27e-244	1715
gene1681	Scaffold6	Ec_D17	mdtA	ARO:3000792	MdtA is the membrane fusion protein of the multidrug efflux complex mdtABC.	aminocoumarin antibiotic	antibiotic efflux	99	99.8	6.68e-279	1950
gene1683	Scaffold6	Ec_D17	mdtC	ARO:3000794	MdtC is a transporter that forms a heteromultimer complex with MdtB to form a multidrug transporter. MdtBC is part of the MdtABC-TolC efflux complex. In the absence of MdtB, MdtC can form a homomultimer complex that results in a functioning efflux complex with a narrower drug specificity. mdtC corresponds to 3 loci in Pseudomonas aeruginosa PAO1 (gene name: muxC/muxB) and 3 loci in Pseudomonas ae…	aminocoumarin antibiotic	antibiotic efflux	98.1	99.9	0	4875
gene4985	Scaffold72	Ec_D17	mef(B)	ARO:3003107	mef(B) is a macrolide efflux gene located in the vicinity of sul3 in Escherichia coli. There is also a mefB found in Streptococcus agalactiae that confers resistance to macrolides.	macrolide antibiotic	antibiotic efflux	100	90.9	3.99e-253	1778
gene1593	Scaffold5	Ec_D17	Escherichia coli mdfA	ARO:3001328	Multidrug efflux pump in E. coli. This multidrug efflux system was originally identified as the Cmr/CmlA chloramphenicol exporter.	disinfecting agents and antiseptics;tetracycline antibiotic	antibiotic efflux	97.1	99.8	5.52e-280	1956
gene2554	Scaffold10	Ec_D17	Escherichia coli AcrAB-TolC with AcrR mutation conferring resistance to ciprofloxacin, tetracycline, and ceftazidime	ARO:3003807	AcrR is a repressor of the AcrAB-TolC multidrug efflux complex. AcrR mutations result in high level antibiotic resistance. The mutations associated with this model are specific to E. coli.	cephalosporin;disinfecting agents and antiseptics;fluoroquinolone antibiotic;glycylcycline;penam;phenicol antibiotic;rifamycin antibiotic;tetracycline antibiotic	antibiotic efflux;antibiotic target alteration	100	99.5	6.25e-154	1086
gene2555	Scaffold10	Ec_D17	Escherichia coli acrA	ARO:3004043	AcrA is a subunit of the AcrAB-TolC multidrug efflux system that in E. coli.	cephalosporin;disinfecting agents and antiseptics;fluoroquinolone antibiotic;glycylcycline;penam;phenicol antibiotic;rifamycin antibiotic;tetracycline antibiotic	antibiotic efflux	99.7	99.7	3.55e-274	1915
gene3581	Scaffold18	Ec_D17	mdtG	ARO:3001329	The MdtG protein, also named YceE, appears to be a member of the major facilitator superfamily of transporters, and it has been reported, when overexpressed, to increase fosfomycin and deoxycholate resistances. mdtG is a member of the marA-soxS-rob regulon.	phosphonic acid antibiotic	antibiotic efflux	99.5	99.8	2.29e-287	2004
gene3656	Scaffold18	Ec_D17	Klebsiella mutant PhoP conferring antibiotic resistance to colistin	ARO:3003585	A mutant phoP activates pmrHFIJKLM expression responsible for L-aminoarabinose synthesis and polymyxin resistance, by way of alteration of negative charge.	macrolide antibiotic;peptide antibiotic	antibiotic efflux;antibiotic target alteration;resistance by absence	92.4	99.6	7.16e-148	1048
gene4924	Scaffold58	Ec_D17	oqxB	ARO:3003923	RND efflux pump conferring resistance to fluoroquinolone.	diaminopyrimidine antibiotic;fluoroquinolone antibiotic;glycylcycline;nitrofuran antibiotic;tetracycline antibiotic	antibiotic efflux	100	99.9	0	5148
gene4960	Scaffold63	Ec_D17	Escherichia coli EF-Tu mutants conferring resistance to kirromycin	ARO:3003368	Sequence variants of Escherichia coli elongation factor Tu that confer resistance to kirromycin.	elfamycin antibiotic	antibiotic target alteration	100	98.8	4.69e-54	428
gene0575	Scaffold2	Ec_D17	Escherichia coli PtsI with mutation conferring resistance to fosfomycin	ARO:3003899	PtsI (phosphoenolpyruvate-protein phosphotransferase) is involved in cyclic AMP synthesis, which regulates glpT expression. As a result, mutations to ptsI confer resistance to fosfomycin by affecting the regulation of fosfomycin import.	phosphonic acid antibiotic	antibiotic target alteration	99.8	99.8	0	2810
gene0623	Scaffold2	Ec_D17	emrY	ARO:3000254	emrY is a multidrug transport that moves substrates across the inner membrane of the Gram-negative E. coli. It is a homolog of emrB.	tetracycline antibiotic	antibiotic efflux	99.8	99.8	0	2557
gene2385	Scaffold9	Ec_D17	Escherichia coli murA with mutation conferring resistance to fosfomycin	ARO:3003775	murA or UDP-N-acetylglucosamine enolpyruvyl transferase catalyses the initial step in peptidoglycan biosynthesis and is inhibited by fosfomycin. Overexpression of murA through mutations such as Asp369Asn and Leu370Ile confers fosfomycin resistance. Extensive evidence has shown the significance of C115 mutations in conferring fosfomycin resistance since this residue represents a primary binding si…	phosphonic acid antibiotic	antibiotic target alteration	100	99.8	1.04e-300	2094
gene2460	Scaffold9	Ec_D17	AcrE	ARO:3000499	AcrE is a membrane fusion protein, similar to AcrA.	cephalosporin;cephamycin;fluoroquinolone antibiotic;penam	antibiotic efflux	99.5	99.7	1.43e-267	1869
gene2908	Scaffold12	Ec_D17	Escherichia coli parE conferring resistance to fluoroquinolones	ARO:3003316	Point mutation in Escherichia coli parE resulting in fluoroquinolones resistance.	fluoroquinolone antibiotic	antibiotic target alteration	99.8	99.8	0	3243
gene3331	Scaffold16	Ec_D17	gadX	ARO:3000508	GadX is an AraC-family regulator that promotes mdtEF expression to confer multidrug resistance.	fluoroquinolone antibiotic;macrolide antibiotic;penam	antibiotic efflux	93.1	99.6	7.35e-180	1269
gene3508	Scaffold17	Ec_D17	Escherichia coli cyaA with mutation conferring resistance to fosfomycin	ARO:3003900	CyaA (adenylate cyclase) is involved with the synthesis of cyclic AMP which regulates the fosfomycin transporter glpT. As a result, mutations to cyaA confer resistance to fosfomycin.	phosphonic acid antibiotic	antibiotic target alteration	99.2	99.9	0	4458
gene3933	Scaffold21	Ec_D17	CRP	ARO:3000518	CRP is a global regulator that represses MdtEF multidrug efflux pump expression.	fluoroquinolone antibiotic;macrolide antibiotic;penam	antibiotic efflux	99.5	99.5	2.36e-151	1068
gene0620	Scaffold2	Ec_D17	evgS	ARO:3000833	EvgS is a sensor protein that phosphorylates the regulatory protein EvgA. evgS corresponds to 1 locus in Pseudomonas aeruginosa PAO1 and 1 locus in Pseudomonas aeruginosa LESB58.	fluoroquinolone antibiotic;macrolide antibiotic;penam;tetracycline antibiotic	antibiotic efflux	96.7	99.9	0	5945
gene0923	Scaffold3	Ec_D17	Klebsiella pneumoniae PBP3 mutants conferring resistance to ceftazidime-avibactam	ARO:3007421	Mutant PBP3 in Klebsiella pneumoniae conferring resistance to ceftazidime-avibactam.	carbapenem;cephalosporin;cephamycin;monobactam;penam	antibiotic target alteration	93.7	99.8	0	2825
gene1315	Scaffold4	Ec_D17	Escherichia coli LamB	ARO:3004126	LamB is a negative regulator for antibiotic resistance, it serves as a porin to influx antibiotic. When down-regulated, it increases resistance to chlortetracycline, ciprofloxacin, balofloxacin and nalidixic acid. It also interacts with Odp1, an energy metabolic enzyme, creating a complex that decreases in antibiotic-resistant strains.	fluoroquinolone antibiotic;tetracycline antibiotic	reduced permeability to antibiotic;resistance by absence	98.4	99.8	0	2351
gene2389	Scaffold9	Ec_D17	mlaD	ARO:3005042	mlaD from the mla system is a gene proposed to play a part in the transport of phospholipids to the outer membrane. Insertions in mlaD are shown to confer resistance to linezolid.	oxazolidinone antibiotic	antibiotic efflux	99.5	99.5	7.5e-128	908
gene2891	Scaffold12	Ec_D17	Escherichia coli parC conferring resistance to fluoroquinolones	ARO:3003308	Point mutation in Escherichia coli parC resulting in fluoroquinolone resistance.	fluoroquinolone antibiotic	antibiotic target alteration	99.7	99.9	0	3750
gene3952	Scaffold21	Ec_D17	Escherichia coli EF-Tu mutants conferring resistance to kirromycin	ARO:3003368	Sequence variants of Escherichia coli elongation factor Tu that confer resistance to kirromycin.	elfamycin antibiotic	antibiotic target alteration	100	98.8	4.69e-54	428
gene4123	Scaffold24	Ec_D17	Escherichia coli fabI mutations conferring resistance to isoniazid and triclosan	ARO:3004045	fabI is a enoyl-acyl carrier reductase used in lipid metabolism and fatty acid biosynthesis. The bacterial biocide Triclosan blocks the final reduction step in fatty acid elongation, inhibiting biosynthesis. Point mutations in fabI can confer resistance to Triclosan and Isoniazid.	disinfecting agents and antiseptics;isoniazid-like antibiotic	antibiotic target alteration	99.6	99.6	2.84e-187	1315
gene0916	Scaffold3	Ec_D17	leuO	ARO:3003843	leuO, a LysR family transcription factor, exists in a wide variety of bacteria of the family Enterobacteriaceae and is involved in the regulation of as yet unidentified genes affecting the stress response and pathogenesis expression. LeuO is also an activator of the MdtNOP efflux pump.	disinfecting agents and antiseptics;nucleoside antibiotic	antibiotic efflux	100	99.7	5.11e-232	1620
gene1183	Scaffold4	Ec_D17	EC-5	ARO:3006880	EC-5 is a EC beta-lactamase.	cephalosporin	antibiotic inactivation	98.4	99.7	5.88e-272	1896
gene1255	Scaffold4	Ec_D17	mdtN	ARO:3003548	Multidrug resistance efflux pump. Could be involved in resistance to puromycin, acriflavine and tetraphenylarsonium chloride.	disinfecting agents and antiseptics;nucleoside antibiotic	antibiotic efflux	98.5	99.7	8.04e-230	1612
gene1682	Scaffold6	Ec_D17	mdtB	ARO:3000793	MdtB is a transporter that forms a heteromultimer complex with MdtC to form a multidrug transporter. MdtBC is part of the MdtABC-TolC efflux complex.	aminocoumarin antibiotic	antibiotic efflux	99.5	99.9	0	4919
gene1817	Scaffold6	Ec_D17	porin OmpC	ARO:3004114	In the presence of antibiotic stress, there is a coupled down-regulation of the porin OmpC with the OmpF. Mutants both lacking both OmpC and OmpF proteins are resistant to cephaloridine and cefazolin. Analyses of genes involved in the increased resistance to tetracycline suggest that the up-regulation of efflux pump genes is accompanied by a decrease of OmpF and OmpC synthesis. Homologs of OmpC h…	carbapenem;cephalosporin;cephamycin;monobactam;penam;penem	reduced permeability to antibiotic	95.2	99.7	6.88e-266	1855
gene2373	Scaffold9	Ec_D17	Escherichia coli folP with mutation conferring resistance to sulfonamides	ARO:3003386	Point mutations in Escherichia coli dihydropteroate synthase folP prevent sulfonamide antibiotics from inhibiting its role in folate synthesis, thus conferring sulfonamide resistance.	sulfonamide antibiotic;sulfone antibiotic	antibiotic target alteration	99.6	99.6	5.35e-202	1416
gene3335	Scaffold16	Ec_D17	mdtE	ARO:3000795	MdtE is the membrane fusion protein of the MdtEF multidrug efflux complex. It shares 70% sequence similarity with AcrA.	fluoroquinolone antibiotic;macrolide antibiotic;penam	antibiotic efflux	99.7	99.7	3.36e-266	1860
gene1969	Scaffold7	Ec_D17	Escherichia coli ompF with mutation conferring resistance to beta-lactam antibiotics	ARO:3003390	The Escherichia coli ompF (oprF) is a nonspecific porin channel involved in the membrane translocation of small hydrophilic molecules, including and especially beta-lactam antibiotics. Mutations in ompF can decrease diffusion of antibiotics across the cellular membrane, thereby decreasing overall susceptibility through absence of porin function.	carbapenem;cephalosporin;cephamycin;monobactam;penam;penem	reduced permeability to antibiotic	98.9	99.7	2.66e-265	1849
gene3055	Scaffold13	Ec_D17	Escherichia coli uhpA with mutation conferring resistance to fosfomycin	ARO:3003893	uhpA is a positive activator of the fosfomycin importer uhpT, thus mutations to uhpA confer fosfomycin resistance by reducing uhpT expression. Both knockout and amino acid substitution mutations have been found that confer resistance, with the Protein Knockout model describing the large, knockout mutations causing loss of function of the gene, and the Protein Variant model describing the amino ac…	phosphonic acid antibiotic	antibiotic target alteration	100	99.5	7.4e-139	983
gene4007	Scaffold22	Ec_D17	Escherichia coli gyrB conferring resistance to aminocoumarin	ARO:3003303	Point mutation in Escherichia coli resulting in aminocoumarin resistance.	aminocoumarin antibiotic	antibiotic target alteration	100	99.9	0	4099
gene1257	Scaffold4	Ec_D17	mdtP	ARO:3003550	Multidrug resistance efflux pump. Could be involved in resistance to puromycin, acriflavine and tetraphenylarsonium chloride.	disinfecting agents and antiseptics;nucleoside antibiotic	antibiotic efflux	98.2	99.8	0	2336
gene1283	Scaffold4	Ec_D17	Escherichia coli soxS with mutation conferring antibiotic resistance	ARO:3003511	SoxS is a global regulator that up-regulates the expression of AcrAB efflux genes. It also reduces OmpF expression to decrease cell membrane permeability.	carbapenem;cephalosporin;cephamycin;disinfecting agents and antiseptics;fluoroquinolone antibiotic;glycylcycline;monobactam;penam;penem;phenicol antibiotic;rifamycin antibiotic;tetracycline antibiotic	antibiotic efflux;antibiotic target alteration;reduced permeability to antibiotic	100	99.1	1.22e-76	556
gene3073	Scaffold14	Ec_D17	H-NS	ARO:3000676	H-NS is a histone-like protein involved in global gene regulation in Gram-negative bacteria. It is a repressor of the membrane fusion protein genes acrE, mdtE, and emrK as well as nearby genes of many RND-type multidrug exporters.	cephalosporin;cephamycin;fluoroquinolone antibiotic;macrolide antibiotic;penam;tetracycline antibiotic	antibiotic efflux	100	99.3	9.61e-86	622
gene4399	Scaffold31	Ec_D17	Escherichia coli EF-Tu mutants conferring resistance to kirromycin	ARO:3003368	Sequence variants of Escherichia coli elongation factor Tu that confer resistance to kirromycin.	elfamycin antibiotic	antibiotic target alteration	100	97.6	8.63e-56	440
gene4997	Scaffold78	Ec_D17	APH(3')-Ia	ARO:3002641	APH(3')-Ia is a transposon-encoded aminoglycoside phosphotransferase in E. coli and S. enterica. It is identical at the protein sequence to APH(3')-Ic, an aminoglycoside phosphotransferase encoded by plasmids, transposons and genomic islands in K. pneumoniae, A. baumannii, S. marcescens, Corynebacterium spp., Photobacterium spp. and Citrobacter spp.	aminoglycoside antibiotic	antibiotic inactivation	98.5	99.6	5.2e-208	1453
gene0865	Scaffold2	Ec_B5	evgA	ARO:3000832	EvgA, when phosphorylated, is a positive regulator for efflux protein complexes emrKY and mdtEF. While usually phosphorylated in a EvgS dependent manner, it can be phosphorylated in the absence of EvgS when overexpressed.	fluoroquinolone antibiotic;macrolide antibiotic;penam;tetracycline antibiotic	antibiotic efflux	100	99.5	8.92e-144	1017
gene0683	Scaffold2	Ec_B5	Escherichia coli gyrA conferring resistance to fluoroquinolones	ARO:3003294	Point mutation of Escherichia coli gyrA resulted in the lowered affinity between fluoroquinolones and gyrA. Thus, conferring resistance.	fluoroquinolone antibiotic;nybomycin-like antibiotic	antibiotic target alteration	99.8	99.9	0	4138
gene0863	Scaffold2	Ec_B5	emrY	ARO:3000254	emrY is a multidrug transport that moves substrates across the inner membrane of the Gram-negative E. coli. It is a homolog of emrB.	tetracycline antibiotic	antibiotic efflux	100	99.8	0	2560
gene0864	Scaffold2	Ec_B5	emrK	ARO:3000206	emrK is a membrane fusion protein that is a homolog of EmrA. Together with the inner membrane transporter EmrY and the outer membrane channel TolC, it mediates multidrug efflux.	tetracycline antibiotic	antibiotic efflux	99.7	90.4	1.88e-246	1727
gene1856	Scaffold5	Ec_B5	acrB	ARO:3000216	Protein subunit of AcrA-AcrB-TolC multidrug efflux complex. AcrB functions as a herterotrimer which forms the inner membrane component and is primarily responsible for substrate recognition and energy transduction by acting as a drug/proton antiporter.	cephalosporin;disinfecting agents and antiseptics;fluoroquinolone antibiotic;glycylcycline;penam;phenicol antibiotic;rifamycin antibiotic;tetracycline antibiotic	antibiotic efflux	100	99.9	0	5128
gene2942	Scaffold10	Ec_B5	Escherichia coli soxS with mutation conferring antibiotic resistance	ARO:3003511	SoxS is a global regulator that up-regulates the expression of AcrAB efflux genes. It also reduces OmpF expression to decrease cell membrane permeability.	carbapenem;cephalosporin;cephamycin;disinfecting agents and antiseptics;fluoroquinolone antibiotic;glycylcycline;monobactam;penam;penem;phenicol antibiotic;rifamycin antibiotic;tetracycline antibiotic	antibiotic efflux;antibiotic target alteration;reduced permeability to antibiotic	100	99.1	1.22e-76	556
gene3242	Scaffold12	Ec_B5	CRP	ARO:3000518	CRP is a global regulator that represses MdtEF multidrug efflux pump expression.	fluoroquinolone antibiotic;macrolide antibiotic;penam	antibiotic efflux	99.5	99.5	2.36e-151	1068
gene4661	Scaffold32	Ec_B5	Escherichia coli rpoB mutants conferring resistance to rifampicin	ARO:3003288	Point mutations that occurs in Escherichia coli rpoB resulting in resistance to rifampicin.	peptide antibiotic;rifamycin antibiotic	antibiotic target alteration;antibiotic target replacement	100	99.9	0	6797
gene0393	Scaffold1	Ec_B5	emrR	ARO:3000516	EmrR is a negative regulator for the EmrAB-TolC multidrug efflux pump in E. coli. Mutations lead to EmrAB-TolC overexpression.	fluoroquinolone antibiotic	antibiotic efflux	100	99.4	2.45e-125	890
gene0493	Scaffold2	Ec_B5	mdtC	ARO:3000794	MdtC is a transporter that forms a heteromultimer complex with MdtB to form a multidrug transporter. MdtBC is part of the MdtABC-TolC efflux complex. In the absence of MdtB, MdtC can form a homomultimer complex that results in a functioning efflux complex with a narrower drug specificity. mdtC corresponds to 3 loci in Pseudomonas aeruginosa PAO1 (gene name: muxC/muxB) and 3 loci in Pseudomonas ae…	aminocoumarin antibiotic	antibiotic efflux	99.6	99.9	0	4935
gene0664	Scaffold2	Ec_B5	YojI	ARO:3003952	YojI mediates resistance to the peptide antibiotic microcin J25 when it is expressed from a multicopy vector. YojI is capable of pumping out microcin molecules. The outer membrane protein TolC in addition to YojI is required for export of microcin J25 out of the cell. Microcin J25 is thus the first known substrate for YojI.	peptide antibiotic	antibiotic efflux	99.8	99.8	0	2729
gene1382	Scaffold4	Ec_B5	Klebsiella mutant PhoP conferring antibiotic resistance to colistin	ARO:3003585	A mutant phoP activates pmrHFIJKLM expression responsible for L-aminoarabinose synthesis and polymyxin resistance, by way of alteration of negative charge.	macrolide antibiotic;peptide antibiotic	antibiotic efflux;antibiotic target alteration;resistance by absence	92.4	99.6	7.16e-148	1048
gene4977	Scaffold70	Ec_B5	APH(3')-Ia	ARO:3002641	APH(3')-Ia is a transposon-encoded aminoglycoside phosphotransferase in E. coli and S. enterica. It is identical at the protein sequence to APH(3')-Ic, an aminoglycoside phosphotransferase encoded by plasmids, transposons and genomic islands in K. pneumoniae, A. baumannii, S. marcescens, Corynebacterium spp., Photobacterium spp. and Citrobacter spp.	aminoglycoside antibiotic	antibiotic inactivation	98.5	99.6	5.2e-208	1453
gene2072	Scaffold6	Ec_B5	Escherichia coli folP with mutation conferring resistance to sulfonamides	ARO:3003386	Point mutations in Escherichia coli dihydropteroate synthase folP prevent sulfonamide antibiotics from inhibiting its role in folate synthesis, thus conferring sulfonamide resistance.	sulfonamide antibiotic;sulfone antibiotic	antibiotic target alteration	100	99.6	2.65e-202	1418
gene2587	Scaffold8	Ec_B5	Escherichia coli uhpA with mutation conferring resistance to fosfomycin	ARO:3003893	uhpA is a positive activator of the fosfomycin importer uhpT, thus mutations to uhpA confer fosfomycin resistance by reducing uhpT expression. Both knockout and amino acid substitution mutations have been found that confer resistance, with the Protein Knockout model describing the large, knockout mutations causing loss of function of the gene, and the Protein Variant model describing the amino ac…	phosphonic acid antibiotic	antibiotic target alteration	100	99.5	7.4e-139	983
gene1458	Scaffold4	Ec_B5	mdtG	ARO:3001329	The MdtG protein, also named YceE, appears to be a member of the major facilitator superfamily of transporters, and it has been reported, when overexpressed, to increase fosfomycin and deoxycholate resistances. mdtG is a member of the marA-soxS-rob regulon.	phosphonic acid antibiotic	antibiotic efflux	100	99.8	1.13e-287	2006
gene4925	Scaffold51	Ec_B5	APH(3'')-Ib	ARO:3002639	APH(3'')-Ib is an aminoglycoside phosphotransferase encoded by plasmids, transposons, integrative conjugative elements and chromosomes in Enterobacteriaceae and Pseudomonas spp.	aminoglycoside antibiotic	antibiotic inactivation	99.6	99.6	4.79e-202	1413
gene3484	Scaffold13	Ec_B5	mdtM	ARO:3001214	Multidrug resistance protein MdtM.	disinfecting agents and antiseptics;fluoroquinolone antibiotic;lincosamide antibiotic;nucleoside antibiotic;phenicol antibiotic	antibiotic efflux	98	99.5	2.45e-283	1978
gene3735	Scaffold15	Ec_B5	EC-15	ARO:3006876	EC-15 is a EC beta-lactamase.	cephalosporin	antibiotic inactivation	97.3	99.7	2.33e-278	1938
gene4243	Scaffold23	Ec_B5	MCR-1.1	ARO:3003689	MCR-1 is a plasmid-borne phosphoethanolamine transferase that interferes with binding of colistin to the cell membrane via addition of phosphoethanolamine to lipid A, resulting reduction in negative charge of the cell membrane.	peptide antibiotic	antibiotic target alteration	100	99.8	0	2750
gene4895	Scaffold47	Ec_B5	AAC(3)-IId	ARO:3004623	AAC(3)-IId is a plasmid-encoded aminoglycoside acetyltransferase in E. coli.	aminoglycoside antibiotic	antibiotic inactivation	100	99.7	3.81e-213	1490
gene0391	Scaffold1	Ec_B5	emrB	ARO:3000074	emrB is a translocase in the emrB -TolC efflux protein in E. coli. It recognizes substrates including carbonyl cyanide m-chlorophenylhydrazone (CCCP), nalidixic acid, and thioloactomycin.	fluoroquinolone antibiotic	antibiotic efflux	100	99.8	0	2574
gene0703	Scaffold2	Ec_B5	PmrF	ARO:3003578	PmrF is required for the synthesis and transfer of 4-amino-4-deoxy-L-arabinose (Ara4N) to Lipid A, which allows gram-negative bacteria to resist the antimicrobial activity of cationic antimicrobial peptides and antibiotics such as polymyxin. pmrF corresponds to 1 locus in Pseudomonas aeruginosa PAO1 and 1 locus in Pseudomonas aeruginosa LESB58.	peptide antibiotic	antibiotic target alteration	100	99.7	1.92e-231	1618
gene2192	Scaffold6	Ec_B5	bacA	ARO:3002986	The bacA gene product (BacA) recycles undecaprenyl pyrophosphate during cell wall biosynthesis which confers resistance to bacitracin.	peptide antibiotic	antibiotic target alteration	100	99.5	1.75e-153	1089
gene2962	Scaffold10	Ec_B5	mdtO	ARO:3003549	Multidrug resistance efflux pump. Could be involved in resistance to puromycin, acriflavine and tetraphenylarsonium chloride.	disinfecting agents and antiseptics;nucleoside antibiotic	antibiotic efflux	99.4	99.9	0	3421
gene2990	Scaffold10	Ec_B5	eptA	ARO:3003576	PmrC mediates the modification of Lipid A by the addition of 4-amino-4-deoxy-L-arabinose (L-Ara4N) and phosphoethanolamine, resulting in a less negative cell membrane and decreased binding of polymyxin B.	peptide antibiotic	antibiotic target alteration	99.6	99.8	0	2802
gene2225	Scaffold6	Ec_B5	Escherichia coli parC conferring resistance to fluoroquinolones	ARO:3003308	Point mutation in Escherichia coli parC resulting in fluoroquinolone resistance.	fluoroquinolone antibiotic	antibiotic target alteration	99.9	99.9	0	3753
gene3045	Scaffold11	Ec_B5	H-NS	ARO:3000676	H-NS is a histone-like protein involved in global gene regulation in Gram-negative bacteria. It is a repressor of the membrane fusion protein genes acrE, mdtE, and emrK as well as nearby genes of many RND-type multidrug exporters.	cephalosporin;cephamycin;fluoroquinolone antibiotic;macrolide antibiotic;penam;tetracycline antibiotic	antibiotic efflux	100	99.3	9.61e-86	622
gene3223	Scaffold12	Ec_B5	Escherichia coli EF-Tu mutants conferring resistance to kirromycin	ARO:3003368	Sequence variants of Escherichia coli elongation factor Tu that confer resistance to kirromycin.	elfamycin antibiotic	antibiotic target alteration	100	99	5.08e-70	537
gene0392	Scaffold1	Ec_B5	emrA	ARO:3000027	EmrA is a membrane fusion protein, providing an efflux pathway with EmrB and TolC between the inner and outer membranes of E. coli, a Gram-negative bacterium.	fluoroquinolone antibiotic	antibiotic efflux	99.7	99.7	1.12e-262	1838
gene1983	Scaffold6	Ec_B5	AcrE	ARO:3000499	AcrE is a membrane fusion protein, similar to AcrA.	cephalosporin;cephamycin;fluoroquinolone antibiotic;penam	antibiotic efflux	100	99.7	4.28e-269	1879
gene2054	Scaffold6	Ec_B5	mlaF	ARO:3005041	mlaF from the mla system is a gene proposed to play a part in the transport of phospholipids to the outer membrane. Insertions in mlaF are shown to confer resistance to linezolid.	oxazolidinone antibiotic	antibiotic efflux	100	99.6	1.16e-194	1365
gene2255	Scaffold7	Ec_B5	Escherichia coli PtsI with mutation conferring resistance to fosfomycin	ARO:3003899	PtsI (phosphoenolpyruvate-protein phosphotransferase) is involved in cyclic AMP synthesis, which regulates glpT expression. As a result, mutations to ptsI confer resistance to fosfomycin by affecting the regulation of fosfomycin import.	phosphonic acid antibiotic	antibiotic target alteration	99.8	99.8	0	2810
gene3102	Scaffold11	Ec_B5	Escherichia coli fabI mutations conferring resistance to isoniazid and triclosan	ARO:3004045	fabI is a enoyl-acyl carrier reductase used in lipid metabolism and fatty acid biosynthesis. The bacterial biocide Triclosan blocks the final reduction step in fatty acid elongation, inhibiting biosynthesis. Point mutations in fabI can confer resistance to Triclosan and Isoniazid.	disinfecting agents and antiseptics;isoniazid-like antibiotic	antibiotic target alteration	100	99.6	6.98e-188	1319
gene3973	Scaffold18	Ec_B5	Escherichia coli mdfA	ARO:3001328	Multidrug efflux pump in E. coli. This multidrug efflux system was originally identified as the Cmr/CmlA chloramphenicol exporter.	disinfecting agents and antiseptics;tetracycline antibiotic	antibiotic efflux	96.6	99.8	2.24e-279	1952
gene0492	Scaffold2	Ec_B5	mdtB	ARO:3000793	MdtB is a transporter that forms a heteromultimer complex with MdtC to form a multidrug transporter. MdtBC is part of the MdtABC-TolC efflux complex.	aminocoumarin antibiotic	antibiotic efflux	99.8	99.9	0	4930
gene0496	Scaffold2	Ec_B5	baeR	ARO:3000828	BaeR is a response regulator that promotes the expression of MdtABC and AcrD efflux complexes.	aminocoumarin antibiotic;aminoglycoside antibiotic	antibiotic efflux	95.8	99.2	3.44e-168	1185
gene1626	Scaffold4	Ec_B5	msbA	ARO:3003950	MsbA is a multidrug resistance transporter homolog from E. coli and belongs to a superfamily of transporters that contain an adenosine triphosphate (ATP) binding cassette (ABC) which is also called a nucleotide-binding domain (NBD). MsbA is a member of the MDR-ABC transporter group by sequence homology. MsbA transports lipid A, a major component of the bacterial outer cell membrane, and is the on…	nitroimidazole antibiotic	antibiotic efflux	100	99.8	0	2821
gene2056	Scaffold6	Ec_B5	mlaD	ARO:3005042	mlaD from the mla system is a gene proposed to play a part in the transport of phospholipids to the outer membrane. Insertions in mlaD are shown to confer resistance to linezolid.	oxazolidinone antibiotic	antibiotic efflux	99.5	99.5	7.5e-128	908
gene2060	Scaffold6	Ec_B5	Escherichia coli murA with mutation conferring resistance to fosfomycin	ARO:3003775	murA or UDP-N-acetylglucosamine enolpyruvyl transferase catalyses the initial step in peptidoglycan biosynthesis and is inhibited by fosfomycin. Overexpression of murA through mutations such as Asp369Asn and Leu370Ile confers fosfomycin resistance. Extensive evidence has shown the significance of C115 mutations in conferring fosfomycin resistance since this residue represents a primary binding si…	phosphonic acid antibiotic	antibiotic target alteration	100	99.8	1.04e-300	2094
gene4668	Scaffold32	Ec_B5	Escherichia coli EF-Tu mutants conferring resistance to kirromycin	ARO:3003368	Sequence variants of Escherichia coli elongation factor Tu that confer resistance to kirromycin.	elfamycin antibiotic	antibiotic target alteration	100	91.9	1.09e-17	171
gene4900	Scaffold47	Ec_B5	TEM-1	ARO:3000873	TEM-1 is a broad-spectrum beta-lactamase found in many Gram-negative bacteria. Confers resistance to penicillins and first generation cephalosphorins.	cephalosporin;monobactam;penam;penem	antibiotic inactivation	100	99.7	4.1e-208	1457
gene4983	Scaffold74	Ec_B5	Escherichia coli EF-Tu mutants conferring resistance to kirromycin	ARO:3003368	Sequence variants of Escherichia coli elongation factor Tu that confer resistance to kirromycin.	elfamycin antibiotic	antibiotic target alteration	100	99.4	2.58e-234	1644
gene1446	Scaffold4	Ec_B5	mdtH	ARO:3001216	Multidrug resistance protein MdtH.	fluoroquinolone antibiotic	antibiotic efflux	100	99.8	1.05e-289	2018
gene1855	Scaffold5	Ec_B5	Escherichia coli acrA	ARO:3004043	AcrA is a subunit of the AcrAB-TolC multidrug efflux system that in E. coli.	cephalosporin;disinfecting agents and antiseptics;fluoroquinolone antibiotic;glycylcycline;penam;phenicol antibiotic;rifamycin antibiotic;tetracycline antibiotic	antibiotic efflux	100	99.7	2.14e-275	1923
gene4507	Scaffold27	Ec_B5	Escherichia coli EF-Tu mutants conferring resistance to kirromycin	ARO:3003368	Sequence variants of Escherichia coli elongation factor Tu that confer resistance to kirromycin.	elfamycin antibiotic	antibiotic target alteration	100	94.6	2.23e-18	176
gene1419	Scaffold4	Ec_B5	Escherichia coli fabG mutations conferring resistance to triclosan	ARO:3004049	fabG is a 3-oxoacyl-acyl carrier protein reductase involved in lipid metabolism and fatty acid biosynthesis.The bacterial biocide Triclosan blocks the final reduction step in fatty acid elongation, inhibiting biosynthesis. Point mutations in fabG can confer resistance to Triclosan.	disinfecting agents and antiseptics	antibiotic target alteration	100	99.6	2.59e-165	1167
gene2961	Scaffold10	Ec_B5	mdtP	ARO:3003550	Multidrug resistance efflux pump. Could be involved in resistance to puromycin, acriflavine and tetraphenylarsonium chloride.	disinfecting agents and antiseptics;nucleoside antibiotic	antibiotic efflux	98	99.8	0	2335
gene4109	Scaffold20	Ec_B5	gadW	ARO:3003838	GadW is an AraC-family regulator that promotes mdtEF expression to confer multidrug resistance. GadW inhibits GadX-dependent activation. GadW clearly represses gadX and, in situations where GadX is missing, activates gadA and gadBC.	fluoroquinolone antibiotic;macrolide antibiotic;penam	antibiotic efflux	93.8	99.6	2.22e-165	1167
gene0668	Scaffold2	Ec_B5	porin OmpC	ARO:3004114	In the presence of antibiotic stress, there is a coupled down-regulation of the porin OmpC with the OmpF. Mutants both lacking both OmpC and OmpF proteins are resistant to cephaloridine and cefazolin. Analyses of genes involved in the increased resistance to tetracycline suggest that the up-regulation of efflux pump genes is accompanied by a decrease of OmpF and OmpC synthesis. Homologs of OmpC h…	carbapenem;cephalosporin;cephamycin;monobactam;penam;penem	reduced permeability to antibiotic	94.1	99.7	7.36e-261	1822
gene1854	Scaffold5	Ec_B5	Escherichia coli AcrAB-TolC with AcrR mutation conferring resistance to ciprofloxacin, tetracycline, and ceftazidime	ARO:3003807	AcrR is a repressor of the AcrAB-TolC multidrug efflux complex. AcrR mutations result in high level antibiotic resistance. The mutations associated with this model are specific to E. coli.	cephalosporin;disinfecting agents and antiseptics;fluoroquinolone antibiotic;glycylcycline;penam;phenicol antibiotic;rifamycin antibiotic;tetracycline antibiotic	antibiotic efflux;antibiotic target alteration	100	99.5	6.25e-154	1086
gene2584	Scaffold8	Ec_B5	Escherichia coli UhpT with mutation conferring resistance to fosfomycin	ARO:3003890	Mutations to the active importer UhpT, which is involved with the uptake of many phosphorylated sugars, confer resistance to fosfomycin by reducing import of the drug into the bacteria.	phosphonic acid antibiotic	antibiotic target alteration	100	99.8	0	2328
gene3982	Scaffold18	Ec_B5	Escherichia coli nfsA mutations conferring resistance to nitrofurantoin	ARO:3003751	nfsA encodes the major oxygen-insesitive nitroreductase in E. coli. The first step of resistance to nitrofurazone is mutation of nfsA.	nitrofuran antibiotic	antibiotic target alteration	100	99.6	1.72e-177	1246
gene4735	Scaffold35	Ec_B5	tet(A)	ARO:3000165	TetA is a tetracycline efflux pump found in many species of Gram-negative bacteria.	tetracycline antibiotic	antibiotic efflux	99.7	97.5	5.75e-278	1943
gene4939	Scaffold54	Ec_B5	dfrA17	ARO:3002860	dfrA17 is an integron-encoded dihydrofolate reductase found in Escherichia coli.	diaminopyrimidine antibiotic	antibiotic target replacement	100	99.4	3.74e-113	806
gene0973	Scaffold3	Ec_B5	Escherichia coli mipA	ARO:3004127	MltA-interacting protein (mipA), is an antibiotic resistance-related outer membrane protein. Deletion of mipA increases kanamycin, nalidixic acid and streptomycin resistance.	aminoglycoside antibiotic;fluoroquinolone antibiotic	reduced permeability to antibiotic;resistance by absence	99.2	99.6	6.04e-191	1336
gene1984	Scaffold6	Ec_B5	AcrS	ARO:3000656	AcrS is a repressor of the AcrAB efflux complex and is associated with the expression of AcrEF. AcrS is believed to regulate a switch between AcrAB and AcrEF efflux.	cephalosporin;cephamycin;disinfecting agents and antiseptics;fluoroquinolone antibiotic;glycylcycline;penam;phenicol antibiotic;rifamycin antibiotic;tetracycline antibiotic	antibiotic efflux	99.1	99.5	9.96e-158	1112
gene2217	Scaffold6	Ec_B5	Escherichia coli parE conferring resistance to fluoroquinolones	ARO:3003316	Point mutation in Escherichia coli parE resulting in fluoroquinolones resistance.	fluoroquinolone antibiotic	antibiotic target alteration	99.8	99.8	0	3241
gene4913	Scaffold50	Ec_B5	Escherichia coli EF-Tu mutants conferring resistance to kirromycin	ARO:3003368	Sequence variants of Escherichia coli elongation factor Tu that confer resistance to kirromycin.	elfamycin antibiotic	antibiotic target alteration	100	99	5.08e-70	537
gene0692	Scaffold2	Ec_B5	Escherichia coli GlpT with mutation conferring resistance to fosfomycin	ARO:3003889	Point mutations to the active importer GlpT, which is involved with the uptake of many phosphorylated sugars, confer resistance to fosfomycin by reducing import of the drug into the bacteria.	phosphonic acid antibiotic	antibiotic target alteration	98.7	99.8	0	2300
gene1246	Scaffold3	Ec_B5	marA	ARO:3000263	In the presence of antibiotic stress, E. coli overexpresses the global activator protein MarA, which besides inducing MDR efflux pump AcrAB, also down- regulates synthesis of the porin OmpF.	carbapenem;cephalosporin;cephamycin;disinfecting agents and antiseptics;fluoroquinolone antibiotic;glycylcycline;monobactam;penam;penem;phenicol antibiotic;rifamycin antibiotic;tetracycline antibiotic	antibiotic efflux;reduced permeability to antibiotic	100	99.2	7.3e-92	660
gene1663	Scaffold5	Ec_B5	kdpE	ARO:3003841	kdpE is a transcriptional activator that is part of the two-component system KdpD/KdpE that is studied for its regulatory role in potassium transport and has been identified as an adaptive regulator involved in the virulence and intracellular survival of pathogenic bacteria. kdpE regulates a range of virulence loci through direct promoter binding.	aminoglycoside antibiotic	antibiotic efflux	99.1	99.1	2.26e-161	1137
gene2616	Scaffold8	Ec_B5	Escherichia coli gyrB conferring resistance to aminocoumarin	ARO:3003303	Point mutation in Escherichia coli resulting in aminocoumarin resistance.	aminocoumarin antibiotic	antibiotic target alteration	100	99.9	0	4099
gene2912	Scaffold10	Ec_B5	Escherichia coli LamB	ARO:3004126	LamB is a negative regulator for antibiotic resistance, it serves as a porin to influx antibiotic. When down-regulated, it increases resistance to chlortetracycline, ciprofloxacin, balofloxacin and nalidixic acid. It also interacts with Odp1, an energy metabolic enzyme, creating a complex that decreases in antibiotic-resistant strains.	fluoroquinolone antibiotic;tetracycline antibiotic	reduced permeability to antibiotic;resistance by absence	99.6	99.8	0	2386
gene2943	Scaffold10	Ec_B5	Escherichia coli soxR with mutation conferring antibiotic resistance	ARO:3003381	SoxR is a sensory protein that upregulates soxS expression in the presence of redox-cycling drugs. This stress response leads to the expression many multidrug efflux pumps.	cephalosporin;disinfecting agents and antiseptics;fluoroquinolone antibiotic;glycylcycline;penam;phenicol antibiotic;rifamycin antibiotic;tetracycline antibiotic	antibiotic efflux;antibiotic target alteration	100	99.4	5.79e-111	791
gene4108	Scaffold20	Ec_B5	gadX	ARO:3000508	GadX is an AraC-family regulator that promotes mdtEF expression to confer multidrug resistance.	fluoroquinolone antibiotic;macrolide antibiotic;penam	antibiotic efflux	98.5	99.6	2.84e-193	1357
gene4111	Scaffold20	Ec_B5	mdtF	ARO:3000796	MdtF is the multidrug inner membrane transporter for the MdtEF-TolC efflux complex.	fluoroquinolone antibiotic;macrolide antibiotic;penam	antibiotic efflux	99.8	99.9	0	4999
gene4112	Scaffold20	Ec_B5	mdtE	ARO:3000795	MdtE is the membrane fusion protein of the MdtEF multidrug efflux complex. It shares 70% sequence similarity with AcrA.	fluoroquinolone antibiotic;macrolide antibiotic;penam	antibiotic efflux	100	99.7	2.37e-266	1861
gene0866	Scaffold2	Ec_B5	evgS	ARO:3000833	EvgS is a sensor protein that phosphorylates the regulatory protein EvgA. evgS corresponds to 1 locus in Pseudomonas aeruginosa PAO1 and 1 locus in Pseudomonas aeruginosa LESB58.	fluoroquinolone antibiotic;macrolide antibiotic;penam;tetracycline antibiotic	antibiotic efflux	99	99.9	0	6077
gene2790	Scaffold9	Ec_B5	leuO	ARO:3003843	leuO, a LysR family transcription factor, exists in a wide variety of bacteria of the family Enterobacteriaceae and is involved in the regulation of as yet unidentified genes affecting the stress response and pathogenesis expression. LeuO is also an activator of the MdtNOP efflux pump.	disinfecting agents and antiseptics;nucleoside antibiotic	antibiotic efflux	99	99.7	1.99e-229	1603
gene2963	Scaffold10	Ec_B5	mdtN	ARO:3003548	Multidrug resistance efflux pump. Could be involved in resistance to puromycin, acriflavine and tetraphenylarsonium chloride.	disinfecting agents and antiseptics;nucleoside antibiotic	antibiotic efflux	99.7	99.7	1.25e-233	1637
gene1247	Scaffold3	Ec_B5	Escherichia coli AcrAB-TolC with MarR mutations conferring resistance to ciprofloxacin and tetracycline	ARO:3003378	MarR is a repressor of the mar operon marRAB, thus regulating the expression of marA, the activator of multidrug efflux pump AcrAB.	cephalosporin;disinfecting agents and antiseptics;fluoroquinolone antibiotic;glycylcycline;penam;phenicol antibiotic;rifamycin antibiotic;tetracycline antibiotic	antibiotic efflux;antibiotic target alteration	98.6	99.3	3.18e-101	725
gene3802	Scaffold16	Ec_B5	cpxA	ARO:3000830	CpxA is a membrane-localized sensor kinase that is activated by envelope stress. It starts a kinase cascade that activates CpxR, which promotes efflux complex expression.	aminocoumarin antibiotic;aminoglycoside antibiotic	antibiotic efflux	100	99.8	0	2290
gene1982	Scaffold6	Ec_B5	AcrF	ARO:3000502	AcrF is a inner membrane transporter, similar to AcrB.	cephalosporin;cephamycin;fluoroquinolone antibiotic;penam	antibiotic efflux	99.5	99.9	0	4982
gene2299	Scaffold7	Ec_B5	acrD	ARO:3000491	AcrD is an aminoglycoside efflux pump expressed in E. coli. Its expression can be induced by indole, and is regulated by baeRS and cpxAR.	aminoglycoside antibiotic	antibiotic efflux	99.8	99.9	0	5087
gene4924	Scaffold51	Ec_B5	sul2	ARO:3000412	Sul2 is a sulfonamide resistant dihydropteroate synthase of Gram-negative bacteria, usually found on small plasmids.	sulfonamide antibiotic;sulfone antibiotic	antibiotic target replacement	99.6	99.6	6.64e-186	1308
gene4926	Scaffold51	Ec_B5	APH(6)-Id	ARO:3002660	APH(6)-Id is an aminoglycoside phosphotransferase encoded by plasmids, integrative conjugative elements and chromosomal genomic islands in K. pneumoniae, Salmonella spp., E. coli, Shigella flexneri, Providencia alcalifaciens, Pseudomonas spp., V. cholerae, Edwardsiella tarda, Pasteurella multocida and Aeromonas bestiarum.	aminoglycoside antibiotic	antibiotic inactivation	99.6	99.6	8.6e-206	1440
gene0491	Scaffold2	Ec_B5	mdtA	ARO:3000792	MdtA is the membrane fusion protein of the multidrug efflux complex mdtABC.	aminocoumarin antibiotic	antibiotic efflux	98.3	91	2.21e-276	1938
gene1611	Scaffold4	Ec_B5	Escherichia coli ompF with mutation conferring resistance to beta-lactam antibiotics	ARO:3003390	The Escherichia coli ompF (oprF) is a nonspecific porin channel involved in the membrane translocation of small hydrophilic molecules, including and especially beta-lactam antibiotics. Mutations in ompF can decrease diffusion of antibiotics across the cellular membrane, thereby decreasing overall susceptibility through absence of porin function.	carbapenem;cephalosporin;cephamycin;monobactam;penam;penem	reduced permeability to antibiotic	100	99.7	4.11e-269	1874
gene2212	Scaffold6	Ec_B5	TolC	ARO:3000237	TolC is a protein subunit of many multidrug efflux complexes in Gram negative bacteria. It is an outer membrane efflux protein and is constitutively open. Regulation of efflux activity is often at its periplasmic entrance by other components of the efflux complex.	aminocoumarin antibiotic;aminoglycoside antibiotic;carbapenem;cephalosporin;cephamycin;disinfecting agents and antiseptics;fluoroquinolone antibiotic;glycylcycline;macrolide antibiotic;penam;penem;peptide antibiotic;phenicol antibiotic;rifamycin antibiotic;tetracycline antibiotic	antibiotic efflux	100	99.8	0	2367
gene2783	Scaffold9	Ec_B5	Klebsiella pneumoniae PBP3 mutants conferring resistance to ceftazidime-avibactam	ARO:3007421	Mutant PBP3 in Klebsiella pneumoniae conferring resistance to ceftazidime-avibactam.	carbapenem;cephalosporin;cephamycin;monobactam;penam	antibiotic target alteration	93.7	99.8	0	2827
gene3886	Scaffold17	Ec_B5	Escherichia coli cyaA with mutation conferring resistance to fosfomycin	ARO:3003900	CyaA (adenylate cyclase) is involved with the synthesis of cyclic AMP which regulates the fosfomycin transporter glpT. As a result, mutations to cyaA confer resistance to fosfomycin.	phosphonic acid antibiotic	antibiotic target alteration	99.8	99.9	0	4484
gene4399	Scaffold25	Ec_B5	ugd	ARO:3003577	PmrE is required for the synthesis and transfer of 4-amino-4-deoxy-L-arabinose (Ara4N) to Lipid A, which allows gram-negative bacteria to resist the antimicrobial activity of cationic antimicrobial peptides and antibiotics such as polymyxin.	peptide antibiotic	antibiotic target alteration	99.2	99.7	3.18e-277	1933
gene0067	Scaffold1	Ec_B7	mdtC	ARO:3000794	MdtC is a transporter that forms a heteromultimer complex with MdtB to form a multidrug transporter. MdtBC is part of the MdtABC-TolC efflux complex. In the absence of MdtB, MdtC can form a homomultimer complex that results in a functioning efflux complex with a narrower drug specificity. mdtC corresponds to 3 loci in Pseudomonas aeruginosa PAO1 (gene name: muxC/muxB) and 3 loci in Pseudomonas ae…	aminocoumarin antibiotic	antibiotic efflux	99.7	99.9	0	4929
gene0066	Scaffold1	Ec_B7	mdtB	ARO:3000793	MdtB is a transporter that forms a heteromultimer complex with MdtC to form a multidrug transporter. MdtBC is part of the MdtABC-TolC efflux complex.	aminocoumarin antibiotic	antibiotic efflux	99.9	99.9	0	4931
gene0065	Scaffold1	Ec_B7	mdtA	ARO:3000792	MdtA is the membrane fusion protein of the multidrug efflux complex mdtABC.	aminocoumarin antibiotic	antibiotic efflux	98.8	91	7.7e-277	1941
gene0021	Scaffold1	Ec_B7	ugd	ARO:3003577	PmrE is required for the synthesis and transfer of 4-amino-4-deoxy-L-arabinose (Ara4N) to Lipid A, which allows gram-negative bacteria to resist the antimicrobial activity of cationic antimicrobial peptides and antibiotics such as polymyxin.	peptide antibiotic	antibiotic target alteration	99.2	99.7	3.87e-278	1939
gene0199	Scaffold1	Ec_B7	YojI	ARO:3003952	YojI mediates resistance to the peptide antibiotic microcin J25 when it is expressed from a multicopy vector. YojI is capable of pumping out microcin molecules. The outer membrane protein TolC in addition to YojI is required for export of microcin J25 out of the cell. Microcin J25 is thus the first known substrate for YojI.	peptide antibiotic	antibiotic efflux	99.6	99.8	0	2725
gene0203	Scaffold1	Ec_B7	porin OmpC	ARO:3004114	In the presence of antibiotic stress, there is a coupled down-regulation of the porin OmpC with the OmpF. Mutants both lacking both OmpC and OmpF proteins are resistant to cephaloridine and cefazolin. Analyses of genes involved in the increased resistance to tetracycline suggest that the up-regulation of efflux pump genes is accompanied by a decrease of OmpF and OmpC synthesis. Homologs of OmpC h…	carbapenem;cephalosporin;cephamycin;monobactam;penam;penem	reduced permeability to antibiotic	98.1	99.7	6.34e-271	1887
gene0221	Scaffold1	Ec_B7	Escherichia coli GlpT with mutation conferring resistance to fosfomycin	ARO:3003889	Point mutations to the active importer GlpT, which is involved with the uptake of many phosphorylated sugars, confer resistance to fosfomycin by reducing import of the drug into the bacteria.	phosphonic acid antibiotic	antibiotic target alteration	98.9	99.8	0	2302
gene0962	Scaffold4	Ec_B7	Escherichia coli soxS with mutation conferring antibiotic resistance	ARO:3003511	SoxS is a global regulator that up-regulates the expression of AcrAB efflux genes. It also reduces OmpF expression to decrease cell membrane permeability.	carbapenem;cephalosporin;cephamycin;disinfecting agents and antiseptics;fluoroquinolone antibiotic;glycylcycline;monobactam;penam;penem;phenicol antibiotic;rifamycin antibiotic;tetracycline antibiotic	antibiotic efflux;antibiotic target alteration;reduced permeability to antibiotic	100	99.1	1.22e-76	556
gene1240	Scaffold5	Ec_B7	Escherichia coli ompF with mutation conferring resistance to beta-lactam antibiotics	ARO:3003390	The Escherichia coli ompF (oprF) is a nonspecific porin channel involved in the membrane translocation of small hydrophilic molecules, including and especially beta-lactam antibiotics. Mutations in ompF can decrease diffusion of antibiotics across the cellular membrane, thereby decreasing overall susceptibility through absence of porin function.	carbapenem;cephalosporin;cephamycin;monobactam;penam;penem	reduced permeability to antibiotic	100	99.7	4.11e-269	1874
gene2131	Scaffold9	Ec_B7	gadX	ARO:3000508	GadX is an AraC-family regulator that promotes mdtEF expression to confer multidrug resistance.	fluoroquinolone antibiotic;macrolide antibiotic;penam	antibiotic efflux	98.5	99.6	2.84e-193	1357
gene2553	Scaffold12	Ec_B7	Escherichia coli folP with mutation conferring resistance to sulfonamides	ARO:3003386	Point mutations in Escherichia coli dihydropteroate synthase folP prevent sulfonamide antibiotics from inhibiting its role in folate synthesis, thus conferring sulfonamide resistance.	sulfonamide antibiotic;sulfone antibiotic	antibiotic target alteration	100	99.6	2.65e-202	1418
gene2634	Scaffold12	Ec_B7	AcrS	ARO:3000656	AcrS is a repressor of the AcrAB efflux complex and is associated with the expression of AcrEF. AcrS is believed to regulate a switch between AcrAB and AcrEF efflux.	cephalosporin;cephamycin;disinfecting agents and antiseptics;fluoroquinolone antibiotic;glycylcycline;penam;phenicol antibiotic;rifamycin antibiotic;tetracycline antibiotic	antibiotic efflux	100	99.5	4.22e-159	1121
gene3486	Scaffold20	Ec_B7	Escherichia coli cyaA with mutation conferring resistance to fosfomycin	ARO:3003900	CyaA (adenylate cyclase) is involved with the synthesis of cyclic AMP which regulates the fosfomycin transporter glpT. As a result, mutations to cyaA confer resistance to fosfomycin.	phosphonic acid antibiotic	antibiotic target alteration	99.9	99.9	0	4487
gene3785	Scaffold24	Ec_B7	emrK	ARO:3000206	emrK is a membrane fusion protein that is a homolog of EmrA. Together with the inner membrane transporter EmrY and the outer membrane channel TolC, it mediates multidrug efflux.	tetracycline antibiotic	antibiotic efflux	99.7	90.4	1.33e-246	1728
gene4551	Scaffold39	Ec_B7	Escherichia coli EF-Tu mutants conferring resistance to kirromycin	ARO:3003368	Sequence variants of Escherichia coli elongation factor Tu that confer resistance to kirromycin.	elfamycin antibiotic	antibiotic target alteration	100	95.3	2.87e-23	212
gene4850	Scaffold58	Ec_B7	AAC(6')-Ib-cr6	ARO:3005116	A fluoroquinolone-acetylating aminoglycoside acetyltransferase variant identified from Escherichia coli. These proteins confer resistance to both fluoroquinolone and aminoglycoside antibiotics.	aminoglycoside antibiotic;fluoroquinolone antibiotic	antibiotic inactivation	99	99.5	4.28e-144	1018
gene0398	Scaffold2	Ec_B7	Klebsiella mutant PhoP conferring antibiotic resistance to colistin	ARO:3003585	A mutant phoP activates pmrHFIJKLM expression responsible for L-aminoarabinose synthesis and polymyxin resistance, by way of alteration of negative charge.	macrolide antibiotic;peptide antibiotic	antibiotic efflux;antibiotic target alteration;resistance by absence	92.4	99.6	7.16e-148	1048
gene2127	Scaffold9	Ec_B7	mdtE	ARO:3000795	MdtE is the membrane fusion protein of the MdtEF multidrug efflux complex. It shares 70% sequence similarity with AcrA.	fluoroquinolone antibiotic;macrolide antibiotic;penam	antibiotic efflux	100	99.7	2.37e-266	1861
gene2139	Scaffold10	Ec_B7	kdpE	ARO:3003841	kdpE is a transcriptional activator that is part of the two-component system KdpD/KdpE that is studied for its regulatory role in potassium transport and has been identified as an adaptive regulator involved in the virulence and intracellular survival of pathogenic bacteria. kdpE regulates a range of virulence loci through direct promoter binding.	aminoglycoside antibiotic	antibiotic efflux	99.1	99.1	2.26e-161	1137
gene0322	Scaffold2	Ec_B7	mdtG	ARO:3001329	The MdtG protein, also named YceE, appears to be a member of the major facilitator superfamily of transporters, and it has been reported, when overexpressed, to increase fosfomycin and deoxycholate resistances. mdtG is a member of the marA-soxS-rob regulon.	phosphonic acid antibiotic	antibiotic efflux	100	99.8	1.13e-287	2006
gene2570	Scaffold12	Ec_B7	mlaD	ARO:3005042	mlaD from the mla system is a gene proposed to play a part in the transport of phospholipids to the outer membrane. Insertions in mlaD are shown to confer resistance to linezolid.	oxazolidinone antibiotic	antibiotic efflux	99.5	99.5	7.5e-128	908
gene4130	Scaffold30	Ec_B7	emrR	ARO:3000516	EmrR is a negative regulator for the EmrAB-TolC multidrug efflux pump in E. coli. Mutations lead to EmrAB-TolC overexpression.	fluoroquinolone antibiotic	antibiotic efflux	100	99.4	2.45e-125	890
gene4848	Scaffold58	Ec_B7	catB3	ARO:3002676	catB3 is a plasmid or chromosome-encoded variant of the cat gene found in Salmonella typhimurium, Acinetobacter baumannii and Escherichia coli.	phenicol antibiotic	antibiotic inactivation	100	99.5	5.84e-161	1131
gene4857	Scaffold61	Ec_B7	QnrS2	ARO:3002791	QnrS2 is a plasmid-mediated quinolone resistance protein found in Salmonella enterica.	fluoroquinolone antibiotic	antibiotic target protection	100	99.5	2.19e-112	814
gene1465	Scaffold6	Ec_B7	Klebsiella pneumoniae PBP3 mutants conferring resistance to ceftazidime-avibactam	ARO:3007421	Mutant PBP3 in Klebsiella pneumoniae conferring resistance to ceftazidime-avibactam.	carbapenem;cephalosporin;cephamycin;monobactam;penam	antibiotic target alteration	93.7	99.8	0	2827
gene4791	Scaffold50	Ec_B7	dfrA17	ARO:3002860	dfrA17 is an integron-encoded dihydrofolate reductase found in Escherichia coli.	diaminopyrimidine antibiotic	antibiotic target replacement	100	99.4	3.74e-113	806
gene4834	Scaffold55	Ec_B7	Escherichia coli EF-Tu mutants conferring resistance to kirromycin	ARO:3003368	Sequence variants of Escherichia coli elongation factor Tu that confer resistance to kirromycin.	elfamycin antibiotic	antibiotic target alteration	100	99.1	1.28e-72	555
gene1255	Scaffold5	Ec_B7	msbA	ARO:3003950	MsbA is a multidrug resistance transporter homolog from E. coli and belongs to a superfamily of transporters that contain an adenosine triphosphate (ATP) binding cassette (ABC) which is also called a nucleotide-binding domain (NBD). MsbA is a member of the MDR-ABC transporter group by sequence homology. MsbA transports lipid A, a major component of the bacterial outer cell membrane, and is the on…	nitroimidazole antibiotic	antibiotic efflux	100	99.8	0	2821
gene1857	Scaffold8	Ec_B7	Escherichia coli UhpT with mutation conferring resistance to fosfomycin	ARO:3003890	Mutations to the active importer UhpT, which is involved with the uptake of many phosphorylated sugars, confer resistance to fosfomycin by reducing import of the drug into the bacteria.	phosphonic acid antibiotic	antibiotic target alteration	100	99.8	0	2328
gene2128	Scaffold9	Ec_B7	mdtF	ARO:3000796	MdtF is the multidrug inner membrane transporter for the MdtEF-TolC efflux complex.	fluoroquinolone antibiotic;macrolide antibiotic;penam	antibiotic efflux	99.8	99.9	0	4999
gene2861	Scaffold14	Ec_B7	Escherichia coli AcrAB-TolC with AcrR mutation conferring resistance to ciprofloxacin, tetracycline, and ceftazidime	ARO:3003807	AcrR is a repressor of the AcrAB-TolC multidrug efflux complex. AcrR mutations result in high level antibiotic resistance. The mutations associated with this model are specific to E. coli.	cephalosporin;disinfecting agents and antiseptics;fluoroquinolone antibiotic;glycylcycline;penam;phenicol antibiotic;rifamycin antibiotic;tetracycline antibiotic	antibiotic efflux;antibiotic target alteration	100	99.5	6.25e-154	1086
gene3089	Scaffold16	Ec_B7	TolC	ARO:3000237	TolC is a protein subunit of many multidrug efflux complexes in Gram negative bacteria. It is an outer membrane efflux protein and is constitutively open. Regulation of efflux activity is often at its periplasmic entrance by other components of the efflux complex.	aminocoumarin antibiotic;aminoglycoside antibiotic;carbapenem;cephalosporin;cephamycin;disinfecting agents and antiseptics;fluoroquinolone antibiotic;glycylcycline;macrolide antibiotic;penam;penem;peptide antibiotic;phenicol antibiotic;rifamycin antibiotic;tetracycline antibiotic	antibiotic efflux	100	99.8	0	2367
gene3111	Scaffold16	Ec_B7	Escherichia coli parC conferring resistance to fluoroquinolones	ARO:3003308	Point mutation in Escherichia coli parC resulting in fluoroquinolone resistance.	fluoroquinolone antibiotic	antibiotic target alteration	100	99.9	0	3760
gene3784	Scaffold24	Ec_B7	evgA	ARO:3000832	EvgA, when phosphorylated, is a positive regulator for efflux protein complexes emrKY and mdtEF. While usually phosphorylated in a EvgS dependent manner, it can be phosphorylated in the absence of EvgS when overexpressed.	fluoroquinolone antibiotic;macrolide antibiotic;penam;tetracycline antibiotic	antibiotic efflux	100	99.5	8.92e-144	1017
gene4237	Scaffold32	Ec_B7	Escherichia coli mipA	ARO:3004127	MltA-interacting protein (mipA), is an antibiotic resistance-related outer membrane protein. Deletion of mipA increases kanamycin, nalidixic acid and streptomycin resistance.	aminoglycoside antibiotic;fluoroquinolone antibiotic	reduced permeability to antibiotic;resistance by absence	99.2	99.6	6.04e-191	1336
gene4801	Scaffold51	Ec_B7	AAC(3)-IVa	ARO:3002539	AAC(3)-IV is a plasmid-encoded aminoglycoside acetyltransferase in E. coli, C. jejuni and P. stutzeri.	aminoglycoside antibiotic	antibiotic inactivation	99.6	96.3	4.14e-194	1360
gene4893	Scaffold80	Ec_B7	sul1	ARO:3000410	Sul1 is a sulfonamide resistant dihydropteroate synthase of Gram-negative bacteria. It is linked to other resistance genes of class 1 integrons.	sulfonamide antibiotic;sulfone antibiotic	antibiotic target replacement	100	98.8	1.57e-51	403
gene0212	Scaffold1	Ec_B7	Escherichia coli gyrA conferring resistance to fluoroquinolones	ARO:3003294	Point mutation of Escherichia coli gyrA resulted in the lowered affinity between fluoroquinolones and gyrA. Thus, conferring resistance.	fluoroquinolone antibiotic;nybomycin-like antibiotic	antibiotic target alteration	100	99.9	0	4149
gene1327	Scaffold5	Ec_B7	Escherichia coli mdfA	ARO:3001328	Multidrug efflux pump in E. coli. This multidrug efflux system was originally identified as the Cmr/CmlA chloramphenicol exporter.	disinfecting agents and antiseptics;tetracycline antibiotic	antibiotic efflux	96.3	99.8	1.84e-278	1946
gene1969	Scaffold9	Ec_B7	CRP	ARO:3000518	CRP is a global regulator that represses MdtEF multidrug efflux pump expression.	fluoroquinolone antibiotic;macrolide antibiotic;penam	antibiotic efflux	99.5	99.5	2.36e-151	1068
gene2572	Scaffold12	Ec_B7	mlaF	ARO:3005041	mlaF from the mla system is a gene proposed to play a part in the transport of phospholipids to the outer membrane. Insertions in mlaF are shown to confer resistance to linezolid.	oxazolidinone antibiotic	antibiotic efflux	100	99.6	1.16e-194	1365
gene2635	Scaffold12	Ec_B7	AcrE	ARO:3000499	AcrE is a membrane fusion protein, similar to AcrA.	cephalosporin;cephamycin;fluoroquinolone antibiotic;penam	antibiotic efflux	100	99.7	4.28e-269	1879
gene4079	Scaffold29	Ec_B7	Escherichia coli AcrAB-TolC with MarR mutations conferring resistance to ciprofloxacin and tetracycline	ARO:3003378	MarR is a repressor of the mar operon marRAB, thus regulating the expression of marA, the activator of multidrug efflux pump AcrAB.	cephalosporin;disinfecting agents and antiseptics;fluoroquinolone antibiotic;glycylcycline;penam;phenicol antibiotic;rifamycin antibiotic;tetracycline antibiotic	antibiotic efflux;antibiotic target alteration	98.6	99.3	3.18e-101	725
gene4544	Scaffold39	Ec_B7	Escherichia coli rpoB mutants conferring resistance to rifampicin	ARO:3003288	Point mutations that occurs in Escherichia coli rpoB resulting in resistance to rifampicin.	peptide antibiotic;rifamycin antibiotic	antibiotic target alteration;antibiotic target replacement	99.9	99.9	0	6795
gene1049	Scaffold4	Ec_B7	EC-15	ARO:3006876	EC-15 is a EC beta-lactamase.	cephalosporin	antibiotic inactivation	97.3	99.7	2.33e-278	1938
gene2441	Scaffold11	Ec_B7	acrD	ARO:3000491	AcrD is an aminoglycoside efflux pump expressed in E. coli. Its expression can be induced by indole, and is regulated by baeRS and cpxAR.	aminoglycoside antibiotic	antibiotic efflux	99.8	94.6	0	5057
gene3322	Scaffold18	Ec_B7	mdtM	ARO:3001214	Multidrug resistance protein MdtM.	disinfecting agents and antiseptics;fluoroquinolone antibiotic;lincosamide antibiotic;nucleoside antibiotic;phenicol antibiotic	antibiotic efflux	97.8	99.5	7.02e-283	1975
gene3557	Scaffold21	Ec_B7	cpxA	ARO:3000830	CpxA is a membrane-localized sensor kinase that is activated by envelope stress. It starts a kinase cascade that activates CpxR, which promotes efflux complex expression.	aminocoumarin antibiotic;aminoglycoside antibiotic	antibiotic efflux	100	99.8	0	2290
gene4792	Scaffold50	Ec_B7	aadA5	ARO:3002605	aadA5 is an aminoglycoside nucleotidyltransferase gene encoded by plasmids, transposons and integrons in E. coli, K. pneumoniae, Kluyvera georgiana, P. aeruginosa and E. cloacae.	aminoglycoside antibiotic	antibiotic inactivation	100	99.6	7.59e-192	1345
gene4799	Scaffold51	Ec_B7	APH(4)-Ia	ARO:3002655	APH(4)-Ia is a plasmid-encoded aminoglycoside phosphotransferase in E. coli.	aminoglycoside antibiotic	antibiotic inactivation	100	99.7	1.46e-256	1787
gene4132	Scaffold30	Ec_B7	emrB	ARO:3000074	emrB is a translocase in the emrB -TolC efflux protein in E. coli. It recognizes substrates including carbonyl cyanide m-chlorophenylhydrazone (CCCP), nalidixic acid, and thioloactomycin.	fluoroquinolone antibiotic	antibiotic efflux	100	99.8	0	2574
gene0933	Scaffold4	Ec_B7	Escherichia coli LamB	ARO:3004126	LamB is a negative regulator for antibiotic resistance, it serves as a porin to influx antibiotic. When down-regulated, it increases resistance to chlortetracycline, ciprofloxacin, balofloxacin and nalidixic acid. It also interacts with Odp1, an energy metabolic enzyme, creating a complex that decreases in antibiotic-resistant strains.	fluoroquinolone antibiotic;tetracycline antibiotic	reduced permeability to antibiotic;resistance by absence	99.8	99.8	0	2390
gene3094	Scaffold16	Ec_B7	Escherichia coli parE conferring resistance to fluoroquinolones	ARO:3003316	Point mutation in Escherichia coli parE resulting in fluoroquinolones resistance.	fluoroquinolone antibiotic	antibiotic target alteration	100	99.8	0	3244
gene0540	Scaffold2	Ec_B7	Escherichia coli fabI mutations conferring resistance to isoniazid and triclosan	ARO:3004045	fabI is a enoyl-acyl carrier reductase used in lipid metabolism and fatty acid biosynthesis. The bacterial biocide Triclosan blocks the final reduction step in fatty acid elongation, inhibiting biosynthesis. Point mutations in fabI can confer resistance to Triclosan and Isoniazid.	disinfecting agents and antiseptics;isoniazid-like antibiotic	antibiotic target alteration	100	99.6	6.98e-188	1319
gene0982	Scaffold4	Ec_B7	mdtO	ARO:3003549	Multidrug resistance efflux pump. Could be involved in resistance to puromycin, acriflavine and tetraphenylarsonium chloride.	disinfecting agents and antiseptics;nucleoside antibiotic	antibiotic efflux	98.8	99.9	0	3406
gene1854	Scaffold8	Ec_B7	Escherichia coli uhpA with mutation conferring resistance to fosfomycin	ARO:3003893	uhpA is a positive activator of the fosfomycin importer uhpT, thus mutations to uhpA confer fosfomycin resistance by reducing uhpT expression. Both knockout and amino acid substitution mutations have been found that confer resistance, with the Protein Knockout model describing the large, knockout mutations causing loss of function of the gene, and the Protein Variant model describing the amino ac…	phosphonic acid antibiotic	antibiotic target alteration	100	99.5	7.4e-139	983
gene2130	Scaffold9	Ec_B7	gadW	ARO:3003838	GadW is an AraC-family regulator that promotes mdtEF expression to confer multidrug resistance. GadW inhibits GadX-dependent activation. GadW clearly represses gadX and, in situations where GadX is missing, activates gadA and gadBC.	fluoroquinolone antibiotic;macrolide antibiotic;penam	antibiotic efflux	93.8	99.6	2.22e-165	1167
gene2897	Scaffold15	Ec_B7	tet(A)	ARO:3000165	TetA is a tetracycline efflux pump found in many species of Gram-negative bacteria.	tetracycline antibiotic	antibiotic efflux	99.5	97.5	8.16e-278	1942
gene4794	Scaffold51	Ec_B7	sul2	ARO:3000412	Sul2 is a sulfonamide resistant dihydropteroate synthase of Gram-negative bacteria, usually found on small plasmids.	sulfonamide antibiotic;sulfone antibiotic	antibiotic target replacement	100	95.7	5.13e-186	1310
gene4845	Scaffold57	Ec_B7	floR	ARO:3002705	floR is a plasmid or chromosome-encoded chloramphenicol exporter that is found in Bordetella bronchiseptica, Escherichia coli, Klebsiella pneumoniae, Salmonella enterica subsp. enterica serovar Typhimurium str. DT104 and Vibrio cholerae.	phenicol antibiotic	antibiotic efflux	99.3	99.8	1.06e-274	1920
gene0232	Scaffold1	Ec_B7	PmrF	ARO:3003578	PmrF is required for the synthesis and transfer of 4-amino-4-deoxy-L-arabinose (Ara4N) to Lipid A, which allows gram-negative bacteria to resist the antimicrobial activity of cationic antimicrobial peptides and antibiotics such as polymyxin. pmrF corresponds to 1 locus in Pseudomonas aeruginosa PAO1 and 1 locus in Pseudomonas aeruginosa LESB58.	peptide antibiotic	antibiotic target alteration	99.7	99.7	5.51e-231	1615
gene0963	Scaffold4	Ec_B7	Escherichia coli soxR with mutation conferring antibiotic resistance	ARO:3003381	SoxR is a sensory protein that upregulates soxS expression in the presence of redox-cycling drugs. This stress response leads to the expression many multidrug efflux pumps.	cephalosporin;disinfecting agents and antiseptics;fluoroquinolone antibiotic;glycylcycline;penam;phenicol antibiotic;rifamycin antibiotic;tetracycline antibiotic	antibiotic efflux;antibiotic target alteration	100	99.4	5.79e-111	791
gene1010	Scaffold4	Ec_B7	eptA	ARO:3003576	PmrC mediates the modification of Lipid A by the addition of 4-amino-4-deoxy-L-arabinose (L-Ara4N) and phosphoethanolamine, resulting in a less negative cell membrane and decreased binding of polymyxin B.	peptide antibiotic	antibiotic target alteration	99.6	99.8	0	2802
gene4902	Scaffold87	Ec_B7	Escherichia coli EF-Tu mutants conferring resistance to kirromycin	ARO:3003368	Sequence variants of Escherichia coli elongation factor Tu that confer resistance to kirromycin.	elfamycin antibiotic	antibiotic target alteration	99.5	99.5	7.38e-134	969
gene0486	Scaffold2	Ec_B7	H-NS	ARO:3000676	H-NS is a histone-like protein involved in global gene regulation in Gram-negative bacteria. It is a repressor of the membrane fusion protein genes acrE, mdtE, and emrK as well as nearby genes of many RND-type multidrug exporters.	cephalosporin;cephamycin;fluoroquinolone antibiotic;macrolide antibiotic;penam;tetracycline antibiotic	antibiotic efflux	100	99.3	9.61e-86	622
gene0983	Scaffold4	Ec_B7	mdtN	ARO:3003548	Multidrug resistance efflux pump. Could be involved in resistance to puromycin, acriflavine and tetraphenylarsonium chloride.	disinfecting agents and antiseptics;nucleoside antibiotic	antibiotic efflux	99.4	99.7	7.2e-233	1632
gene2859	Scaffold14	Ec_B7	acrB	ARO:3000216	Protein subunit of AcrA-AcrB-TolC multidrug efflux complex. AcrB functions as a herterotrimer which forms the inner membrane component and is primarily responsible for substrate recognition and energy transduction by acting as a drug/proton antiporter.	cephalosporin;disinfecting agents and antiseptics;fluoroquinolone antibiotic;glycylcycline;penam;phenicol antibiotic;rifamycin antibiotic;tetracycline antibiotic	antibiotic efflux	100	99.9	0	5128
gene2860	Scaffold14	Ec_B7	Escherichia coli acrA	ARO:3004043	AcrA is a subunit of the AcrAB-TolC multidrug efflux system that in E. coli.	cephalosporin;disinfecting agents and antiseptics;fluoroquinolone antibiotic;glycylcycline;penam;phenicol antibiotic;rifamycin antibiotic;tetracycline antibiotic	antibiotic efflux	100	99.7	2.14e-275	1923
gene4849	Scaffold58	Ec_B7	OXA-1	ARO:3001396	OXA-1 is a beta-lactamase found in E. coli.	carbapenem;cephalosporin;penam	antibiotic inactivation	100	94.5	4.86e-199	1397
gene1318	Scaffold5	Ec_B7	Escherichia coli nfsA mutations conferring resistance to nitrofurantoin	ARO:3003751	nfsA encodes the major oxygen-insesitive nitroreductase in E. coli. The first step of resistance to nitrofurazone is mutation of nfsA.	nitrofuran antibiotic	antibiotic target alteration	99.6	99.6	1.41e-176	1240
gene1950	Scaffold9	Ec_B7	Escherichia coli EF-Tu mutants conferring resistance to kirromycin	ARO:3003368	Sequence variants of Escherichia coli elongation factor Tu that confer resistance to kirromycin.	elfamycin antibiotic	antibiotic target alteration	100	99.1	1.28e-72	555
gene3783	Scaffold24	Ec_B7	evgS	ARO:3000833	EvgS is a sensor protein that phosphorylates the regulatory protein EvgA. evgS corresponds to 1 locus in Pseudomonas aeruginosa PAO1 and 1 locus in Pseudomonas aeruginosa LESB58.	fluoroquinolone antibiotic;macrolide antibiotic;penam;tetracycline antibiotic	antibiotic efflux	99.1	99.9	0	6082
gene4080	Scaffold29	Ec_B7	marA	ARO:3000263	In the presence of antibiotic stress, E. coli overexpresses the global activator protein MarA, which besides inducing MDR efflux pump AcrAB, also down- regulates synthesis of the porin OmpF.	carbapenem;cephalosporin;cephamycin;disinfecting agents and antiseptics;fluoroquinolone antibiotic;glycylcycline;monobactam;penam;penem;phenicol antibiotic;rifamycin antibiotic;tetracycline antibiotic	antibiotic efflux;reduced permeability to antibiotic	100	99.2	7.3e-92	660
gene4131	Scaffold30	Ec_B7	emrA	ARO:3000027	EmrA is a membrane fusion protein, providing an efflux pathway with EmrB and TolC between the inner and outer membranes of E. coli, a Gram-negative bacterium.	fluoroquinolone antibiotic	antibiotic efflux	99.7	99.7	1.12e-262	1838
gene4816	Scaffold53	Ec_B7	sul1	ARO:3000410	Sul1 is a sulfonamide resistant dihydropteroate synthase of Gram-negative bacteria. It is linked to other resistance genes of class 1 integrons.	sulfonamide antibiotic;sulfone antibiotic	antibiotic target replacement	100	99.1	2.72e-166	1176
gene4847	Scaffold58	Ec_B7	arr-3	ARO:3002848	arr-3 is a plasmid-encoded ribosyltransferase found in Vibrio fluvialis.	rifamycin antibiotic	antibiotic inactivation	100	99.3	3.25e-115	818
gene0361	Scaffold2	Ec_B7	Escherichia coli fabG mutations conferring resistance to triclosan	ARO:3004049	fabG is a 3-oxoacyl-acyl carrier protein reductase involved in lipid metabolism and fatty acid biosynthesis.The bacterial biocide Triclosan blocks the final reduction step in fatty acid elongation, inhibiting biosynthesis. Point mutations in fabG can confer resistance to Triclosan.	disinfecting agents and antiseptics	antibiotic target alteration	100	99.6	2.59e-165	1167
gene0981	Scaffold4	Ec_B7	mdtP	ARO:3003550	Multidrug resistance efflux pump. Could be involved in resistance to puromycin, acriflavine and tetraphenylarsonium chloride.	disinfecting agents and antiseptics;nucleoside antibiotic	antibiotic efflux	98.2	99.8	0	2337
gene1472	Scaffold6	Ec_B7	leuO	ARO:3003843	leuO, a LysR family transcription factor, exists in a wide variety of bacteria of the family Enterobacteriaceae and is involved in the regulation of as yet unidentified genes affecting the stress response and pathogenesis expression. LeuO is also an activator of the MdtNOP efflux pump.	disinfecting agents and antiseptics;nucleoside antibiotic	antibiotic efflux	99	99.7	1.99e-229	1603
gene0070	Scaffold1	Ec_B7	baeR	ARO:3000828	BaeR is a response regulator that promotes the expression of MdtABC and AcrD efflux complexes.	aminocoumarin antibiotic;aminoglycoside antibiotic	antibiotic efflux	96.2	99.2	4.18e-169	1191
gene1822	Scaffold8	Ec_B7	Escherichia coli gyrB conferring resistance to aminocoumarin	ARO:3003303	Point mutation in Escherichia coli resulting in aminocoumarin resistance.	aminocoumarin antibiotic	antibiotic target alteration	100	99.9	0	4099
gene0334	Scaffold2	Ec_B7	mdtH	ARO:3001216	Multidrug resistance protein MdtH.	fluoroquinolone antibiotic	antibiotic efflux	99.8	99.8	1.23e-288	2011
gene2485	Scaffold11	Ec_B7	Escherichia coli PtsI with mutation conferring resistance to fosfomycin	ARO:3003899	PtsI (phosphoenolpyruvate-protein phosphotransferase) is involved in cyclic AMP synthesis, which regulates glpT expression. As a result, mutations to ptsI confer resistance to fosfomycin by affecting the regulation of fosfomycin import.	phosphonic acid antibiotic	antibiotic target alteration	99.8	99.8	0	2810
gene3069	Scaffold16	Ec_B7	bacA	ARO:3002986	The bacA gene product (BacA) recycles undecaprenyl pyrophosphate during cell wall biosynthesis which confers resistance to bacitracin.	peptide antibiotic	antibiotic target alteration	99.6	99.6	1.07e-192	1353
gene3988	Scaffold27	Ec_B7	MCR-1.1	ARO:3003689	MCR-1 is a plasmid-borne phosphoethanolamine transferase that interferes with binding of colistin to the cell membrane via addition of phosphoethanolamine to lipid A, resulting reduction in negative charge of the cell membrane.	peptide antibiotic	antibiotic target alteration	100	99.8	0	2750
gene4610	Scaffold42	Ec_B7	Escherichia coli EF-Tu mutants conferring resistance to kirromycin	ARO:3003368	Sequence variants of Escherichia coli elongation factor Tu that confer resistance to kirromycin.	elfamycin antibiotic	antibiotic target alteration	100	97.7	5.69e-24	217
gene4892	Scaffold80	Ec_B7	qacEdelta1	ARO:3005010	QacEdelta1 is a resistance gene conferring resistance to antiseptics. It is different from QacE only at the 3'-terminus.	disinfecting agents and antiseptics	antibiotic efflux	100	99.1	1.61e-78	570
gene2566	Scaffold12	Ec_B7	Escherichia coli murA with mutation conferring resistance to fosfomycin	ARO:3003775	murA or UDP-N-acetylglucosamine enolpyruvyl transferase catalyses the initial step in peptidoglycan biosynthesis and is inhibited by fosfomycin. Overexpression of murA through mutations such as Asp369Asn and Leu370Ile confers fosfomycin resistance. Extensive evidence has shown the significance of C115 mutations in conferring fosfomycin resistance since this residue represents a primary binding si…	phosphonic acid antibiotic	antibiotic target alteration	100	99.8	1.04e-300	2094
gene2636	Scaffold12	Ec_B7	AcrF	ARO:3000502	AcrF is a inner membrane transporter, similar to AcrB.	cephalosporin;cephamycin;fluoroquinolone antibiotic;penam	antibiotic efflux	99.5	99.9	0	4984
gene3786	Scaffold24	Ec_B7	emrY	ARO:3000254	emrY is a multidrug transport that moves substrates across the inner membrane of the Gram-negative E. coli. It is a homolog of emrB.	tetracycline antibiotic	antibiotic efflux	99.8	99.8	0	2560
gene0027	Scaffold1	Ec_C1	emrR	ARO:3000516	EmrR is a negative regulator for the EmrAB-TolC multidrug efflux pump in E. coli. Mutations lead to EmrAB-TolC overexpression.	fluoroquinolone antibiotic	antibiotic efflux	100	99.4	2.45e-125	890
gene0452	Scaffold2	Ec_C1	Escherichia coli fabI mutations conferring resistance to isoniazid and triclosan	ARO:3004045	fabI is a enoyl-acyl carrier reductase used in lipid metabolism and fatty acid biosynthesis. The bacterial biocide Triclosan blocks the final reduction step in fatty acid elongation, inhibiting biosynthesis. Point mutations in fabI can confer resistance to Triclosan and Isoniazid.	disinfecting agents and antiseptics;isoniazid-like antibiotic	antibiotic target alteration	100	99.6	6.98e-188	1319
gene0028	Scaffold1	Ec_C1	emrA	ARO:3000027	EmrA is a membrane fusion protein, providing an efflux pathway with EmrB and TolC between the inner and outer membranes of E. coli, a Gram-negative bacterium.	fluoroquinolone antibiotic	antibiotic efflux	99.7	99.7	1.12e-262	1838
gene2517	Scaffold13	Ec_C1	mdtP	ARO:3003550	Multidrug resistance efflux pump. Could be involved in resistance to puromycin, acriflavine and tetraphenylarsonium chloride.	disinfecting agents and antiseptics;nucleoside antibiotic	antibiotic efflux	98.2	99.8	0	2337
gene2661	Scaffold14	Ec_C1	Escherichia coli GlpT with mutation conferring resistance to fosfomycin	ARO:3003889	Point mutations to the active importer GlpT, which is involved with the uptake of many phosphorylated sugars, confer resistance to fosfomycin by reducing import of the drug into the bacteria.	phosphonic acid antibiotic	antibiotic target alteration	98.7	99.8	0	2299
gene4429	Scaffold46	Ec_C1	cpxA	ARO:3000830	CpxA is a membrane-localized sensor kinase that is activated by envelope stress. It starts a kinase cascade that activates CpxR, which promotes efflux complex expression.	aminocoumarin antibiotic;aminoglycoside antibiotic	antibiotic efflux	100	99.8	0	2290
gene4735	Scaffold69	Ec_C1	oqxA	ARO:3003922	RND efflux pump conferring resistance to fluoroquinolone.	diaminopyrimidine antibiotic;fluoroquinolone antibiotic;glycylcycline;nitrofuran antibiotic;tetracycline antibiotic	antibiotic efflux	99.7	99.7	2.6e-273	1908
gene4773	Scaffold75	Ec_C1	floR	ARO:3002705	floR is a plasmid or chromosome-encoded chloramphenicol exporter that is found in Bordetella bronchiseptica, Escherichia coli, Klebsiella pneumoniae, Salmonella enterica subsp. enterica serovar Typhimurium str. DT104 and Vibrio cholerae.	phenicol antibiotic	antibiotic efflux	99.3	99.8	2.14e-274	1918
gene0029	Scaffold1	Ec_C1	emrB	ARO:3000074	emrB is a translocase in the emrB -TolC efflux protein in E. coli. It recognizes substrates including carbonyl cyanide m-chlorophenylhydrazone (CCCP), nalidixic acid, and thioloactomycin.	fluoroquinolone antibiotic	antibiotic efflux	100	99.8	0	2574
gene0505	Scaffold2	Ec_C1	H-NS	ARO:3000676	H-NS is a histone-like protein involved in global gene regulation in Gram-negative bacteria. It is a repressor of the membrane fusion protein genes acrE, mdtE, and emrK as well as nearby genes of many RND-type multidrug exporters.	cephalosporin;cephamycin;fluoroquinolone antibiotic;macrolide antibiotic;penam;tetracycline antibiotic	antibiotic efflux	100	99.3	9.61e-86	622
gene1094	Scaffold4	Ec_C1	mdtB	ARO:3000793	MdtB is a transporter that forms a heteromultimer complex with MdtC to form a multidrug transporter. MdtBC is part of the MdtABC-TolC efflux complex.	aminocoumarin antibiotic	antibiotic efflux	100	99.9	0	4933
gene2370	Scaffold12	Ec_C1	Escherichia coli UhpT with mutation conferring resistance to fosfomycin	ARO:3003890	Mutations to the active importer UhpT, which is involved with the uptake of many phosphorylated sugars, confer resistance to fosfomycin by reducing import of the drug into the bacteria.	phosphonic acid antibiotic	antibiotic target alteration	100	99.8	0	2328
gene2437	Scaffold12	Ec_C1	SAT-2	ARO:3002895	SAT-2 is a plasmid-mediated streptothricin acetyltransferase, which confers resistance to streptothricin, a nucleoside antibiotic. Originally described from an E. coli plasmid sequence by Heim et al., 1989.	nucleoside antibiotic	antibiotic inactivation	100	99.4	4.59e-129	914
gene2519	Scaffold13	Ec_C1	mdtN	ARO:3003548	Multidrug resistance efflux pump. Could be involved in resistance to puromycin, acriflavine and tetraphenylarsonium chloride.	disinfecting agents and antiseptics;nucleoside antibiotic	antibiotic efflux	99.4	99.7	7.2e-233	1632
gene4258	Scaffold41	Ec_C1	mdtE	ARO:3000795	MdtE is the membrane fusion protein of the MdtEF multidrug efflux complex. It shares 70% sequence similarity with AcrA.	fluoroquinolone antibiotic;macrolide antibiotic;penam	antibiotic efflux	100	99.7	2.37e-266	1861
gene4702	Scaffold64	Ec_C1	mphA	ARO:3000316	The mphA gene encodes for resistance enzyme MPH(2')-I which preferentially inactivate 14-membered macrolides (e.g.erythromycin, telithromycin, roxithromycin) over 16-membered macrolides (e.g.tylosin, spiramycin). It phosphorylates macrolides at 2'-OH hydroxyl of desosamine sugar of macrolides in a GTP-dependent manner.	macrolide antibiotic	antibiotic inactivation	100	99.7	8.02e-218	1524
gene0594	Scaffold2	Ec_C1	Klebsiella mutant PhoP conferring antibiotic resistance to colistin	ARO:3003585	A mutant phoP activates pmrHFIJKLM expression responsible for L-aminoarabinose synthesis and polymyxin resistance, by way of alteration of negative charge.	macrolide antibiotic;peptide antibiotic	antibiotic efflux;antibiotic target alteration;resistance by absence	92.4	99.6	7.16e-148	1048
gene0907	Scaffold3	Ec_C1	evgS	ARO:3000833	EvgS is a sensor protein that phosphorylates the regulatory protein EvgA. evgS corresponds to 1 locus in Pseudomonas aeruginosa PAO1 and 1 locus in Pseudomonas aeruginosa LESB58.	fluoroquinolone antibiotic;macrolide antibiotic;penam;tetracycline antibiotic	antibiotic efflux	99.2	99.9	0	6086
gene0957	Scaffold4	Ec_C1	porin OmpC	ARO:3004114	In the presence of antibiotic stress, there is a coupled down-regulation of the porin OmpC with the OmpF. Mutants both lacking both OmpC and OmpF proteins are resistant to cephaloridine and cefazolin. Analyses of genes involved in the increased resistance to tetracycline suggest that the up-regulation of efflux pump genes is accompanied by a decrease of OmpF and OmpC synthesis. Homologs of OmpC h…	carbapenem;cephalosporin;cephamycin;monobactam;penam;penem	reduced permeability to antibiotic	97.3	99.7	3.51e-268	1869
gene1095	Scaffold4	Ec_C1	mdtA	ARO:3000792	MdtA is the membrane fusion protein of the multidrug efflux complex mdtABC.	aminocoumarin antibiotic	antibiotic efflux	98.8	99.8	2.23e-277	1940
gene1273	Scaffold5	Ec_C1	bacA	ARO:3002986	The bacA gene product (BacA) recycles undecaprenyl pyrophosphate during cell wall biosynthesis which confers resistance to bacitracin.	peptide antibiotic	antibiotic target alteration	99.6	99.6	1.07e-192	1353
gene1371	Scaffold6	Ec_C1	EC-13	ARO:3006874	EC-13 is a EC beta-lactamase.	cephalosporin	antibiotic inactivation	98.4	99.7	6.22e-283	1968
gene2209	Scaffold11	Ec_C1	Escherichia coli acrA	ARO:3004043	AcrA is a subunit of the AcrAB-TolC multidrug efflux system that in E. coli.	cephalosporin;disinfecting agents and antiseptics;fluoroquinolone antibiotic;glycylcycline;penam;phenicol antibiotic;rifamycin antibiotic;tetracycline antibiotic	antibiotic efflux	100	99.7	2.14e-275	1923
gene2546	Scaffold13	Ec_C1	eptA	ARO:3003576	PmrC mediates the modification of Lipid A by the addition of 4-amino-4-deoxy-L-arabinose (L-Ara4N) and phosphoethanolamine, resulting in a less negative cell membrane and decreased binding of polymyxin B.	peptide antibiotic	antibiotic target alteration	99.6	99.8	0	2802
gene4796	Scaffold81	Ec_C1	tet(A)	ARO:3000165	TetA is a tetracycline efflux pump found in many species of Gram-negative bacteria.	tetracycline antibiotic	antibiotic efflux	99.7	99.7	6.85e-286	1995
gene0909	Scaffold3	Ec_C1	emrK	ARO:3000206	emrK is a membrane fusion protein that is a homolog of EmrA. Together with the inner membrane transporter EmrY and the outer membrane channel TolC, it mediates multidrug efflux.	tetracycline antibiotic	antibiotic efflux	99.4	90.4	7.66e-246	1723
gene0910	Scaffold3	Ec_C1	emrY	ARO:3000254	emrY is a multidrug transport that moves substrates across the inner membrane of the Gram-negative E. coli. It is a homolog of emrB.	tetracycline antibiotic	antibiotic efflux	99.6	99.8	0	2558
gene2402	Scaffold12	Ec_C1	Escherichia coli gyrB conferring resistance to aminocoumarin	ARO:3003303	Point mutation in Escherichia coli resulting in aminocoumarin resistance.	aminocoumarin antibiotic	antibiotic target alteration	100	99.9	0	4099
gene3143	Scaffold19	Ec_C1	mlaD	ARO:3005042	mlaD from the mla system is a gene proposed to play a part in the transport of phospholipids to the outer membrane. Insertions in mlaD are shown to confer resistance to linezolid.	oxazolidinone antibiotic	antibiotic efflux	99.5	99.5	7.5e-128	908
gene3894	Scaffold31	Ec_C1	Escherichia coli emrE	ARO:3004039	Member of the small MDR (multidrug resistance) family of transporters; in Escherichia coli this protein provides resistance against a number of positively charged compounds including ethidium bromide and erythromycin; proton-dependent secondary transporter which exchanges protons for compound translocation.	macrolide antibiotic	antibiotic efflux	98.2	99.1	1.11e-78	570
gene4254	Scaffold41	Ec_C1	gadX	ARO:3000508	GadX is an AraC-family regulator that promotes mdtEF expression to confer multidrug resistance.	fluoroquinolone antibiotic;macrolide antibiotic;penam	antibiotic efflux	98.5	99.6	2.84e-193	1357
gene0866	Scaffold3	Ec_C1	Escherichia coli PtsI with mutation conferring resistance to fosfomycin	ARO:3003899	PtsI (phosphoenolpyruvate-protein phosphotransferase) is involved in cyclic AMP synthesis, which regulates glpT expression. As a result, mutations to ptsI confer resistance to fosfomycin by affecting the regulation of fosfomycin import.	phosphonic acid antibiotic	antibiotic target alteration	99.8	99.8	0	2810
gene0961	Scaffold4	Ec_C1	YojI	ARO:3003952	YojI mediates resistance to the peptide antibiotic microcin J25 when it is expressed from a multicopy vector. YojI is capable of pumping out microcin molecules. The outer membrane protein TolC in addition to YojI is required for export of microcin J25 out of the cell. Microcin J25 is thus the first known substrate for YojI.	peptide antibiotic	antibiotic efflux	99.6	99.8	0	2727
gene2650	Scaffold14	Ec_C1	PmrF	ARO:3003578	PmrF is required for the synthesis and transfer of 4-amino-4-deoxy-L-arabinose (Ara4N) to Lipid A, which allows gram-negative bacteria to resist the antimicrobial activity of cationic antimicrobial peptides and antibiotics such as polymyxin. pmrF corresponds to 1 locus in Pseudomonas aeruginosa PAO1 and 1 locus in Pseudomonas aeruginosa LESB58.	peptide antibiotic	antibiotic target alteration	100	99.7	1.92e-231	1618
gene2518	Scaffold13	Ec_C1	mdtO	ARO:3003549	Multidrug resistance efflux pump. Could be involved in resistance to puromycin, acriflavine and tetraphenylarsonium chloride.	disinfecting agents and antiseptics;nucleoside antibiotic	antibiotic efflux	98.7	99.9	0	3401
gene3276	Scaffold20	Ec_C1	Escherichia coli mdfA	ARO:3001328	Multidrug efflux pump in E. coli. This multidrug efflux system was originally identified as the Cmr/CmlA chloramphenicol exporter.	disinfecting agents and antiseptics;tetracycline antibiotic	antibiotic efflux	96.1	99.8	2.62e-278	1945
gene4025	Scaffold34	Ec_C1	Klebsiella pneumoniae PBP3 mutants conferring resistance to ceftazidime-avibactam	ARO:3007421	Mutant PBP3 in Klebsiella pneumoniae conferring resistance to ceftazidime-avibactam.	carbapenem;cephalosporin;cephamycin;monobactam;penam	antibiotic target alteration	93.7	99.8	0	2827
gene4257	Scaffold41	Ec_C1	mdtF	ARO:3000796	MdtF is the multidrug inner membrane transporter for the MdtEF-TolC efflux complex.	fluoroquinolone antibiotic;macrolide antibiotic;penam	antibiotic efflux	99.8	99.9	0	4999
gene4726	Scaffold67	Ec_C1	aadA	ARO:3002601	ANT(3'')-Ia is an aminoglycoside nucleotidyltransferase gene encoded by plasmids, transposons, integrons in Enterobacteriaceae, A. baumannii, P. aeruginosa and Vibrio cholerae.	aminoglycoside antibiotic	antibiotic inactivation	97.1	97.1	6.46e-16	156
gene4738	Scaffold70	Ec_C1	aadA23	ARO:3002620	aadA23 is an integron-encoded aminoglycoside nucleotidyltransferase gene in S. enterica.	aminoglycoside antibiotic	antibiotic inactivation	98.7	98.7	2.2e-48	380
gene4767	Scaffold74	Ec_C1	APH(3')-IIa	ARO:3002644	APH(3')-IIa is a transposon-encoded aminoglycoside phosphotransferase in E. coli.	aminoglycoside antibiotic	antibiotic inactivation	100	99.6	1.42e-197	1383
gene0658	Scaffold2	Ec_C1	mdtH	ARO:3001216	Multidrug resistance protein MdtH.	fluoroquinolone antibiotic	antibiotic efflux	100	99.8	1.05e-289	2018
gene2210	Scaffold11	Ec_C1	acrB	ARO:3000216	Protein subunit of AcrA-AcrB-TolC multidrug efflux complex. AcrB functions as a herterotrimer which forms the inner membrane component and is primarily responsible for substrate recognition and energy transduction by acting as a drug/proton antiporter.	cephalosporin;disinfecting agents and antiseptics;fluoroquinolone antibiotic;glycylcycline;penam;phenicol antibiotic;rifamycin antibiotic;tetracycline antibiotic	antibiotic efflux	100	99.9	0	5128
gene2373	Scaffold12	Ec_C1	Escherichia coli uhpA with mutation conferring resistance to fosfomycin	ARO:3003893	uhpA is a positive activator of the fosfomycin importer uhpT, thus mutations to uhpA confer fosfomycin resistance by reducing uhpT expression. Both knockout and amino acid substitution mutations have been found that confer resistance, with the Protein Knockout model describing the large, knockout mutations causing loss of function of the gene, and the Protein Variant model describing the amino ac…	phosphonic acid antibiotic	antibiotic target alteration	100	99.5	7.4e-139	983
gene2438	Scaffold12	Ec_C1	aadA	ARO:3002601	ANT(3'')-Ia is an aminoglycoside nucleotidyltransferase gene encoded by plasmids, transposons, integrons in Enterobacteriaceae, A. baumannii, P. aeruginosa and Vibrio cholerae.	aminoglycoside antibiotic	antibiotic inactivation	100	97.4	1.03e-18	176
gene2469	Scaffold13	Ec_C1	Escherichia coli LamB	ARO:3004126	LamB is a negative regulator for antibiotic resistance, it serves as a porin to influx antibiotic. When down-regulated, it increases resistance to chlortetracycline, ciprofloxacin, balofloxacin and nalidixic acid. It also interacts with Odp1, an energy metabolic enzyme, creating a complex that decreases in antibiotic-resistant strains.	fluoroquinolone antibiotic;tetracycline antibiotic	reduced permeability to antibiotic;resistance by absence	99.8	99.8	0	2390
gene3359	Scaffold21	Ec_C1	mdtM	ARO:3001214	Multidrug resistance protein MdtM.	disinfecting agents and antiseptics;fluoroquinolone antibiotic;lincosamide antibiotic;nucleoside antibiotic;phenicol antibiotic	antibiotic efflux	98	99.5	7.02e-283	1975
gene3419	Scaffold22	Ec_C1	Escherichia coli cyaA with mutation conferring resistance to fosfomycin	ARO:3003900	CyaA (adenylate cyclase) is involved with the synthesis of cyclic AMP which regulates the fosfomycin transporter glpT. As a result, mutations to cyaA confer resistance to fosfomycin.	phosphonic acid antibiotic	antibiotic target alteration	99.9	99.9	0	4487
gene4725	Scaffold67	Ec_C1	cmlA1	ARO:3002693	cmlA1 is a plasmid or transposon-encoded chloramphenicol exporter that is found in Pseudomonas aeruginosa and Klebsiella pneumoniae.	phenicol antibiotic	antibiotic efflux	99.8	99.8	5.74e-298	2076
gene4834	Scaffold101	Ec_C1	APH(6)-Id	ARO:3002660	APH(6)-Id is an aminoglycoside phosphotransferase encoded by plasmids, integrative conjugative elements and chromosomal genomic islands in K. pneumoniae, Salmonella spp., E. coli, Shigella flexneri, Providencia alcalifaciens, Pseudomonas spp., V. cholerae, Edwardsiella tarda, Pasteurella multocida and Aeromonas bestiarum.	aminoglycoside antibiotic	antibiotic inactivation	99.6	99.1	9.46e-168	1185
gene1240	Scaffold5	Ec_C1	Escherichia coli parC conferring resistance to fluoroquinolones	ARO:3003308	Point mutation in Escherichia coli parC resulting in fluoroquinolone resistance.	fluoroquinolone antibiotic	antibiotic target alteration	100	99.9	0	3760
gene1873	Scaffold9	Ec_C1	Escherichia coli EF-Tu mutants conferring resistance to kirromycin	ARO:3003368	Sequence variants of Escherichia coli elongation factor Tu that confer resistance to kirromycin.	elfamycin antibiotic	antibiotic target alteration	100	99.6	1.04e-173	1237
gene1892	Scaffold9	Ec_C1	CRP	ARO:3000518	CRP is a global regulator that represses MdtEF multidrug efflux pump expression.	fluoroquinolone antibiotic;macrolide antibiotic;penam	antibiotic efflux	99.5	99.5	2.36e-151	1068
gene3208	Scaffold19	Ec_C1	AcrE	ARO:3000499	AcrE is a membrane fusion protein, similar to AcrA.	cephalosporin;cephamycin;fluoroquinolone antibiotic;penam	antibiotic efflux	99.7	99.7	1.74e-268	1875
gene3973	Scaffold33	Ec_C1	aadA23	ARO:3002620	aadA23 is an integron-encoded aminoglycoside nucleotidyltransferase gene in S. enterica.	aminoglycoside antibiotic	antibiotic inactivation	97.4	98.7	3.85e-46	365
gene4032	Scaffold34	Ec_C1	leuO	ARO:3003843	leuO, a LysR family transcription factor, exists in a wide variety of bacteria of the family Enterobacteriaceae and is involved in the regulation of as yet unidentified genes affecting the stress response and pathogenesis expression. LeuO is also an activator of the MdtNOP efflux pump.	disinfecting agents and antiseptics;nucleoside antibiotic	antibiotic efflux	99	99.7	1.99e-229	1603
gene0908	Scaffold3	Ec_C1	evgA	ARO:3000832	EvgA, when phosphorylated, is a positive regulator for efflux protein complexes emrKY and mdtEF. While usually phosphorylated in a EvgS dependent manner, it can be phosphorylated in the absence of EvgS when overexpressed.	fluoroquinolone antibiotic;macrolide antibiotic;penam;tetracycline antibiotic	antibiotic efflux	100	99.5	8.92e-144	1017
gene0948	Scaffold4	Ec_C1	Escherichia coli gyrA conferring resistance to fluoroquinolones	ARO:3003294	Point mutation of Escherichia coli gyrA resulted in the lowered affinity between fluoroquinolones and gyrA. Thus, conferring resistance.	fluoroquinolone antibiotic;nybomycin-like antibiotic	antibiotic target alteration	99.9	99.9	0	4142
gene1093	Scaffold4	Ec_C1	mdtC	ARO:3000794	MdtC is a transporter that forms a heteromultimer complex with MdtB to form a multidrug transporter. MdtBC is part of the MdtABC-TolC efflux complex. In the absence of MdtB, MdtC can form a homomultimer complex that results in a functioning efflux complex with a narrower drug specificity. mdtC corresponds to 3 loci in Pseudomonas aeruginosa PAO1 (gene name: muxC/muxB) and 3 loci in Pseudomonas ae…	aminocoumarin antibiotic	antibiotic efflux	99.5	99.9	0	4926
gene3490	Scaffold23	Ec_C1	marA	ARO:3000263	In the presence of antibiotic stress, E. coli overexpresses the global activator protein MarA, which besides inducing MDR efflux pump AcrAB, also down- regulates synthesis of the porin OmpF.	carbapenem;cephalosporin;cephamycin;disinfecting agents and antiseptics;fluoroquinolone antibiotic;glycylcycline;monobactam;penam;penem;phenicol antibiotic;rifamycin antibiotic;tetracycline antibiotic	antibiotic efflux;reduced permeability to antibiotic	100	99.2	7.3e-92	660
gene4791	Scaffold80	Ec_C1	TEM-206	ARO:3001383	From the Lahey list of beta-lactamases. Not yet released.	cephalosporin;monobactam;penam;penem	antibiotic inactivation	99.6	99.6	1.13e-176	1246
gene1507	Scaffold6	Ec_C1	FosA7.5	ARO:3005162	FosA7.5 is a variant of the FosA7 gene. This gene is unique from FosA7 in that it is found in Escherichia coli as opposed to Salmonella enterica. It confers resistance to fosfomycin.	phosphonic acid antibiotic	antibiotic inactivation	100	99.3	1.08e-106	760
gene1704	Scaffold8	Ec_C1	Escherichia coli mipA	ARO:3004127	MltA-interacting protein (mipA), is an antibiotic resistance-related outer membrane protein. Deletion of mipA increases kanamycin, nalidixic acid and streptomycin resistance.	aminoglycoside antibiotic;fluoroquinolone antibiotic	reduced permeability to antibiotic;resistance by absence	99.2	99.6	6.04e-191	1336
gene4255	Scaffold41	Ec_C1	gadW	ARO:3003838	GadW is an AraC-family regulator that promotes mdtEF expression to confer multidrug resistance. GadW inhibits GadX-dependent activation. GadW clearly represses gadX and, in situations where GadX is missing, activates gadA and gadBC.	fluoroquinolone antibiotic;macrolide antibiotic;penam	antibiotic efflux	93.8	99.6	2.22e-165	1167
gene4736	Scaffold69	Ec_C1	oqxB	ARO:3003923	RND efflux pump conferring resistance to fluoroquinolone.	diaminopyrimidine antibiotic;fluoroquinolone antibiotic;glycylcycline;nitrofuran antibiotic;tetracycline antibiotic	antibiotic efflux	100	99.9	0	5148
gene4739	Scaffold70	Ec_C1	qacL	ARO:3005098	A subunit of the qac multidrug efflux pump in Vibrio cholerae.	disinfecting agents and antiseptics	antibiotic efflux	93.6	99.1	1.35e-70	517
gene0631	Scaffold2	Ec_C1	Escherichia coli fabG mutations conferring resistance to triclosan	ARO:3004049	fabG is a 3-oxoacyl-acyl carrier protein reductase involved in lipid metabolism and fatty acid biosynthesis.The bacterial biocide Triclosan blocks the final reduction step in fatty acid elongation, inhibiting biosynthesis. Point mutations in fabG can confer resistance to Triclosan.	disinfecting agents and antiseptics	antibiotic target alteration	99.6	99.6	1.5e-164	1162
gene1090	Scaffold4	Ec_C1	baeR	ARO:3000828	BaeR is a response regulator that promotes the expression of MdtABC and AcrD efflux complexes.	aminocoumarin antibiotic;aminoglycoside antibiotic	antibiotic efflux	95.8	99.2	3.44e-168	1185
gene3127	Scaffold19	Ec_C1	Escherichia coli folP with mutation conferring resistance to sulfonamides	ARO:3003386	Point mutations in Escherichia coli dihydropteroate synthase folP prevent sulfonamide antibiotics from inhibiting its role in folate synthesis, thus conferring sulfonamide resistance.	sulfonamide antibiotic;sulfone antibiotic	antibiotic target alteration	100	99.6	2.65e-202	1418
gene3145	Scaffold19	Ec_C1	mlaF	ARO:3005041	mlaF from the mla system is a gene proposed to play a part in the transport of phospholipids to the outer membrane. Insertions in mlaF are shown to confer resistance to linezolid.	oxazolidinone antibiotic	antibiotic efflux	100	99.6	1.16e-194	1365
gene4785	Scaffold78	Ec_C1	APH(3'')-Ib	ARO:3002639	APH(3'')-Ib is an aminoglycoside phosphotransferase encoded by plasmids, transposons, integrative conjugative elements and chromosomes in Enterobacteriaceae and Pseudomonas spp.	aminoglycoside antibiotic	antibiotic inactivation	99.3	99.6	1.95e-201	1409
gene4793	Scaffold80	Ec_C1	CTX-M-55	ARO:3001917	CTX-M-55 is a beta-lactamase found in the Enterobacteriaceae family.	cephalosporin	antibiotic inactivation	100	99.7	6.48e-203	1424
gene0670	Scaffold2	Ec_C1	mdtG	ARO:3001329	The MdtG protein, also named YceE, appears to be a member of the major facilitator superfamily of transporters, and it has been reported, when overexpressed, to increase fosfomycin and deoxycholate resistances. mdtG is a member of the marA-soxS-rob regulon.	phosphonic acid antibiotic	antibiotic efflux	100	99.8	1.13e-287	2006
gene2498	Scaffold13	Ec_C1	Escherichia coli soxS with mutation conferring antibiotic resistance	ARO:3003511	SoxS is a global regulator that up-regulates the expression of AcrAB efflux genes. It also reduces OmpF expression to decrease cell membrane permeability.	carbapenem;cephalosporin;cephamycin;disinfecting agents and antiseptics;fluoroquinolone antibiotic;glycylcycline;monobactam;penam;penem;phenicol antibiotic;rifamycin antibiotic;tetracycline antibiotic	antibiotic efflux;antibiotic target alteration;reduced permeability to antibiotic	100	99.1	1.22e-76	556
gene3004	Scaffold17	Ec_C1	kdpE	ARO:3003841	kdpE is a transcriptional activator that is part of the two-component system KdpD/KdpE that is studied for its regulatory role in potassium transport and has been identified as an adaptive regulator involved in the virulence and intracellular survival of pathogenic bacteria. kdpE regulates a range of virulence loci through direct promoter binding.	aminoglycoside antibiotic	antibiotic efflux	99.1	99.1	2.26e-161	1137
gene3267	Scaffold20	Ec_C1	Escherichia coli nfsA mutations conferring resistance to nitrofurantoin	ARO:3003751	nfsA encodes the major oxygen-insesitive nitroreductase in E. coli. The first step of resistance to nitrofurazone is mutation of nfsA.	nitrofuran antibiotic	antibiotic target alteration	99.2	99.6	8.18e-176	1235
gene4764	Scaffold73	Ec_C1	AAC(3)-IId	ARO:3004623	AAC(3)-IId is a plasmid-encoded aminoglycoside acetyltransferase in E. coli.	aminoglycoside antibiotic	antibiotic inactivation	100	99.7	3.81e-213	1490
gene0822	Scaffold3	Ec_C1	acrD	ARO:3000491	AcrD is an aminoglycoside efflux pump expressed in E. coli. Its expression can be induced by indole, and is regulated by baeRS and cpxAR.	aminoglycoside antibiotic	antibiotic efflux	99.8	99.9	0	5085
gene1253	Scaffold5	Ec_C1	TolC	ARO:3000237	TolC is a protein subunit of many multidrug efflux complexes in Gram negative bacteria. It is an outer membrane efflux protein and is constitutively open. Regulation of efflux activity is often at its periplasmic entrance by other components of the efflux complex.	aminocoumarin antibiotic;aminoglycoside antibiotic;carbapenem;cephalosporin;cephamycin;disinfecting agents and antiseptics;fluoroquinolone antibiotic;glycylcycline;macrolide antibiotic;penam;penem;peptide antibiotic;phenicol antibiotic;rifamycin antibiotic;tetracycline antibiotic	antibiotic efflux	100	99.8	0	2367
gene3209	Scaffold19	Ec_C1	AcrF	ARO:3000502	AcrF is a inner membrane transporter, similar to AcrB.	cephalosporin;cephamycin;fluoroquinolone antibiotic;penam	antibiotic efflux	99.5	99.9	0	4983
gene3139	Scaffold19	Ec_C1	Escherichia coli murA with mutation conferring resistance to fosfomycin	ARO:3003775	murA or UDP-N-acetylglucosamine enolpyruvyl transferase catalyses the initial step in peptidoglycan biosynthesis and is inhibited by fosfomycin. Overexpression of murA through mutations such as Asp369Asn and Leu370Ile confers fosfomycin resistance. Extensive evidence has shown the significance of C115 mutations in conferring fosfomycin resistance since this residue represents a primary binding si…	phosphonic acid antibiotic	antibiotic target alteration	100	99.8	1.04e-300	2094
gene4743	Scaffold71	Ec_C1	Escherichia coli EF-Tu mutants conferring resistance to kirromycin	ARO:3003368	Sequence variants of Escherichia coli elongation factor Tu that confer resistance to kirromycin.	elfamycin antibiotic	antibiotic target alteration	100	99.6	1.04e-173	1237
gene3491	Scaffold23	Ec_C1	Escherichia coli AcrAB-TolC with MarR mutations conferring resistance to ciprofloxacin and tetracycline	ARO:3003378	MarR is a repressor of the mar operon marRAB, thus regulating the expression of marA, the activator of multidrug efflux pump AcrAB.	cephalosporin;disinfecting agents and antiseptics;fluoroquinolone antibiotic;glycylcycline;penam;phenicol antibiotic;rifamycin antibiotic;tetracycline antibiotic	antibiotic efflux;antibiotic target alteration	98.6	99.3	3.18e-101	725
gene4784	Scaffold78	Ec_C1	sul2	ARO:3000412	Sul2 is a sulfonamide resistant dihydropteroate synthase of Gram-negative bacteria, usually found on small plasmids.	sulfonamide antibiotic;sulfone antibiotic	antibiotic target replacement	100	99.6	3.29e-186	1310
gene4703	Scaffold64	Ec_C1	Mrx	ARO:3003839	Mrx is part of the macrolide inactivation gene cluster in Aeromonas hydrophila.	macrolide antibiotic	antibiotic inactivation	100	99.8	3.8e-272	1905
gene4724	Scaffold67	Ec_C1	aadA2	ARO:3002602	aadA2 is an aminoglycoside nucleotidyltransferase gene encoded by plasmids and integrons in K. pneumoniae, Salmonella spp., Corynebacterium glutamicum, C. freundii and Aeromonas spp.	aminoglycoside antibiotic	antibiotic inactivation	100	99.6	4.55e-187	1313
gene4786	Scaffold78	Ec_C1	APH(6)-Id	ARO:3002660	APH(6)-Id is an aminoglycoside phosphotransferase encoded by plasmids, integrative conjugative elements and chromosomal genomic islands in K. pneumoniae, Salmonella spp., E. coli, Shigella flexneri, Providencia alcalifaciens, Pseudomonas spp., V. cholerae, Edwardsiella tarda, Pasteurella multocida and Aeromonas bestiarum.	aminoglycoside antibiotic	antibiotic inactivation	98.9	98.9	4.83e-60	460
gene1248	Scaffold5	Ec_C1	Escherichia coli parE conferring resistance to fluoroquinolones	ARO:3003316	Point mutation in Escherichia coli parE resulting in fluoroquinolones resistance.	fluoroquinolone antibiotic	antibiotic target alteration	100	99.8	0	3244
gene1594	Scaffold7	Ec_C1	Escherichia coli ompF with mutation conferring resistance to beta-lactam antibiotics	ARO:3003390	The Escherichia coli ompF (oprF) is a nonspecific porin channel involved in the membrane translocation of small hydrophilic molecules, including and especially beta-lactam antibiotics. Mutations in ompF can decrease diffusion of antibiotics across the cellular membrane, thereby decreasing overall susceptibility through absence of porin function.	carbapenem;cephalosporin;cephamycin;monobactam;penam;penem	reduced permeability to antibiotic	100	99.7	4.11e-269	1874
gene4177	Scaffold38	Ec_C1	Escherichia coli rpoB mutants conferring resistance to rifampicin	ARO:3003288	Point mutations that occurs in Escherichia coli rpoB resulting in resistance to rifampicin.	peptide antibiotic;rifamycin antibiotic	antibiotic target alteration;antibiotic target replacement	100	99.9	0	6797
gene4741	Scaffold70	Ec_C1	tet(M)	ARO:3000186	Tet(M) is a ribosomal protection protein that confers tetracycline resistance. It is found on transposable DNA elements and its horizontal transfer between bacterial species has been documented.	tetracycline antibiotic	antibiotic target protection	96.1	99.8	0	3165
gene1579	Scaffold7	Ec_C1	msbA	ARO:3003950	MsbA is a multidrug resistance transporter homolog from E. coli and belongs to a superfamily of transporters that contain an adenosine triphosphate (ATP) binding cassette (ABC) which is also called a nucleotide-binding domain (NBD). MsbA is a member of the MDR-ABC transporter group by sequence homology. MsbA transports lipid A, a major component of the bacterial outer cell membrane, and is the on…	nitroimidazole antibiotic	antibiotic efflux	100	99.8	0	2821
gene2208	Scaffold11	Ec_C1	Escherichia coli AcrAB-TolC with AcrR mutation conferring resistance to ciprofloxacin, tetracycline, and ceftazidime	ARO:3003807	AcrR is a repressor of the AcrAB-TolC multidrug efflux complex. AcrR mutations result in high level antibiotic resistance. The mutations associated with this model are specific to E. coli.	cephalosporin;disinfecting agents and antiseptics;fluoroquinolone antibiotic;glycylcycline;penam;phenicol antibiotic;rifamycin antibiotic;tetracycline antibiotic	antibiotic efflux;antibiotic target alteration	100	99.5	6.25e-154	1086
gene2499	Scaffold13	Ec_C1	Escherichia coli soxR with mutation conferring antibiotic resistance	ARO:3003381	SoxR is a sensory protein that upregulates soxS expression in the presence of redox-cycling drugs. This stress response leads to the expression many multidrug efflux pumps.	cephalosporin;disinfecting agents and antiseptics;fluoroquinolone antibiotic;glycylcycline;penam;phenicol antibiotic;rifamycin antibiotic;tetracycline antibiotic	antibiotic efflux;antibiotic target alteration	100	99.4	5.79e-111	791
gene3207	Scaffold19	Ec_C1	AcrS	ARO:3000656	AcrS is a repressor of the AcrAB efflux complex and is associated with the expression of AcrEF. AcrS is believed to regulate a switch between AcrAB and AcrEF efflux.	cephalosporin;cephamycin;disinfecting agents and antiseptics;fluoroquinolone antibiotic;glycylcycline;penam;phenicol antibiotic;rifamycin antibiotic;tetracycline antibiotic	antibiotic efflux	99.5	99.5	2.44e-158	1116
gene4184	Scaffold38	Ec_C1	Escherichia coli EF-Tu mutants conferring resistance to kirromycin	ARO:3003368	Sequence variants of Escherichia coli elongation factor Tu that confer resistance to kirromycin.	elfamycin antibiotic	antibiotic target alteration	100	93.6	9.66e-25	223
gene4328	Scaffold42	Ec_C1	Escherichia coli EF-Tu mutants conferring resistance to kirromycin	ARO:3003368	Sequence variants of Escherichia coli elongation factor Tu that confer resistance to kirromycin.	elfamycin antibiotic	antibiotic target alteration	100	95.7	1.9e-25	228
gene4723	Scaffold67	Ec_C1	dfrA12	ARO:3002858	dfrA12 is an integron-encoded dihydrofolate reductase found in Vibrio cholerae.	diaminopyrimidine antibiotic	antibiotic target replacement	100	99.4	3.83e-119	847
gene4835	Scaffold102	Ec_C1	aadA	ARO:3002601	ANT(3'')-Ia is an aminoglycoside nucleotidyltransferase gene encoded by plasmids, transposons, integrons in Enterobacteriaceae, A. baumannii, P. aeruginosa and Vibrio cholerae.	aminoglycoside antibiotic	antibiotic inactivation	100	98.3	6.88e-164	1158
gene0135	Scaffold1	Ec_B2	Escherichia coli fabI mutations conferring resistance to isoniazid and triclosan	ARO:3004045	fabI is a enoyl-acyl carrier reductase used in lipid metabolism and fatty acid biosynthesis. The bacterial biocide Triclosan blocks the final reduction step in fatty acid elongation, inhibiting biosynthesis. Point mutations in fabI can confer resistance to Triclosan and Isoniazid.	disinfecting agents and antiseptics;isoniazid-like antibiotic	antibiotic target alteration	100	99.6	6.98e-188	1319
gene0401	Scaffold2	Ec_B2	porin OmpC	ARO:3004114	In the presence of antibiotic stress, there is a coupled down-regulation of the porin OmpC with the OmpF. Mutants both lacking both OmpC and OmpF proteins are resistant to cephaloridine and cefazolin. Analyses of genes involved in the increased resistance to tetracycline suggest that the up-regulation of efflux pump genes is accompanied by a decrease of OmpF and OmpC synthesis. Homologs of OmpC h…	carbapenem;cephalosporin;cephamycin;monobactam;penam;penem	reduced permeability to antibiotic	97.5	99.7	4.28e-269	1875
gene0740	Scaffold3	Ec_B2	Escherichia coli PtsI with mutation conferring resistance to fosfomycin	ARO:3003899	PtsI (phosphoenolpyruvate-protein phosphotransferase) is involved in cyclic AMP synthesis, which regulates glpT expression. As a result, mutations to ptsI confer resistance to fosfomycin by affecting the regulation of fosfomycin import.	phosphonic acid antibiotic	antibiotic target alteration	99.8	99.8	0	2810
gene1167	Scaffold5	Ec_B2	AcrS	ARO:3000656	AcrS is a repressor of the AcrAB efflux complex and is associated with the expression of AcrEF. AcrS is believed to regulate a switch between AcrAB and AcrEF efflux.	cephalosporin;cephamycin;disinfecting agents and antiseptics;fluoroquinolone antibiotic;glycylcycline;penam;phenicol antibiotic;rifamycin antibiotic;tetracycline antibiotic	antibiotic efflux	99.5	99.5	2.44e-158	1116
gene1300	Scaffold6	Ec_B2	leuO	ARO:3003843	leuO, a LysR family transcription factor, exists in a wide variety of bacteria of the family Enterobacteriaceae and is involved in the regulation of as yet unidentified genes affecting the stress response and pathogenesis expression. LeuO is also an activator of the MdtNOP efflux pump.	disinfecting agents and antiseptics;nucleoside antibiotic	antibiotic efflux	99	99.7	1.99e-229	1603
gene1822	Scaffold9	Ec_B2	acrB	ARO:3000216	Protein subunit of AcrA-AcrB-TolC multidrug efflux complex. AcrB functions as a herterotrimer which forms the inner membrane component and is primarily responsible for substrate recognition and energy transduction by acting as a drug/proton antiporter.	cephalosporin;disinfecting agents and antiseptics;fluoroquinolone antibiotic;glycylcycline;penam;phenicol antibiotic;rifamycin antibiotic;tetracycline antibiotic	antibiotic efflux	100	99.9	0	5128
gene2084	Scaffold11	Ec_B2	Escherichia coli soxR with mutation conferring antibiotic resistance	ARO:3003381	SoxR is a sensory protein that upregulates soxS expression in the presence of redox-cycling drugs. This stress response leads to the expression many multidrug efflux pumps.	cephalosporin;disinfecting agents and antiseptics;fluoroquinolone antibiotic;glycylcycline;penam;phenicol antibiotic;rifamycin antibiotic;tetracycline antibiotic	antibiotic efflux;antibiotic target alteration	100	99.4	5.79e-111	791
gene3217	Scaffold20	Ec_B2	emrA	ARO:3000027	EmrA is a membrane fusion protein, providing an efflux pathway with EmrB and TolC between the inner and outer membranes of E. coli, a Gram-negative bacterium.	fluoroquinolone antibiotic	antibiotic efflux	99.7	99.7	1.12e-262	1838
gene4161	Scaffold34	Ec_B2	emrY	ARO:3000254	emrY is a multidrug transport that moves substrates across the inner membrane of the Gram-negative E. coli. It is a homolog of emrB.	tetracycline antibiotic	antibiotic efflux	100	99.8	0	2560
gene4163	Scaffold34	Ec_B2	evgA	ARO:3000832	EvgA, when phosphorylated, is a positive regulator for efflux protein complexes emrKY and mdtEF. While usually phosphorylated in a EvgS dependent manner, it can be phosphorylated in the absence of EvgS when overexpressed.	fluoroquinolone antibiotic;macrolide antibiotic;penam;tetracycline antibiotic	antibiotic efflux	100	99.5	8.92e-144	1017
gene4944	Scaffold54	Ec_B2	Escherichia coli EF-Tu mutants conferring resistance to kirromycin	ARO:3003368	Sequence variants of Escherichia coli elongation factor Tu that confer resistance to kirromycin.	elfamycin antibiotic	antibiotic target alteration	100	95.7	1.9e-25	228
gene5695	Scaffold117	Ec_B2	sul1	ARO:3000410	Sul1 is a sulfonamide resistant dihydropteroate synthase of Gram-negative bacteria. It is linked to other resistance genes of class 1 integrons.	sulfonamide antibiotic;sulfone antibiotic	antibiotic target replacement	100	99.6	2.35e-199	1398
gene0430	Scaffold2	Ec_B2	PmrF	ARO:3003578	PmrF is required for the synthesis and transfer of 4-amino-4-deoxy-L-arabinose (Ara4N) to Lipid A, which allows gram-negative bacteria to resist the antimicrobial activity of cationic antimicrobial peptides and antibiotics such as polymyxin. pmrF corresponds to 1 locus in Pseudomonas aeruginosa PAO1 and 1 locus in Pseudomonas aeruginosa LESB58.	peptide antibiotic	antibiotic target alteration	99.7	99.7	5.51e-231	1615
gene1104	Scaffold5	Ec_B2	mlaF	ARO:3005041	mlaF from the mla system is a gene proposed to play a part in the transport of phospholipids to the outer membrane. Insertions in mlaF are shown to confer resistance to linezolid.	oxazolidinone antibiotic	antibiotic efflux	99.6	99.6	9.57e-194	1359
gene4099	Scaffold32	Ec_B2	cpxA	ARO:3000830	CpxA is a membrane-localized sensor kinase that is activated by envelope stress. It starts a kinase cascade that activates CpxR, which promotes efflux complex expression.	aminocoumarin antibiotic;aminoglycoside antibiotic	antibiotic efflux	100	99.8	0	2290
gene4164	Scaffold34	Ec_B2	evgS	ARO:3000833	EvgS is a sensor protein that phosphorylates the regulatory protein EvgA. evgS corresponds to 1 locus in Pseudomonas aeruginosa PAO1 and 1 locus in Pseudomonas aeruginosa LESB58.	fluoroquinolone antibiotic;macrolide antibiotic;penam;tetracycline antibiotic	antibiotic efflux	99.1	99.9	0	6080
gene1545	Scaffold7	Ec_B2	mdtF	ARO:3000796	MdtF is the multidrug inner membrane transporter for the MdtEF-TolC efflux complex.	fluoroquinolone antibiotic;macrolide antibiotic;penam	antibiotic efflux	99.7	99.9	0	4993
gene2055	Scaffold11	Ec_B2	Escherichia coli LamB	ARO:3004126	LamB is a negative regulator for antibiotic resistance, it serves as a porin to influx antibiotic. When down-regulated, it increases resistance to chlortetracycline, ciprofloxacin, balofloxacin and nalidixic acid. It also interacts with Odp1, an energy metabolic enzyme, creating a complex that decreases in antibiotic-resistant strains.	fluoroquinolone antibiotic;tetracycline antibiotic	reduced permeability to antibiotic;resistance by absence	96	99.8	0	2308
gene2471	Scaffold14	Ec_B2	Escherichia coli nfsA mutations conferring resistance to nitrofurantoin	ARO:3003751	nfsA encodes the major oxygen-insesitive nitroreductase in E. coli. The first step of resistance to nitrofurazone is mutation of nfsA.	nitrofuran antibiotic	antibiotic target alteration	99.2	99.6	1.41e-176	1240
gene5385	Scaffold78	Ec_B2	aadA	ARO:3002601	ANT(3'')-Ia is an aminoglycoside nucleotidyltransferase gene encoded by plasmids, transposons, integrons in Enterobacteriaceae, A. baumannii, P. aeruginosa and Vibrio cholerae.	aminoglycoside antibiotic	antibiotic inactivation	99.6	99.6	1.06e-186	1311
gene5894	Scaffold178	Ec_B2	APH(3')-Ia	ARO:3002641	APH(3')-Ia is a transposon-encoded aminoglycoside phosphotransferase in E. coli and S. enterica. It is identical at the protein sequence to APH(3')-Ic, an aminoglycoside phosphotransferase encoded by plasmids, transposons and genomic islands in K. pneumoniae, A. baumannii, S. marcescens, Corynebacterium spp., Photobacterium spp. and Citrobacter spp.	aminoglycoside antibiotic	antibiotic inactivation	98.5	99.6	5.2e-208	1453
gene2105	Scaffold11	Ec_B2	mdtN	ARO:3003548	Multidrug resistance efflux pump. Could be involved in resistance to puromycin, acriflavine and tetraphenylarsonium chloride.	disinfecting agents and antiseptics;nucleoside antibiotic	antibiotic efflux	99.7	99.7	1.25e-233	1637
gene3218	Scaffold20	Ec_B2	emrR	ARO:3000516	EmrR is a negative regulator for the EmrAB-TolC multidrug efflux pump in E. coli. Mutations lead to EmrAB-TolC overexpression.	fluoroquinolone antibiotic	antibiotic efflux	99.4	99.4	2.86e-124	883
gene4778	Scaffold49	Ec_B2	Escherichia coli EF-Tu mutants conferring resistance to kirromycin	ARO:3003368	Sequence variants of Escherichia coli elongation factor Tu that confer resistance to kirromycin.	elfamycin antibiotic	antibiotic target alteration	100	93.6	9.66e-25	223
gene5384	Scaffold78	Ec_B2	cmlA1	ARO:3002693	cmlA1 is a plasmid or transposon-encoded chloramphenicol exporter that is found in Pseudomonas aeruginosa and Klebsiella pneumoniae.	phenicol antibiotic	antibiotic efflux	99.8	99.8	5.74e-298	2076
gene0929	Scaffold4	Ec_B2	marA	ARO:3000263	In the presence of antibiotic stress, E. coli overexpresses the global activator protein MarA, which besides inducing MDR efflux pump AcrAB, also down- regulates synthesis of the porin OmpF.	carbapenem;cephalosporin;cephamycin;disinfecting agents and antiseptics;fluoroquinolone antibiotic;glycylcycline;monobactam;penam;penem;phenicol antibiotic;rifamycin antibiotic;tetracycline antibiotic	antibiotic efflux;reduced permeability to antibiotic	100	99.2	7.3e-92	660
gene1169	Scaffold5	Ec_B2	AcrF	ARO:3000502	AcrF is a inner membrane transporter, similar to AcrB.	cephalosporin;cephamycin;fluoroquinolone antibiotic;penam	antibiotic efflux	99.6	99.9	0	4988
gene1683	Scaffold8	Ec_B2	ugd	ARO:3003577	PmrE is required for the synthesis and transfer of 4-amino-4-deoxy-L-arabinose (Ara4N) to Lipid A, which allows gram-negative bacteria to resist the antimicrobial activity of cationic antimicrobial peptides and antibiotics such as polymyxin.	peptide antibiotic	antibiotic target alteration	98.7	99.7	3.71e-276	1926
gene2104	Scaffold11	Ec_B2	mdtO	ARO:3003549	Multidrug resistance efflux pump. Could be involved in resistance to puromycin, acriflavine and tetraphenylarsonium chloride.	disinfecting agents and antiseptics;nucleoside antibiotic	antibiotic efflux	98.8	99.9	0	3406
gene5215	Scaffold67	Ec_B2	Escherichia coli emrE	ARO:3004039	Member of the small MDR (multidrug resistance) family of transporters; in Escherichia coli this protein provides resistance against a number of positively charged compounds including ethidium bromide and erythromycin; proton-dependent secondary transporter which exchanges protons for compound translocation.	macrolide antibiotic	antibiotic efflux	99.1	99.1	1.92e-79	575
gene1547	Scaffold7	Ec_B2	gadW	ARO:3003838	GadW is an AraC-family regulator that promotes mdtEF expression to confer multidrug resistance. GadW inhibits GadX-dependent activation. GadW clearly represses gadX and, in situations where GadX is missing, activates gadA and gadBC.	fluoroquinolone antibiotic;macrolide antibiotic;penam	antibiotic efflux	93.8	99.6	2.22e-165	1167
gene0930	Scaffold4	Ec_B2	Escherichia coli AcrAB-TolC with MarR mutations conferring resistance to ciprofloxacin and tetracycline	ARO:3003378	MarR is a repressor of the mar operon marRAB, thus regulating the expression of marA, the activator of multidrug efflux pump AcrAB.	cephalosporin;disinfecting agents and antiseptics;fluoroquinolone antibiotic;glycylcycline;penam;phenicol antibiotic;rifamycin antibiotic;tetracycline antibiotic	antibiotic efflux;antibiotic target alteration	98.6	99.3	3.18e-101	725
gene2139	Scaffold11	Ec_B2	eptA	ARO:3003576	PmrC mediates the modification of Lipid A by the addition of 4-amino-4-deoxy-L-arabinose (L-Ara4N) and phosphoethanolamine, resulting in a less negative cell membrane and decreased binding of polymyxin B.	peptide antibiotic	antibiotic target alteration	99.5	99.8	0	2794
gene1098	Scaffold5	Ec_B2	Escherichia coli murA with mutation conferring resistance to fosfomycin	ARO:3003775	murA or UDP-N-acetylglucosamine enolpyruvyl transferase catalyses the initial step in peptidoglycan biosynthesis and is inhibited by fosfomycin. Overexpression of murA through mutations such as Asp369Asn and Leu370Ile confers fosfomycin resistance. Extensive evidence has shown the significance of C115 mutations in conferring fosfomycin resistance since this residue represents a primary binding si…	phosphonic acid antibiotic	antibiotic target alteration	100	99.8	1.04e-300	2094
gene1168	Scaffold5	Ec_B2	AcrE	ARO:3000499	AcrE is a membrane fusion protein, similar to AcrA.	cephalosporin;cephamycin;fluoroquinolone antibiotic;penam	antibiotic efflux	99.7	99.7	1.23e-268	1876
gene2777	Scaffold16	Ec_B2	kdpE	ARO:3003841	kdpE is a transcriptional activator that is part of the two-component system KdpD/KdpE that is studied for its regulatory role in potassium transport and has been identified as an adaptive regulator involved in the virulence and intracellular survival of pathogenic bacteria. kdpE regulates a range of virulence loci through direct promoter binding.	aminoglycoside antibiotic	antibiotic efflux	99.1	99.1	2.26e-161	1137
gene1635	Scaffold8	Ec_B2	mdtA	ARO:3000792	MdtA is the membrane fusion protein of the multidrug efflux complex mdtABC.	aminocoumarin antibiotic	antibiotic efflux	98.6	99.8	4.5e-277	1938
gene5099	Scaffold61	Ec_B2	QnrS1	ARO:3002790	QnrS1 is a plasmid-mediated quinolone resistance protein found in Shigella flexneri.	fluoroquinolone antibiotic	antibiotic target protection	100	99.5	8.89e-112	810
gene0694	Scaffold3	Ec_B2	acrD	ARO:3000491	AcrD is an aminoglycoside efflux pump expressed in E. coli. Its expression can be induced by indole, and is regulated by baeRS and cpxAR.	aminoglycoside antibiotic	antibiotic efflux	99.9	99.9	0	5090
gene1293	Scaffold6	Ec_B2	Klebsiella pneumoniae PBP3 mutants conferring resistance to ceftazidime-avibactam	ARO:3007421	Mutant PBP3 in Klebsiella pneumoniae conferring resistance to ceftazidime-avibactam.	carbapenem;cephalosporin;cephamycin;monobactam;penam	antibiotic target alteration	93.7	99.8	0	2827
gene2083	Scaffold11	Ec_B2	Escherichia coli soxS with mutation conferring antibiotic resistance	ARO:3003511	SoxS is a global regulator that up-regulates the expression of AcrAB efflux genes. It also reduces OmpF expression to decrease cell membrane permeability.	carbapenem;cephalosporin;cephamycin;disinfecting agents and antiseptics;fluoroquinolone antibiotic;glycylcycline;monobactam;penam;penem;phenicol antibiotic;rifamycin antibiotic;tetracycline antibiotic	antibiotic efflux;antibiotic target alteration;reduced permeability to antibiotic	100	99.1	1.22e-76	556
gene3566	Scaffold24	Ec_B2	Escherichia coli cyaA with mutation conferring resistance to fosfomycin	ARO:3003900	CyaA (adenylate cyclase) is involved with the synthesis of cyclic AMP which regulates the fosfomycin transporter glpT. As a result, mutations to cyaA confer resistance to fosfomycin.	phosphonic acid antibiotic	antibiotic target alteration	99.9	99.9	0	4487
gene3892	Scaffold28	Ec_B2	Escherichia coli ompF with mutation conferring resistance to beta-lactam antibiotics	ARO:3003390	The Escherichia coli ompF (oprF) is a nonspecific porin channel involved in the membrane translocation of small hydrophilic molecules, including and especially beta-lactam antibiotics. Mutations in ompF can decrease diffusion of antibiotics across the cellular membrane, thereby decreasing overall susceptibility through absence of porin function.	carbapenem;cephalosporin;cephamycin;monobactam;penam;penem	reduced permeability to antibiotic	100	99.7	4.11e-269	1874
gene5671	Scaffold112	Ec_B2	FosA3	ARO:3002872	An enzyme that confers resistance to fosfomycin in Escherichia coli by breaking the epoxide ring of the molecule. It depends on the cofactors Manganese (II) and Potassium and uses Glutathione (GSH) as the nucleophilic molecule.	phosphonic acid antibiotic	antibiotic inactivation	100	99.3	2.99e-103	737
gene1360	Scaffold7	Ec_B2	Escherichia coli EF-Tu mutants conferring resistance to kirromycin	ARO:3003368	Sequence variants of Escherichia coli elongation factor Tu that confer resistance to kirromycin.	elfamycin antibiotic	antibiotic target alteration	100	99.1	2.82e-75	573
gene1379	Scaffold7	Ec_B2	CRP	ARO:3000518	CRP is a global regulator that represses MdtEF multidrug efflux pump expression.	fluoroquinolone antibiotic;macrolide antibiotic;penam	antibiotic efflux	99.5	99.5	2.36e-151	1068
gene1824	Scaffold9	Ec_B2	Escherichia coli AcrAB-TolC with AcrR mutation conferring resistance to ciprofloxacin, tetracycline, and ceftazidime	ARO:3003807	AcrR is a repressor of the AcrAB-TolC multidrug efflux complex. AcrR mutations result in high level antibiotic resistance. The mutations associated with this model are specific to E. coli.	cephalosporin;disinfecting agents and antiseptics;fluoroquinolone antibiotic;glycylcycline;penam;phenicol antibiotic;rifamycin antibiotic;tetracycline antibiotic	antibiotic efflux;antibiotic target alteration	100	99.5	6.25e-154	1086
gene2103	Scaffold11	Ec_B2	mdtP	ARO:3003550	Multidrug resistance efflux pump. Could be involved in resistance to puromycin, acriflavine and tetraphenylarsonium chloride.	disinfecting agents and antiseptics;nucleoside antibiotic	antibiotic efflux	98.2	99.8	0	2337
gene2462	Scaffold14	Ec_B2	Escherichia coli mdfA	ARO:3001328	Multidrug efflux pump in E. coli. This multidrug efflux system was originally identified as the Cmr/CmlA chloramphenicol exporter.	disinfecting agents and antiseptics;tetracycline antibiotic	antibiotic efflux	96.3	99.8	1.84e-278	1946
gene2620	Scaffold15	Ec_B2	Escherichia coli parC conferring resistance to fluoroquinolones	ARO:3003308	Point mutation in Escherichia coli parC resulting in fluoroquinolone resistance.	fluoroquinolone antibiotic	antibiotic target alteration	100	99.9	0	3760
gene4771	Scaffold49	Ec_B2	Escherichia coli rpoB mutants conferring resistance to rifampicin	ARO:3003288	Point mutations that occurs in Escherichia coli rpoB resulting in resistance to rifampicin.	peptide antibiotic;rifamycin antibiotic	antibiotic target alteration;antibiotic target replacement	100	99.9	0	6797
gene5386	Scaffold78	Ec_B2	qacL	ARO:3005098	A subunit of the qac multidrug efflux pump in Vibrio cholerae.	disinfecting agents and antiseptics	antibiotic efflux	93.6	99.1	1.35e-70	517
gene0201	Scaffold1	Ec_B2	H-NS	ARO:3000676	H-NS is a histone-like protein involved in global gene regulation in Gram-negative bacteria. It is a repressor of the membrane fusion protein genes acrE, mdtE, and emrK as well as nearby genes of many RND-type multidrug exporters.	cephalosporin;cephamycin;fluoroquinolone antibiotic;macrolide antibiotic;penam;tetracycline antibiotic	antibiotic efflux	100	99.3	9.61e-86	622
gene1633	Scaffold8	Ec_B2	mdtC	ARO:3000794	MdtC is a transporter that forms a heteromultimer complex with MdtB to form a multidrug transporter. MdtBC is part of the MdtABC-TolC efflux complex. In the absence of MdtB, MdtC can form a homomultimer complex that results in a functioning efflux complex with a narrower drug specificity. mdtC corresponds to 3 loci in Pseudomonas aeruginosa PAO1 (gene name: muxC/muxB) and 3 loci in Pseudomonas ae…	aminocoumarin antibiotic	antibiotic efflux	99.5	99.9	0	4929
gene2349	Scaffold13	Ec_B2	mdtM	ARO:3001214	Multidrug resistance protein MdtM.	disinfecting agents and antiseptics;fluoroquinolone antibiotic;lincosamide antibiotic;nucleoside antibiotic;phenicol antibiotic	antibiotic efflux	97.8	99.5	1.65e-281	1966
gene3216	Scaffold20	Ec_B2	emrB	ARO:3000074	emrB is a translocase in the emrB -TolC efflux protein in E. coli. It recognizes substrates including carbonyl cyanide m-chlorophenylhydrazone (CCCP), nalidixic acid, and thioloactomycin.	fluoroquinolone antibiotic	antibiotic efflux	100	99.8	0	2574
gene3403	Scaffold22	Ec_B2	mdtG	ARO:3001329	The MdtG protein, also named YceE, appears to be a member of the major facilitator superfamily of transporters, and it has been reported, when overexpressed, to increase fosfomycin and deoxycholate resistances. mdtG is a member of the marA-soxS-rob regulon.	phosphonic acid antibiotic	antibiotic efflux	100	99.8	1.13e-287	2006
gene5670	Scaffold112	Ec_B2	CTX-M-14	ARO:3001877	CTX-M-14 is a beta-lactamase found in the Enterobacteriaceae family.	cephalosporin	antibiotic inactivation	100	99.7	2.26e-203	1427
gene0397	Scaffold2	Ec_B2	YojI	ARO:3003952	YojI mediates resistance to the peptide antibiotic microcin J25 when it is expressed from a multicopy vector. YojI is capable of pumping out microcin molecules. The outer membrane protein TolC in addition to YojI is required for export of microcin J25 out of the cell. Microcin J25 is thus the first known substrate for YojI.	peptide antibiotic	antibiotic efflux	99.6	99.8	0	2721
gene0410	Scaffold2	Ec_B2	Escherichia coli gyrA conferring resistance to fluoroquinolones	ARO:3003294	Point mutation of Escherichia coli gyrA resulted in the lowered affinity between fluoroquinolones and gyrA. Thus, conferring resistance.	fluoroquinolone antibiotic;nybomycin-like antibiotic	antibiotic target alteration	99.9	99.9	0	4142
gene0419	Scaffold2	Ec_B2	Escherichia coli GlpT with mutation conferring resistance to fosfomycin	ARO:3003889	Point mutations to the active importer GlpT, which is involved with the uptake of many phosphorylated sugars, confer resistance to fosfomycin by reducing import of the drug into the bacteria.	phosphonic acid antibiotic	antibiotic target alteration	98.7	99.8	0	2299
gene1102	Scaffold5	Ec_B2	mlaD	ARO:3005042	mlaD from the mla system is a gene proposed to play a part in the transport of phospholipids to the outer membrane. Insertions in mlaD are shown to confer resistance to linezolid.	oxazolidinone antibiotic	antibiotic efflux	99.5	99.5	7.5e-128	908
gene1548	Scaffold7	Ec_B2	gadX	ARO:3000508	GadX is an AraC-family regulator that promotes mdtEF expression to confer multidrug resistance.	fluoroquinolone antibiotic;macrolide antibiotic;penam	antibiotic efflux	98.5	99.6	2.84e-193	1357
gene2654	Scaffold15	Ec_B2	bacA	ARO:3002986	The bacA gene product (BacA) recycles undecaprenyl pyrophosphate during cell wall biosynthesis which confers resistance to bacitracin.	peptide antibiotic	antibiotic target alteration	99.6	99.6	1.07e-192	1353
gene3433	Scaffold23	Ec_B2	EC-13	ARO:3006874	EC-13 is a EC beta-lactamase.	cephalosporin	antibiotic inactivation	98.7	99.7	1.53e-283	1972
gene4162	Scaffold34	Ec_B2	emrK	ARO:3000206	emrK is a membrane fusion protein that is a homolog of EmrA. Together with the inner membrane transporter EmrY and the outer membrane channel TolC, it mediates multidrug efflux.	tetracycline antibiotic	antibiotic efflux	99.1	90.4	3.12e-245	1719
gene5093	Scaffold61	Ec_B2	tet(A)	ARO:3000165	TetA is a tetracycline efflux pump found in many species of Gram-negative bacteria.	tetracycline antibiotic	antibiotic efflux	99.7	99.7	6.85e-286	1995
gene1086	Scaffold5	Ec_B2	Escherichia coli folP with mutation conferring resistance to sulfonamides	ARO:3003386	Point mutations in Escherichia coli dihydropteroate synthase folP prevent sulfonamide antibiotics from inhibiting its role in folate synthesis, thus conferring sulfonamide resistance.	sulfonamide antibiotic;sulfone antibiotic	antibiotic target alteration	99.6	99.6	1.79e-200	1406
gene1930	Scaffold10	Ec_B2	Escherichia coli mipA	ARO:3004127	MltA-interacting protein (mipA), is an antibiotic resistance-related outer membrane protein. Deletion of mipA increases kanamycin, nalidixic acid and streptomycin resistance.	aminoglycoside antibiotic;fluoroquinolone antibiotic	reduced permeability to antibiotic;resistance by absence	99.2	99.6	6.04e-191	1336
gene2217	Scaffold12	Ec_B2	Escherichia coli gyrB conferring resistance to aminocoumarin	ARO:3003303	Point mutation in Escherichia coli resulting in aminocoumarin resistance.	aminocoumarin antibiotic	antibiotic target alteration	100	99.9	0	4099
gene2247	Scaffold12	Ec_B2	Escherichia coli uhpA with mutation conferring resistance to fosfomycin	ARO:3003893	uhpA is a positive activator of the fosfomycin importer uhpT, thus mutations to uhpA confer fosfomycin resistance by reducing uhpT expression. Both knockout and amino acid substitution mutations have been found that confer resistance, with the Protein Knockout model describing the large, knockout mutations causing loss of function of the gene, and the Protein Variant model describing the amino ac…	phosphonic acid antibiotic	antibiotic target alteration	100	99.5	7.4e-139	983
gene2250	Scaffold12	Ec_B2	Escherichia coli UhpT with mutation conferring resistance to fosfomycin	ARO:3003890	Mutations to the active importer UhpT, which is involved with the uptake of many phosphorylated sugars, confer resistance to fosfomycin by reducing import of the drug into the bacteria.	phosphonic acid antibiotic	antibiotic target alteration	100	99.8	0	2328
gene2535	Scaffold14	Ec_B2	msbA	ARO:3003950	MsbA is a multidrug resistance transporter homolog from E. coli and belongs to a superfamily of transporters that contain an adenosine triphosphate (ATP) binding cassette (ABC) which is also called a nucleotide-binding domain (NBD). MsbA is a member of the MDR-ABC transporter group by sequence homology. MsbA transports lipid A, a major component of the bacterial outer cell membrane, and is the on…	nitroimidazole antibiotic	antibiotic efflux	99.8	99.8	0	2814
gene2629	Scaffold15	Ec_B2	Escherichia coli parE conferring resistance to fluoroquinolones	ARO:3003316	Point mutation in Escherichia coli parE resulting in fluoroquinolones resistance.	fluoroquinolone antibiotic	antibiotic target alteration	100	99.8	0	3244
gene3391	Scaffold22	Ec_B2	mdtH	ARO:3001216	Multidrug resistance protein MdtH.	fluoroquinolone antibiotic	antibiotic efflux	99.8	99.8	6.08e-289	2013
gene1634	Scaffold8	Ec_B2	mdtB	ARO:3000793	MdtB is a transporter that forms a heteromultimer complex with MdtC to form a multidrug transporter. MdtBC is part of the MdtABC-TolC efflux complex.	aminocoumarin antibiotic	antibiotic efflux	99.8	99.9	0	4923
gene1823	Scaffold9	Ec_B2	Escherichia coli acrA	ARO:3004043	AcrA is a subunit of the AcrAB-TolC multidrug efflux system that in E. coli.	cephalosporin;disinfecting agents and antiseptics;fluoroquinolone antibiotic;glycylcycline;penam;phenicol antibiotic;rifamycin antibiotic;tetracycline antibiotic	antibiotic efflux	100	99.7	2.14e-275	1923
gene3364	Scaffold22	Ec_B2	Escherichia coli fabG mutations conferring resistance to triclosan	ARO:3004049	fabG is a 3-oxoacyl-acyl carrier protein reductase involved in lipid metabolism and fatty acid biosynthesis.The bacterial biocide Triclosan blocks the final reduction step in fatty acid elongation, inhibiting biosynthesis. Point mutations in fabG can confer resistance to Triclosan.	disinfecting agents and antiseptics	antibiotic target alteration	100	99.6	2.59e-165	1167
gene4835	Scaffold51	Ec_B2	Klebsiella mutant PhoP conferring antibiotic resistance to colistin	ARO:3003585	A mutant phoP activates pmrHFIJKLM expression responsible for L-aminoarabinose synthesis and polymyxin resistance, by way of alteration of negative charge.	macrolide antibiotic;peptide antibiotic	antibiotic efflux;antibiotic target alteration;resistance by absence	92.4	99.6	7.16e-148	1048
gene1630	Scaffold8	Ec_B2	baeR	ARO:3000828	BaeR is a response regulator that promotes the expression of MdtABC and AcrD efflux complexes.	aminocoumarin antibiotic;aminoglycoside antibiotic	antibiotic efflux	96.2	99.2	4.18e-169	1191
gene2634	Scaffold15	Ec_B2	TolC	ARO:3000237	TolC is a protein subunit of many multidrug efflux complexes in Gram negative bacteria. It is an outer membrane efflux protein and is constitutively open. Regulation of efflux activity is often at its periplasmic entrance by other components of the efflux complex.	aminocoumarin antibiotic;aminoglycoside antibiotic;carbapenem;cephalosporin;cephamycin;disinfecting agents and antiseptics;fluoroquinolone antibiotic;glycylcycline;macrolide antibiotic;penam;penem;peptide antibiotic;phenicol antibiotic;rifamycin antibiotic;tetracycline antibiotic	antibiotic efflux	99.8	99.8	0	2365
gene5383	Scaffold78	Ec_B2	aadA2	ARO:3002602	aadA2 is an aminoglycoside nucleotidyltransferase gene encoded by plasmids and integrons in K. pneumoniae, Salmonella spp., Corynebacterium glutamicum, C. freundii and Aeromonas spp.	aminoglycoside antibiotic	antibiotic inactivation	100	99.6	4.55e-187	1313
gene5621	Scaffold103	Ec_B2	Escherichia coli EF-Tu mutants conferring resistance to kirromycin	ARO:3003368	Sequence variants of Escherichia coli elongation factor Tu that confer resistance to kirromycin.	elfamycin antibiotic	antibiotic target alteration	100	99.1	2.82e-75	573
gene1544	Scaffold7	Ec_B2	mdtE	ARO:3000795	MdtE is the membrane fusion protein of the MdtEF multidrug efflux complex. It shares 70% sequence similarity with AcrA.	fluoroquinolone antibiotic;macrolide antibiotic;penam	antibiotic efflux	99.7	99.7	9.64e-266	1857
gene5090	Scaffold61	Ec_B2	floR	ARO:3002705	floR is a plasmid or chromosome-encoded chloramphenicol exporter that is found in Bordetella bronchiseptica, Escherichia coli, Klebsiella pneumoniae, Salmonella enterica subsp. enterica serovar Typhimurium str. DT104 and Vibrio cholerae.	phenicol antibiotic	antibiotic efflux	99.5	99.8	9.08e-276	1927
gene5103	Scaffold61	Ec_B2	LAP-2	ARO:3004826	LAP-2 is an Ambler Class A beta-lactamase gene.	cephalosporin;penam;penem	antibiotic inactivation	100	99.6	2.99e-205	1438
gene5388	Scaffold78	Ec_B2	sul3	ARO:3000413	Sul3 is a sulfonamide resistant dihydropteroate synthase similar to Sul1 and Sul2. Its resistance gene was found encoded in E. coli plasmid DNA of sulfonamide resistant isolates.	sulfonamide antibiotic;sulfone antibiotic	antibiotic target replacement	100	99.6	3.07e-187	1315
gene0110	Scaffold1	Ec_D18	Escherichia coli fabI mutations conferring resistance to isoniazid and triclosan	ARO:3004045	fabI is a enoyl-acyl carrier reductase used in lipid metabolism and fatty acid biosynthesis. The bacterial biocide Triclosan blocks the final reduction step in fatty acid elongation, inhibiting biosynthesis. Point mutations in fabI can confer resistance to Triclosan and Isoniazid.	disinfecting agents and antiseptics;isoniazid-like antibiotic	antibiotic target alteration	100	99.6	6.98e-188	1319
gene0165	Scaffold1	Ec_D18	H-NS	ARO:3000676	H-NS is a histone-like protein involved in global gene regulation in Gram-negative bacteria. It is a repressor of the membrane fusion protein genes acrE, mdtE, and emrK as well as nearby genes of many RND-type multidrug exporters.	cephalosporin;cephamycin;fluoroquinolone antibiotic;macrolide antibiotic;penam;tetracycline antibiotic	antibiotic efflux	100	99.3	9.61e-86	622
gene0554	Scaffold2	Ec_D18	YojI	ARO:3003952	YojI mediates resistance to the peptide antibiotic microcin J25 when it is expressed from a multicopy vector. YojI is capable of pumping out microcin molecules. The outer membrane protein TolC in addition to YojI is required for export of microcin J25 out of the cell. Microcin J25 is thus the first known substrate for YojI.	peptide antibiotic	antibiotic efflux	99.6	99.8	0	2723
gene0290	Scaffold1	Ec_D18	Escherichia coli fabG mutations conferring resistance to triclosan	ARO:3004049	fabG is a 3-oxoacyl-acyl carrier protein reductase involved in lipid metabolism and fatty acid biosynthesis.The bacterial biocide Triclosan blocks the final reduction step in fatty acid elongation, inhibiting biosynthesis. Point mutations in fabG can confer resistance to Triclosan.	disinfecting agents and antiseptics	antibiotic target alteration	100	99.6	2.59e-165	1167
gene0253	Scaffold1	Ec_D18	Klebsiella mutant PhoP conferring antibiotic resistance to colistin	ARO:3003585	A mutant phoP activates pmrHFIJKLM expression responsible for L-aminoarabinose synthesis and polymyxin resistance, by way of alteration of negative charge.	macrolide antibiotic;peptide antibiotic	antibiotic efflux;antibiotic target alteration;resistance by absence	92.4	99.6	7.16e-148	1048
gene0576	Scaffold2	Ec_D18	Escherichia coli GlpT with mutation conferring resistance to fosfomycin	ARO:3003889	Point mutations to the active importer GlpT, which is involved with the uptake of many phosphorylated sugars, confer resistance to fosfomycin by reducing import of the drug into the bacteria.	phosphonic acid antibiotic	antibiotic target alteration	98.9	99.8	0	2302
gene0587	Scaffold2	Ec_D18	PmrF	ARO:3003578	PmrF is required for the synthesis and transfer of 4-amino-4-deoxy-L-arabinose (Ara4N) to Lipid A, which allows gram-negative bacteria to resist the antimicrobial activity of cationic antimicrobial peptides and antibiotics such as polymyxin. pmrF corresponds to 1 locus in Pseudomonas aeruginosa PAO1 and 1 locus in Pseudomonas aeruginosa LESB58.	peptide antibiotic	antibiotic target alteration	100	99.7	1.92e-231	1618
gene1030	Scaffold4	Ec_D18	Escherichia coli soxR with mutation conferring antibiotic resistance	ARO:3003381	SoxR is a sensory protein that upregulates soxS expression in the presence of redox-cycling drugs. This stress response leads to the expression many multidrug efflux pumps.	cephalosporin;disinfecting agents and antiseptics;fluoroquinolone antibiotic;glycylcycline;penam;phenicol antibiotic;rifamycin antibiotic;tetracycline antibiotic	antibiotic efflux;antibiotic target alteration	100	99.4	5.79e-111	791
gene1636	Scaffold6	Ec_D18	acrB	ARO:3000216	Protein subunit of AcrA-AcrB-TolC multidrug efflux complex. AcrB functions as a herterotrimer which forms the inner membrane component and is primarily responsible for substrate recognition and energy transduction by acting as a drug/proton antiporter.	cephalosporin;disinfecting agents and antiseptics;fluoroquinolone antibiotic;glycylcycline;penam;phenicol antibiotic;rifamycin antibiotic;tetracycline antibiotic	antibiotic efflux	100	99.9	0	5128
gene1637	Scaffold6	Ec_D18	Escherichia coli acrA	ARO:3004043	AcrA is a subunit of the AcrAB-TolC multidrug efflux system that in E. coli.	cephalosporin;disinfecting agents and antiseptics;fluoroquinolone antibiotic;glycylcycline;penam;phenicol antibiotic;rifamycin antibiotic;tetracycline antibiotic	antibiotic efflux	100	99.7	2.14e-275	1923
gene2506	Scaffold11	Ec_D18	Escherichia coli parE conferring resistance to fluoroquinolones	ARO:3003316	Point mutation in Escherichia coli parE resulting in fluoroquinolones resistance.	fluoroquinolone antibiotic	antibiotic target alteration	99.8	99.8	0	3242
gene2696	Scaffold12	Ec_D18	emrB	ARO:3000074	emrB is a translocase in the emrB -TolC efflux protein in E. coli. It recognizes substrates including carbonyl cyanide m-chlorophenylhydrazone (CCCP), nalidixic acid, and thioloactomycin.	fluoroquinolone antibiotic	antibiotic efflux	100	99.8	0	2574
gene2930	Scaffold14	Ec_D18	AcrE	ARO:3000499	AcrE is a membrane fusion protein, similar to AcrA.	cephalosporin;cephamycin;fluoroquinolone antibiotic;penam	antibiotic efflux	100	99.7	4.28e-269	1879
gene3113	Scaffold16	Ec_D18	Klebsiella pneumoniae PBP3 mutants conferring resistance to ceftazidime-avibactam	ARO:3007421	Mutant PBP3 in Klebsiella pneumoniae conferring resistance to ceftazidime-avibactam.	carbapenem;cephalosporin;cephamycin;monobactam;penam	antibiotic target alteration	93.7	99.8	0	2827
gene3120	Scaffold16	Ec_D18	leuO	ARO:3003843	leuO, a LysR family transcription factor, exists in a wide variety of bacteria of the family Enterobacteriaceae and is involved in the regulation of as yet unidentified genes affecting the stress response and pathogenesis expression. LeuO is also an activator of the MdtNOP efflux pump.	disinfecting agents and antiseptics;nucleoside antibiotic	antibiotic efflux	99	99.7	1.99e-229	1603
gene3200	Scaffold17	Ec_D18	mdtM	ARO:3001214	Multidrug resistance protein MdtM.	disinfecting agents and antiseptics;fluoroquinolone antibiotic;lincosamide antibiotic;nucleoside antibiotic;phenicol antibiotic	antibiotic efflux	98	99.5	2.45e-283	1978
gene5013	Scaffold66	Ec_D18	Escherichia coli EF-Tu mutants conferring resistance to kirromycin	ARO:3003368	Sequence variants of Escherichia coli elongation factor Tu that confer resistance to kirromycin.	elfamycin antibiotic	antibiotic target alteration	100	97.8	5.16e-127	923
gene0421	Scaffold2	Ec_D18	mdtB	ARO:3000793	MdtB is a transporter that forms a heteromultimer complex with MdtC to form a multidrug transporter. MdtBC is part of the MdtABC-TolC efflux complex.	aminocoumarin antibiotic	antibiotic efflux	99.6	99.9	0	4920
gene2531	Scaffold11	Ec_D18	bacA	ARO:3002986	The bacA gene product (BacA) recycles undecaprenyl pyrophosphate during cell wall biosynthesis which confers resistance to bacitracin.	peptide antibiotic	antibiotic target alteration	99.6	99.6	1.07e-192	1353
gene4882	Scaffold52	Ec_D18	tet(A)	ARO:3000165	TetA is a tetracycline efflux pump found in many species of Gram-negative bacteria.	tetracycline antibiotic	antibiotic efflux	99.7	97.5	5.75e-278	1943
gene5027	Scaffold67	Ec_D18	APH(6)-Id	ARO:3002660	APH(6)-Id is an aminoglycoside phosphotransferase encoded by plasmids, integrative conjugative elements and chromosomal genomic islands in K. pneumoniae, Salmonella spp., E. coli, Shigella flexneri, Providencia alcalifaciens, Pseudomonas spp., V. cholerae, Edwardsiella tarda, Pasteurella multocida and Aeromonas bestiarum.	aminoglycoside antibiotic	antibiotic inactivation	99.6	99.6	1.37e-204	1432
gene5060	Scaffold81	Ec_D18	AAC(3)-IIe	ARO:3004621	AAC(3)-IIe is a plasmid-encoded aminoglycoside acetyltransferase in E. coli.	aminoglycoside antibiotic	antibiotic inactivation	99	99.7	5.2e-211	1476
gene3922	Scaffold26	Ec_D18	emrK	ARO:3000206	emrK is a membrane fusion protein that is a homolog of EmrA. Together with the inner membrane transporter EmrY and the outer membrane channel TolC, it mediates multidrug efflux.	tetracycline antibiotic	antibiotic efflux	99.7	90.4	1.33e-246	1728
gene4671	Scaffold43	Ec_D18	Escherichia coli EF-Tu mutants conferring resistance to kirromycin	ARO:3003368	Sequence variants of Escherichia coli elongation factor Tu that confer resistance to kirromycin.	elfamycin antibiotic	antibiotic target alteration	100	95.3	2.87e-23	212
gene4678	Scaffold43	Ec_D18	Escherichia coli rpoB mutants conferring resistance to rifampicin	ARO:3003288	Point mutations that occurs in Escherichia coli rpoB resulting in resistance to rifampicin.	peptide antibiotic;rifamycin antibiotic	antibiotic target alteration;antibiotic target replacement	100	99.9	0	6797
gene2489	Scaffold11	Ec_D18	Escherichia coli parC conferring resistance to fluoroquinolones	ARO:3003308	Point mutation in Escherichia coli parC resulting in fluoroquinolone resistance.	fluoroquinolone antibiotic	antibiotic target alteration	100	99.9	0	3760
gene2849	Scaffold14	Ec_D18	Escherichia coli folP with mutation conferring resistance to sulfonamides	ARO:3003386	Point mutations in Escherichia coli dihydropteroate synthase folP prevent sulfonamide antibiotics from inhibiting its role in folate synthesis, thus conferring sulfonamide resistance.	sulfonamide antibiotic;sulfone antibiotic	antibiotic target alteration	100	99.6	2.65e-202	1418
gene2861	Scaffold14	Ec_D18	Escherichia coli murA with mutation conferring resistance to fosfomycin	ARO:3003775	murA or UDP-N-acetylglucosamine enolpyruvyl transferase catalyses the initial step in peptidoglycan biosynthesis and is inhibited by fosfomycin. Overexpression of murA through mutations such as Asp369Asn and Leu370Ile confers fosfomycin resistance. Extensive evidence has shown the significance of C115 mutations in conferring fosfomycin resistance since this residue represents a primary binding si…	phosphonic acid antibiotic	antibiotic target alteration	100	99.8	1.04e-300	2094
gene4927	Scaffold55	Ec_D18	sul1	ARO:3000410	Sul1 is a sulfonamide resistant dihydropteroate synthase of Gram-negative bacteria. It is linked to other resistance genes of class 1 integrons.	sulfonamide antibiotic;sulfone antibiotic	antibiotic target replacement	100	99.6	2.35e-199	1398
gene0420	Scaffold2	Ec_D18	mdtA	ARO:3000792	MdtA is the membrane fusion protein of the multidrug efflux complex mdtABC.	aminocoumarin antibiotic	antibiotic efflux	99	91	1.33e-277	1946
gene1080	Scaffold4	Ec_D18	eptA	ARO:3003576	PmrC mediates the modification of Lipid A by the addition of 4-amino-4-deoxy-L-arabinose (L-Ara4N) and phosphoethanolamine, resulting in a less negative cell membrane and decreased binding of polymyxin B.	peptide antibiotic	antibiotic target alteration	99.6	99.8	0	2802
gene2145	Scaffold8	Ec_D18	mdtE	ARO:3000795	MdtE is the membrane fusion protein of the MdtEF multidrug efflux complex. It shares 70% sequence similarity with AcrA.	fluoroquinolone antibiotic;macrolide antibiotic;penam	antibiotic efflux	100	99.7	2.37e-266	1861
gene2146	Scaffold8	Ec_D18	mdtF	ARO:3000796	MdtF is the multidrug inner membrane transporter for the MdtEF-TolC efflux complex.	fluoroquinolone antibiotic;macrolide antibiotic;penam	antibiotic efflux	99.8	99.9	0	4999
gene2148	Scaffold8	Ec_D18	gadW	ARO:3003838	GadW is an AraC-family regulator that promotes mdtEF expression to confer multidrug resistance. GadW inhibits GadX-dependent activation. GadW clearly represses gadX and, in situations where GadX is missing, activates gadA and gadBC.	fluoroquinolone antibiotic;macrolide antibiotic;penam	antibiotic efflux	93.8	99.6	2.22e-165	1167
gene4921	Scaffold55	Ec_D18	Mrx	ARO:3003839	Mrx is part of the macrolide inactivation gene cluster in Aeromonas hydrophila.	macrolide antibiotic	antibiotic inactivation	97.2	99.5	5.68e-133	968
gene4979	Scaffold60	Ec_D18	QnrS1	ARO:3002790	QnrS1 is a plasmid-mediated quinolone resistance protein found in Shigella flexneri.	fluoroquinolone antibiotic	antibiotic target protection	100	99.5	8.89e-112	810
gene2265	Scaffold9	Ec_D18	acrD	ARO:3000491	AcrD is an aminoglycoside efflux pump expressed in E. coli. Its expression can be induced by indole, and is regulated by baeRS and cpxAR.	aminoglycoside antibiotic	antibiotic efflux	99.7	99.9	0	5082
gene4920	Scaffold55	Ec_D18	Mrx	ARO:3003839	Mrx is part of the macrolide inactivation gene cluster in Aeromonas hydrophila.	macrolide antibiotic	antibiotic inactivation	100	93.4	4.45e-126	922
gene4995	Scaffold63	Ec_D18	oqxA	ARO:3003922	RND efflux pump conferring resistance to fluoroquinolone.	diaminopyrimidine antibiotic;fluoroquinolone antibiotic;glycylcycline;nitrofuran antibiotic;tetracycline antibiotic	antibiotic efflux	100	99.7	1.83e-273	1909
gene2149	Scaffold8	Ec_D18	gadX	ARO:3000508	GadX is an AraC-family regulator that promotes mdtEF expression to confer multidrug resistance.	fluoroquinolone antibiotic;macrolide antibiotic;penam	antibiotic efflux	98.5	99.6	2.84e-193	1357
gene3889	Scaffold25	Ec_D18	Escherichia coli gyrB conferring resistance to aminocoumarin	ARO:3003303	Point mutation in Escherichia coli resulting in aminocoumarin resistance.	aminocoumarin antibiotic	antibiotic target alteration	100	99.9	0	4099
gene4997	Scaffold63	Ec_D18	oqxB	ARO:3003923	RND efflux pump conferring resistance to fluoroquinolone.	diaminopyrimidine antibiotic;fluoroquinolone antibiotic;glycylcycline;nitrofuran antibiotic;tetracycline antibiotic	antibiotic efflux	99.8	99.8	0	2879
gene0317	Scaffold1	Ec_D18	mdtH	ARO:3001216	Multidrug resistance protein MdtH.	fluoroquinolone antibiotic	antibiotic efflux	100	99.8	1.05e-289	2018
gene0425	Scaffold2	Ec_D18	baeR	ARO:3000828	BaeR is a response regulator that promotes the expression of MdtABC and AcrD efflux complexes.	aminocoumarin antibiotic;aminoglycoside antibiotic	antibiotic efflux	95.8	99.2	3.44e-168	1185
gene1001	Scaffold4	Ec_D18	Escherichia coli LamB	ARO:3004126	LamB is a negative regulator for antibiotic resistance, it serves as a porin to influx antibiotic. When down-regulated, it increases resistance to chlortetracycline, ciprofloxacin, balofloxacin and nalidixic acid. It also interacts with Odp1, an energy metabolic enzyme, creating a complex that decreases in antibiotic-resistant strains.	fluoroquinolone antibiotic;tetracycline antibiotic	reduced permeability to antibiotic;resistance by absence	99.8	99.8	0	2390
gene1442	Scaffold5	Ec_D18	Escherichia coli nfsA mutations conferring resistance to nitrofurantoin	ARO:3003751	nfsA encodes the major oxygen-insesitive nitroreductase in E. coli. The first step of resistance to nitrofurazone is mutation of nfsA.	nitrofuran antibiotic	antibiotic target alteration	100	99.6	1.72e-177	1246
gene0567	Scaffold2	Ec_D18	Escherichia coli gyrA conferring resistance to fluoroquinolones	ARO:3003294	Point mutation of Escherichia coli gyrA resulted in the lowered affinity between fluoroquinolones and gyrA. Thus, conferring resistance.	fluoroquinolone antibiotic;nybomycin-like antibiotic	antibiotic target alteration	100	99.9	0	4149
gene2867	Scaffold14	Ec_D18	mlaF	ARO:3005041	mlaF from the mla system is a gene proposed to play a part in the transport of phospholipids to the outer membrane. Insertions in mlaF are shown to confer resistance to linezolid.	oxazolidinone antibiotic	antibiotic efflux	100	99.6	1.16e-194	1365
gene3379	Scaffold19	Ec_D18	marA	ARO:3000263	In the presence of antibiotic stress, E. coli overexpresses the global activator protein MarA, which besides inducing MDR efflux pump AcrAB, also down- regulates synthesis of the porin OmpF.	carbapenem;cephalosporin;cephamycin;disinfecting agents and antiseptics;fluoroquinolone antibiotic;glycylcycline;monobactam;penam;penem;phenicol antibiotic;rifamycin antibiotic;tetracycline antibiotic	antibiotic efflux;reduced permeability to antibiotic	100	99.2	7.3e-92	660
gene3923	Scaffold26	Ec_D18	emrY	ARO:3000254	emrY is a multidrug transport that moves substrates across the inner membrane of the Gram-negative E. coli. It is a homolog of emrB.	tetracycline antibiotic	antibiotic efflux	99.8	99.8	0	2560
gene4320	Scaffold33	Ec_D18	Escherichia coli emrE	ARO:3004039	Member of the small MDR (multidrug resistance) family of transporters; in Escherichia coli this protein provides resistance against a number of positively charged compounds including ethidium bromide and erythromycin; proton-dependent secondary transporter which exchanges protons for compound translocation.	macrolide antibiotic	antibiotic efflux	98.2	99.1	1.11e-78	570
gene4777	Scaffold45	Ec_D18	Escherichia coli EF-Tu mutants conferring resistance to kirromycin	ARO:3003368	Sequence variants of Escherichia coli elongation factor Tu that confer resistance to kirromycin.	elfamycin antibiotic	antibiotic target alteration	100	97.7	5.69e-24	217
gene4929	Scaffold55	Ec_D18	aadA5	ARO:3002605	aadA5 is an aminoglycoside nucleotidyltransferase gene encoded by plasmids, transposons and integrons in E. coli, K. pneumoniae, Kluyvera georgiana, P. aeruginosa and E. cloacae.	aminoglycoside antibiotic	antibiotic inactivation	100	99.6	7.59e-192	1345
gene5026	Scaffold67	Ec_D18	APH(3'')-Ib	ARO:3002639	APH(3'')-Ib is an aminoglycoside phosphotransferase encoded by plasmids, transposons, integrative conjugative elements and chromosomes in Enterobacteriaceae and Pseudomonas spp.	aminoglycoside antibiotic	antibiotic inactivation	99.6	99.6	4.79e-202	1413
gene1119	Scaffold4	Ec_D18	EC-13	ARO:3006874	EC-13 is a EC beta-lactamase.	cephalosporin	antibiotic inactivation	98.7	99.7	1.53e-283	1972
gene1638	Scaffold6	Ec_D18	Escherichia coli AcrAB-TolC with AcrR mutation conferring resistance to ciprofloxacin, tetracycline, and ceftazidime	ARO:3003807	AcrR is a repressor of the AcrAB-TolC multidrug efflux complex. AcrR mutations result in high level antibiotic resistance. The mutations associated with this model are specific to E. coli.	cephalosporin;disinfecting agents and antiseptics;fluoroquinolone antibiotic;glycylcycline;penam;phenicol antibiotic;rifamycin antibiotic;tetracycline antibiotic	antibiotic efflux;antibiotic target alteration	100	99.5	6.25e-154	1086
gene1967	Scaffold8	Ec_D18	Escherichia coli EF-Tu mutants conferring resistance to kirromycin	ARO:3003368	Sequence variants of Escherichia coli elongation factor Tu that confer resistance to kirromycin.	elfamycin antibiotic	antibiotic target alteration	100	99.6	4.84e-171	1219
gene2310	Scaffold9	Ec_D18	Escherichia coli PtsI with mutation conferring resistance to fosfomycin	ARO:3003899	PtsI (phosphoenolpyruvate-protein phosphotransferase) is involved in cyclic AMP synthesis, which regulates glpT expression. As a result, mutations to ptsI confer resistance to fosfomycin by affecting the regulation of fosfomycin import.	phosphonic acid antibiotic	antibiotic target alteration	99.8	99.8	0	2810
gene2865	Scaffold14	Ec_D18	mlaD	ARO:3005042	mlaD from the mla system is a gene proposed to play a part in the transport of phospholipids to the outer membrane. Insertions in mlaD are shown to confer resistance to linezolid.	oxazolidinone antibiotic	antibiotic efflux	99.5	99.5	7.5e-128	908
gene2929	Scaffold14	Ec_D18	AcrS	ARO:3000656	AcrS is a repressor of the AcrAB efflux complex and is associated with the expression of AcrEF. AcrS is believed to regulate a switch between AcrAB and AcrEF efflux.	cephalosporin;cephamycin;disinfecting agents and antiseptics;fluoroquinolone antibiotic;glycylcycline;penam;phenicol antibiotic;rifamycin antibiotic;tetracycline antibiotic	antibiotic efflux	99.1	99.5	7.01e-158	1113
gene2931	Scaffold14	Ec_D18	AcrF	ARO:3000502	AcrF is a inner membrane transporter, similar to AcrB.	cephalosporin;cephamycin;fluoroquinolone antibiotic;penam	antibiotic efflux	99.5	99.9	0	4984
gene3284	Scaffold18	Ec_D18	Escherichia coli cyaA with mutation conferring resistance to fosfomycin	ARO:3003900	CyaA (adenylate cyclase) is involved with the synthesis of cyclic AMP which regulates the fosfomycin transporter glpT. As a result, mutations to cyaA confer resistance to fosfomycin.	phosphonic acid antibiotic	antibiotic target alteration	99.9	99.9	0	4487
gene4928	Scaffold55	Ec_D18	qacEdelta1	ARO:3005010	QacEdelta1 is a resistance gene conferring resistance to antiseptics. It is different from QacE only at the 3'-terminus.	disinfecting agents and antiseptics	antibiotic efflux	100	99.1	1.61e-78	570
gene5025	Scaffold67	Ec_D18	sul2	ARO:3000412	Sul2 is a sulfonamide resistant dihydropteroate synthase of Gram-negative bacteria, usually found on small plasmids.	sulfonamide antibiotic;sulfone antibiotic	antibiotic target replacement	99.6	99.6	6.64e-186	1308
gene0329	Scaffold1	Ec_D18	mdtG	ARO:3001329	The MdtG protein, also named YceE, appears to be a member of the major facilitator superfamily of transporters, and it has been reported, when overexpressed, to increase fosfomycin and deoxycholate resistances. mdtG is a member of the marA-soxS-rob regulon.	phosphonic acid antibiotic	antibiotic efflux	100	99.8	1.13e-287	2006
gene1364	Scaffold5	Ec_D18	Escherichia coli ompF with mutation conferring resistance to beta-lactam antibiotics	ARO:3003390	The Escherichia coli ompF (oprF) is a nonspecific porin channel involved in the membrane translocation of small hydrophilic molecules, including and especially beta-lactam antibiotics. Mutations in ompF can decrease diffusion of antibiotics across the cellular membrane, thereby decreasing overall susceptibility through absence of porin function.	carbapenem;cephalosporin;cephamycin;monobactam;penam;penem	reduced permeability to antibiotic	100	99.7	4.11e-269	1874
gene3552	Scaffold21	Ec_D18	cpxA	ARO:3000830	CpxA is a membrane-localized sensor kinase that is activated by envelope stress. It starts a kinase cascade that activates CpxR, which promotes efflux complex expression.	aminocoumarin antibiotic;aminoglycoside antibiotic	antibiotic efflux	100	99.8	0	2290
gene0558	Scaffold2	Ec_D18	porin OmpC	ARO:3004114	In the presence of antibiotic stress, there is a coupled down-regulation of the porin OmpC with the OmpF. Mutants both lacking both OmpC and OmpF proteins are resistant to cephaloridine and cefazolin. Analyses of genes involved in the increased resistance to tetracycline suggest that the up-regulation of efflux pump genes is accompanied by a decrease of OmpF and OmpC synthesis. Homologs of OmpC h…	carbapenem;cephalosporin;cephamycin;monobactam;penam;penem	reduced permeability to antibiotic	98.6	99.7	1.1e-271	1892
gene1049	Scaffold4	Ec_D18	mdtO	ARO:3003549	Multidrug resistance efflux pump. Could be involved in resistance to puromycin, acriflavine and tetraphenylarsonium chloride.	disinfecting agents and antiseptics;nucleoside antibiotic	antibiotic efflux	99.4	99.9	0	3421
gene1050	Scaffold4	Ec_D18	mdtN	ARO:3003548	Multidrug resistance efflux pump. Could be involved in resistance to puromycin, acriflavine and tetraphenylarsonium chloride.	disinfecting agents and antiseptics;nucleoside antibiotic	antibiotic efflux	99.7	99.7	1.25e-233	1637
gene1379	Scaffold5	Ec_D18	msbA	ARO:3003950	MsbA is a multidrug resistance transporter homolog from E. coli and belongs to a superfamily of transporters that contain an adenosine triphosphate (ATP) binding cassette (ABC) which is also called a nucleotide-binding domain (NBD). MsbA is a member of the MDR-ABC transporter group by sequence homology. MsbA transports lipid A, a major component of the bacterial outer cell membrane, and is the on…	nitroimidazole antibiotic	antibiotic efflux	100	99.8	0	2821
gene1496	Scaffold5	Ec_D18	Escherichia coli mdfA	ARO:3001328	Multidrug efflux pump in E. coli. This multidrug efflux system was originally identified as the Cmr/CmlA chloramphenicol exporter.	disinfecting agents and antiseptics;tetracycline antibiotic	antibiotic efflux	96.3	99.8	1.84e-278	1946
gene1986	Scaffold8	Ec_D18	CRP	ARO:3000518	CRP is a global regulator that represses MdtEF multidrug efflux pump expression.	fluoroquinolone antibiotic;macrolide antibiotic;penam	antibiotic efflux	99.5	99.5	2.36e-151	1068
gene2511	Scaffold11	Ec_D18	TolC	ARO:3000237	TolC is a protein subunit of many multidrug efflux complexes in Gram negative bacteria. It is an outer membrane efflux protein and is constitutively open. Regulation of efflux activity is often at its periplasmic entrance by other components of the efflux complex.	aminocoumarin antibiotic;aminoglycoside antibiotic;carbapenem;cephalosporin;cephamycin;disinfecting agents and antiseptics;fluoroquinolone antibiotic;glycylcycline;macrolide antibiotic;penam;penem;peptide antibiotic;phenicol antibiotic;rifamycin antibiotic;tetracycline antibiotic	antibiotic efflux	100	99.8	0	2367
gene2698	Scaffold12	Ec_D18	emrR	ARO:3000516	EmrR is a negative regulator for the EmrAB-TolC multidrug efflux pump in E. coli. Mutations lead to EmrAB-TolC overexpression.	fluoroquinolone antibiotic	antibiotic efflux	100	99.4	2.45e-125	890
gene2800	Scaffold13	Ec_D18	Escherichia coli UhpT with mutation conferring resistance to fosfomycin	ARO:3003890	Mutations to the active importer UhpT, which is involved with the uptake of many phosphorylated sugars, confer resistance to fosfomycin by reducing import of the drug into the bacteria.	phosphonic acid antibiotic	antibiotic target alteration	100	99.8	0	2328
gene4919	Scaffold55	Ec_D18	mphA	ARO:3000316	The mphA gene encodes for resistance enzyme MPH(2')-I which preferentially inactivate 14-membered macrolides (e.g.erythromycin, telithromycin, roxithromycin) over 16-membered macrolides (e.g.tylosin, spiramycin). It phosphorylates macrolides at 2'-OH hydroxyl of desosamine sugar of macrolides in a GTP-dependent manner.	macrolide antibiotic	antibiotic inactivation	100	99.7	8.02e-218	1524
gene0422	Scaffold2	Ec_D18	mdtC	ARO:3000794	MdtC is a transporter that forms a heteromultimer complex with MdtB to form a multidrug transporter. MdtBC is part of the MdtABC-TolC efflux complex. In the absence of MdtB, MdtC can form a homomultimer complex that results in a functioning efflux complex with a narrower drug specificity. mdtC corresponds to 3 loci in Pseudomonas aeruginosa PAO1 (gene name: muxC/muxB) and 3 loci in Pseudomonas ae…	aminocoumarin antibiotic	antibiotic efflux	99.7	99.9	0	4931
gene1029	Scaffold4	Ec_D18	Escherichia coli soxS with mutation conferring antibiotic resistance	ARO:3003511	SoxS is a global regulator that up-regulates the expression of AcrAB efflux genes. It also reduces OmpF expression to decrease cell membrane permeability.	carbapenem;cephalosporin;cephamycin;disinfecting agents and antiseptics;fluoroquinolone antibiotic;glycylcycline;monobactam;penam;penem;phenicol antibiotic;rifamycin antibiotic;tetracycline antibiotic	antibiotic efflux;antibiotic target alteration;reduced permeability to antibiotic	100	99.1	1.22e-76	556
gene2697	Scaffold12	Ec_D18	emrA	ARO:3000027	EmrA is a membrane fusion protein, providing an efflux pathway with EmrB and TolC between the inner and outer membranes of E. coli, a Gram-negative bacterium.	fluoroquinolone antibiotic	antibiotic efflux	99.7	99.7	1.12e-262	1838
gene2803	Scaffold13	Ec_D18	Escherichia coli uhpA with mutation conferring resistance to fosfomycin	ARO:3003893	uhpA is a positive activator of the fosfomycin importer uhpT, thus mutations to uhpA confer fosfomycin resistance by reducing uhpT expression. Both knockout and amino acid substitution mutations have been found that confer resistance, with the Protein Knockout model describing the large, knockout mutations causing loss of function of the gene, and the Protein Variant model describing the amino ac…	phosphonic acid antibiotic	antibiotic target alteration	100	99.5	7.4e-139	983
gene3921	Scaffold26	Ec_D18	evgA	ARO:3000832	EvgA, when phosphorylated, is a positive regulator for efflux protein complexes emrKY and mdtEF. While usually phosphorylated in a EvgS dependent manner, it can be phosphorylated in the absence of EvgS when overexpressed.	fluoroquinolone antibiotic;macrolide antibiotic;penam;tetracycline antibiotic	antibiotic efflux	100	99.5	8.92e-144	1017
gene4994	Scaffold62	Ec_D18	TEM-1	ARO:3000873	TEM-1 is a broad-spectrum beta-lactamase found in many Gram-negative bacteria. Confers resistance to penicillins and first generation cephalosphorins.	cephalosporin;monobactam;penam;penem	antibiotic inactivation	100	99.7	4.1e-208	1457
gene1048	Scaffold4	Ec_D18	mdtP	ARO:3003550	Multidrug resistance efflux pump. Could be involved in resistance to puromycin, acriflavine and tetraphenylarsonium chloride.	disinfecting agents and antiseptics;nucleoside antibiotic	antibiotic efflux	98.2	99.8	0	2337
gene3380	Scaffold19	Ec_D18	Escherichia coli AcrAB-TolC with MarR mutations conferring resistance to ciprofloxacin and tetracycline	ARO:3003378	MarR is a repressor of the mar operon marRAB, thus regulating the expression of marA, the activator of multidrug efflux pump AcrAB.	cephalosporin;disinfecting agents and antiseptics;fluoroquinolone antibiotic;glycylcycline;penam;phenicol antibiotic;rifamycin antibiotic;tetracycline antibiotic	antibiotic efflux;antibiotic target alteration	98.6	99.3	3.18e-101	725
gene3620	Scaffold22	Ec_D18	kdpE	ARO:3003841	kdpE is a transcriptional activator that is part of the two-component system KdpD/KdpE that is studied for its regulatory role in potassium transport and has been identified as an adaptive regulator involved in the virulence and intracellular survival of pathogenic bacteria. kdpE regulates a range of virulence loci through direct promoter binding.	aminoglycoside antibiotic	antibiotic efflux	99.1	99.1	2.26e-161	1137
gene3920	Scaffold26	Ec_D18	evgS	ARO:3000833	EvgS is a sensor protein that phosphorylates the regulatory protein EvgA. evgS corresponds to 1 locus in Pseudomonas aeruginosa PAO1 and 1 locus in Pseudomonas aeruginosa LESB58.	fluoroquinolone antibiotic;macrolide antibiotic;penam;tetracycline antibiotic	antibiotic efflux	99.3	99.9	0	6099
gene4619	Scaffold41	Ec_D18	Escherichia coli mipA	ARO:3004127	MltA-interacting protein (mipA), is an antibiotic resistance-related outer membrane protein. Deletion of mipA increases kanamycin, nalidixic acid and streptomycin resistance.	aminoglycoside antibiotic;fluoroquinolone antibiotic	reduced permeability to antibiotic;resistance by absence	99.2	99.6	6.04e-191	1336
gene4996	Scaffold63	Ec_D18	oqxB	ARO:3003923	RND efflux pump conferring resistance to fluoroquinolone.	diaminopyrimidine antibiotic;fluoroquinolone antibiotic;glycylcycline;nitrofuran antibiotic;tetracycline antibiotic	antibiotic efflux	100	98.6	0	2391
gene0217	Scaffold1	Ec_D15	Escherichia coli mipA	ARO:3004127	MltA-interacting protein (mipA), is an antibiotic resistance-related outer membrane protein. Deletion of mipA increases kanamycin, nalidixic acid and streptomycin resistance.	aminoglycoside antibiotic;fluoroquinolone antibiotic	reduced permeability to antibiotic;resistance by absence	99.2	99.6	6.04e-191	1336
gene0949	Scaffold3	Ec_D15	Escherichia coli parE conferring resistance to fluoroquinolones	ARO:3003316	Point mutation in Escherichia coli parE resulting in fluoroquinolones resistance.	fluoroquinolone antibiotic	antibiotic target alteration	100	99.8	0	3244
gene0954	Scaffold3	Ec_D15	TolC	ARO:3000237	TolC is a protein subunit of many multidrug efflux complexes in Gram negative bacteria. It is an outer membrane efflux protein and is constitutively open. Regulation of efflux activity is often at its periplasmic entrance by other components of the efflux complex.	aminocoumarin antibiotic;aminoglycoside antibiotic;carbapenem;cephalosporin;cephamycin;disinfecting agents and antiseptics;fluoroquinolone antibiotic;glycylcycline;macrolide antibiotic;penam;penem;peptide antibiotic;phenicol antibiotic;rifamycin antibiotic;tetracycline antibiotic	antibiotic efflux	100	99.8	0	2367
gene3363	Scaffold13	Ec_D15	Escherichia coli soxR with mutation conferring antibiotic resistance	ARO:3003381	SoxR is a sensory protein that upregulates soxS expression in the presence of redox-cycling drugs. This stress response leads to the expression many multidrug efflux pumps.	cephalosporin;disinfecting agents and antiseptics;fluoroquinolone antibiotic;glycylcycline;penam;phenicol antibiotic;rifamycin antibiotic;tetracycline antibiotic	antibiotic efflux;antibiotic target alteration	100	99.4	5.79e-111	791
gene1137	Scaffold3	Ec_D15	Escherichia coli folP with mutation conferring resistance to sulfonamides	ARO:3003386	Point mutations in Escherichia coli dihydropteroate synthase folP prevent sulfonamide antibiotics from inhibiting its role in folate synthesis, thus conferring sulfonamide resistance.	sulfonamide antibiotic;sulfone antibiotic	antibiotic target alteration	100	99.6	2.65e-202	1418
gene4097	Scaffold20	Ec_D15	cpxA	ARO:3000830	CpxA is a membrane-localized sensor kinase that is activated by envelope stress. It starts a kinase cascade that activates CpxR, which promotes efflux complex expression.	aminocoumarin antibiotic;aminoglycoside antibiotic	antibiotic efflux	100	99.8	0	2290
gene0500	Scaffold2	Ec_D15	mdtG	ARO:3001329	The MdtG protein, also named YceE, appears to be a member of the major facilitator superfamily of transporters, and it has been reported, when overexpressed, to increase fosfomycin and deoxycholate resistances. mdtG is a member of the marA-soxS-rob regulon.	phosphonic acid antibiotic	antibiotic efflux	100	99.8	1.13e-287	2006
gene1661	Scaffold5	Ec_D15	Escherichia coli GlpT with mutation conferring resistance to fosfomycin	ARO:3003889	Point mutations to the active importer GlpT, which is involved with the uptake of many phosphorylated sugars, confer resistance to fosfomycin by reducing import of the drug into the bacteria.	phosphonic acid antibiotic	antibiotic target alteration	98.9	99.8	0	2302
gene2306	Scaffold7	Ec_D15	Escherichia coli PtsI with mutation conferring resistance to fosfomycin	ARO:3003899	PtsI (phosphoenolpyruvate-protein phosphotransferase) is involved in cyclic AMP synthesis, which regulates glpT expression. As a result, mutations to ptsI confer resistance to fosfomycin by affecting the regulation of fosfomycin import.	phosphonic acid antibiotic	antibiotic target alteration	99.8	99.8	0	2810
gene3343	Scaffold13	Ec_D15	mdtN	ARO:3003548	Multidrug resistance efflux pump. Could be involved in resistance to puromycin, acriflavine and tetraphenylarsonium chloride.	disinfecting agents and antiseptics;nucleoside antibiotic	antibiotic efflux	99.7	99.7	1.25e-233	1637
gene4011	Scaffold19	Ec_D15	Escherichia coli mdfA	ARO:3001328	Multidrug efflux pump in E. coli. This multidrug efflux system was originally identified as the Cmr/CmlA chloramphenicol exporter.	disinfecting agents and antiseptics;tetracycline antibiotic	antibiotic efflux	96.8	99.8	1.58e-279	1953
gene2463	Scaffold8	Ec_D15	Klebsiella pneumoniae PBP3 mutants conferring resistance to ceftazidime-avibactam	ARO:3007421	Mutant PBP3 in Klebsiella pneumoniae conferring resistance to ceftazidime-avibactam.	carbapenem;cephalosporin;cephamycin;monobactam;penam	antibiotic target alteration	93.7	99.8	0	2827
gene1155	Scaffold3	Ec_D15	mlaF	ARO:3005041	mlaF from the mla system is a gene proposed to play a part in the transport of phospholipids to the outer membrane. Insertions in mlaF are shown to confer resistance to linezolid.	oxazolidinone antibiotic	antibiotic efflux	99.6	99.6	2.35e-194	1363
gene2764	Scaffold10	Ec_D15	Escherichia coli EF-Tu mutants conferring resistance to kirromycin	ARO:3003368	Sequence variants of Escherichia coli elongation factor Tu that confer resistance to kirromycin.	elfamycin antibiotic	antibiotic target alteration	100	99.5	4.68e-142	1024
gene1683	Scaffold5	Ec_D15	YojI	ARO:3003952	YojI mediates resistance to the peptide antibiotic microcin J25 when it is expressed from a multicopy vector. YojI is capable of pumping out microcin molecules. The outer membrane protein TolC in addition to YojI is required for export of microcin J25 out of the cell. Microcin J25 is thus the first known substrate for YojI.	peptide antibiotic	antibiotic efflux	99.6	99.8	0	2725
gene2354	Scaffold7	Ec_D15	emrY	ARO:3000254	emrY is a multidrug transport that moves substrates across the inner membrane of the Gram-negative E. coli. It is a homolog of emrB.	tetracycline antibiotic	antibiotic efflux	99.8	99.8	0	2560
gene2954	Scaffold10	Ec_D15	gadX	ARO:3000508	GadX is an AraC-family regulator that promotes mdtEF expression to confer multidrug resistance.	fluoroquinolone antibiotic;macrolide antibiotic;penam	antibiotic efflux	98.5	99.6	2.84e-193	1357
gene4257	Scaffold22	Ec_D15	marA	ARO:3000263	In the presence of antibiotic stress, E. coli overexpresses the global activator protein MarA, which besides inducing MDR efflux pump AcrAB, also down- regulates synthesis of the porin OmpF.	carbapenem;cephalosporin;cephamycin;disinfecting agents and antiseptics;fluoroquinolone antibiotic;glycylcycline;monobactam;penam;penem;phenicol antibiotic;rifamycin antibiotic;tetracycline antibiotic	antibiotic efflux;reduced permeability to antibiotic	100	99.2	7.3e-92	660
gene4258	Scaffold22	Ec_D15	Escherichia coli AcrAB-TolC with MarR mutations conferring resistance to ciprofloxacin and tetracycline	ARO:3003378	MarR is a repressor of the mar operon marRAB, thus regulating the expression of marA, the activator of multidrug efflux pump AcrAB.	cephalosporin;disinfecting agents and antiseptics;fluoroquinolone antibiotic;glycylcycline;penam;phenicol antibiotic;rifamycin antibiotic;tetracycline antibiotic	antibiotic efflux;antibiotic target alteration	98.6	99.3	3.18e-101	725
gene4516	Scaffold29	Ec_D15	Escherichia coli EF-Tu mutants conferring resistance to kirromycin	ARO:3003368	Sequence variants of Escherichia coli elongation factor Tu that confer resistance to kirromycin.	elfamycin antibiotic	antibiotic target alteration	100	93.5	4.69e-24	218
gene0577	Scaffold2	Ec_D15	Klebsiella mutant PhoP conferring antibiotic resistance to colistin	ARO:3003585	A mutant phoP activates pmrHFIJKLM expression responsible for L-aminoarabinose synthesis and polymyxin resistance, by way of alteration of negative charge.	macrolide antibiotic;peptide antibiotic	antibiotic efflux;antibiotic target alteration;resistance by absence	92.4	99.6	7.16e-148	1048
gene0733	Scaffold2	Ec_D15	Escherichia coli fabI mutations conferring resistance to isoniazid and triclosan	ARO:3004045	fabI is a enoyl-acyl carrier reductase used in lipid metabolism and fatty acid biosynthesis. The bacterial biocide Triclosan blocks the final reduction step in fatty acid elongation, inhibiting biosynthesis. Point mutations in fabI can confer resistance to Triclosan and Isoniazid.	disinfecting agents and antiseptics;isoniazid-like antibiotic	antibiotic target alteration	100	99.6	6.98e-188	1319
gene3033	Scaffold11	Ec_D15	Escherichia coli UhpT with mutation conferring resistance to fosfomycin	ARO:3003890	Mutations to the active importer UhpT, which is involved with the uptake of many phosphorylated sugars, confer resistance to fosfomycin by reducing import of the drug into the bacteria.	phosphonic acid antibiotic	antibiotic target alteration	100	99.8	0	2328
gene1892	Scaffold6	Ec_D15	EC-18	ARO:3006878	EC-18 is a EC beta-lactamase.	cephalosporin	antibiotic inactivation	99.7	99.7	4.76e-287	1995
gene0666	Scaffold2	Ec_D15	H-NS	ARO:3000676	H-NS is a histone-like protein involved in global gene regulation in Gram-negative bacteria. It is a repressor of the membrane fusion protein genes acrE, mdtE, and emrK as well as nearby genes of many RND-type multidrug exporters.	cephalosporin;cephamycin;fluoroquinolone antibiotic;macrolide antibiotic;penam;tetracycline antibiotic	antibiotic efflux	100	99.3	9.61e-86	622
gene1217	Scaffold3	Ec_D15	AcrE	ARO:3000499	AcrE is a membrane fusion protein, similar to AcrA.	cephalosporin;cephamycin;fluoroquinolone antibiotic;penam	antibiotic efflux	100	99.7	4.28e-269	1879
gene1255	Scaffold4	Ec_D15	emrB	ARO:3000074	emrB is a translocase in the emrB -TolC efflux protein in E. coli. It recognizes substrates including carbonyl cyanide m-chlorophenylhydrazone (CCCP), nalidixic acid, and thioloactomycin.	fluoroquinolone antibiotic	antibiotic efflux	100	99.8	0	2574
gene1856	Scaffold5	Ec_D15	baeR	ARO:3000828	BaeR is a response regulator that promotes the expression of MdtABC and AcrD efflux complexes.	aminocoumarin antibiotic;aminoglycoside antibiotic	antibiotic efflux	95.8	99.2	3.44e-168	1185
gene4020	Scaffold19	Ec_D15	Escherichia coli nfsA mutations conferring resistance to nitrofurantoin	ARO:3003751	nfsA encodes the major oxygen-insesitive nitroreductase in E. coli. The first step of resistance to nitrofurazone is mutation of nfsA.	nitrofuran antibiotic	antibiotic target alteration	99.6	99.6	7.01e-177	1242
gene1218	Scaffold3	Ec_D15	AcrF	ARO:3000502	AcrF is a inner membrane transporter, similar to AcrB.	cephalosporin;cephamycin;fluoroquinolone antibiotic;penam	antibiotic efflux	99.5	99.9	0	4982
gene2064	Scaffold6	Ec_D15	mdtM	ARO:3001214	Multidrug resistance protein MdtM.	disinfecting agents and antiseptics;fluoroquinolone antibiotic;lincosamide antibiotic;nucleoside antibiotic;phenicol antibiotic	antibiotic efflux	98.3	99.5	1.72e-283	1979
gene3066	Scaffold11	Ec_D15	Escherichia coli gyrB conferring resistance to aminocoumarin	ARO:3003303	Point mutation in Escherichia coli resulting in aminocoumarin resistance.	aminocoumarin antibiotic	antibiotic target alteration	100	99.9	0	4099
gene3344	Scaffold13	Ec_D15	mdtO	ARO:3003549	Multidrug resistance efflux pump. Could be involved in resistance to puromycin, acriflavine and tetraphenylarsonium chloride.	disinfecting agents and antiseptics;nucleoside antibiotic	antibiotic efflux	99.4	99.9	0	3421
gene3392	Scaffold13	Ec_D15	Escherichia coli LamB	ARO:3004126	LamB is a negative regulator for antibiotic resistance, it serves as a porin to influx antibiotic. When down-regulated, it increases resistance to chlortetracycline, ciprofloxacin, balofloxacin and nalidixic acid. It also interacts with Odp1, an energy metabolic enzyme, creating a complex that decreases in antibiotic-resistant strains.	fluoroquinolone antibiotic;tetracycline antibiotic	reduced permeability to antibiotic;resistance by absence	99.6	99.8	0	2387
gene3457	Scaffold14	Ec_D15	Escherichia coli AcrAB-TolC with AcrR mutation conferring resistance to ciprofloxacin, tetracycline, and ceftazidime	ARO:3003807	AcrR is a repressor of the AcrAB-TolC multidrug efflux complex. AcrR mutations result in high level antibiotic resistance. The mutations associated with this model are specific to E. coli.	cephalosporin;disinfecting agents and antiseptics;fluoroquinolone antibiotic;glycylcycline;penam;phenicol antibiotic;rifamycin antibiotic;tetracycline antibiotic	antibiotic efflux;antibiotic target alteration	100	99.5	6.25e-154	1086
gene1253	Scaffold4	Ec_D15	emrR	ARO:3000516	EmrR is a negative regulator for the EmrAB-TolC multidrug efflux pump in E. coli. Mutations lead to EmrAB-TolC overexpression.	fluoroquinolone antibiotic	antibiotic efflux	100	99.4	2.45e-125	890
gene1860	Scaffold5	Ec_D15	mdtB	ARO:3000793	MdtB is a transporter that forms a heteromultimer complex with MdtC to form a multidrug transporter. MdtBC is part of the MdtABC-TolC efflux complex.	aminocoumarin antibiotic	antibiotic efflux	99.6	99.9	0	4920
gene2456	Scaffold8	Ec_D15	leuO	ARO:3003843	leuO, a LysR family transcription factor, exists in a wide variety of bacteria of the family Enterobacteriaceae and is involved in the regulation of as yet unidentified genes affecting the stress response and pathogenesis expression. LeuO is also an activator of the MdtNOP efflux pump.	disinfecting agents and antiseptics;nucleoside antibiotic	antibiotic efflux	98.7	99.7	1.15e-228	1598
gene1149	Scaffold3	Ec_D15	Escherichia coli murA with mutation conferring resistance to fosfomycin	ARO:3003775	murA or UDP-N-acetylglucosamine enolpyruvyl transferase catalyses the initial step in peptidoglycan biosynthesis and is inhibited by fosfomycin. Overexpression of murA through mutations such as Asp369Asn and Leu370Ile confers fosfomycin resistance. Extensive evidence has shown the significance of C115 mutations in conferring fosfomycin resistance since this residue represents a primary binding si…	phosphonic acid antibiotic	antibiotic target alteration	100	99.8	1.04e-300	2094
gene3458	Scaffold14	Ec_D15	Escherichia coli acrA	ARO:3004043	AcrA is a subunit of the AcrAB-TolC multidrug efflux system that in E. coli.	cephalosporin;disinfecting agents and antiseptics;fluoroquinolone antibiotic;glycylcycline;penam;phenicol antibiotic;rifamycin antibiotic;tetracycline antibiotic	antibiotic efflux	100	99.7	2.14e-275	1923
gene2352	Scaffold7	Ec_D15	evgA	ARO:3000832	EvgA, when phosphorylated, is a positive regulator for efflux protein complexes emrKY and mdtEF. While usually phosphorylated in a EvgS dependent manner, it can be phosphorylated in the absence of EvgS when overexpressed.	fluoroquinolone antibiotic;macrolide antibiotic;penam;tetracycline antibiotic	antibiotic efflux	100	99.5	8.92e-144	1017
gene2353	Scaffold7	Ec_D15	emrK	ARO:3000206	emrK is a membrane fusion protein that is a homolog of EmrA. Together with the inner membrane transporter EmrY and the outer membrane channel TolC, it mediates multidrug efflux.	tetracycline antibiotic	antibiotic efflux	99.7	90.4	1.33e-246	1728
gene2791	Scaffold10	Ec_D15	CRP	ARO:3000518	CRP is a global regulator that represses MdtEF multidrug efflux pump expression.	fluoroquinolone antibiotic;macrolide antibiotic;penam	antibiotic efflux	99	99.5	3.92e-150	1060
gene4523	Scaffold29	Ec_D15	Escherichia coli rpoB mutants conferring resistance to rifampicin	ARO:3003288	Point mutations that occurs in Escherichia coli rpoB resulting in resistance to rifampicin.	peptide antibiotic;rifamycin antibiotic	antibiotic target alteration;antibiotic target replacement	100	99.9	0	6797
gene3309	Scaffold13	Ec_D15	eptA	ARO:3003576	PmrC mediates the modification of Lipid A by the addition of 4-amino-4-deoxy-L-arabinose (L-Ara4N) and phosphoethanolamine, resulting in a less negative cell membrane and decreased binding of polymyxin B.	peptide antibiotic	antibiotic target alteration	99.6	99.8	0	2802
gene3345	Scaffold13	Ec_D15	mdtP	ARO:3003550	Multidrug resistance efflux pump. Could be involved in resistance to puromycin, acriflavine and tetraphenylarsonium chloride.	disinfecting agents and antiseptics;nucleoside antibiotic	antibiotic efflux	98.2	99.8	0	2337
gene1650	Scaffold5	Ec_D15	PmrF	ARO:3003578	PmrF is required for the synthesis and transfer of 4-amino-4-deoxy-L-arabinose (Ara4N) to Lipid A, which allows gram-negative bacteria to resist the antimicrobial activity of cationic antimicrobial peptides and antibiotics such as polymyxin. pmrF corresponds to 1 locus in Pseudomonas aeruginosa PAO1 and 1 locus in Pseudomonas aeruginosa LESB58.	peptide antibiotic	antibiotic target alteration	100	99.7	1.92e-231	1618
gene3036	Scaffold11	Ec_D15	Escherichia coli uhpA with mutation conferring resistance to fosfomycin	ARO:3003893	uhpA is a positive activator of the fosfomycin importer uhpT, thus mutations to uhpA confer fosfomycin resistance by reducing uhpT expression. Both knockout and amino acid substitution mutations have been found that confer resistance, with the Protein Knockout model describing the large, knockout mutations causing loss of function of the gene, and the Protein Variant model describing the amino ac…	phosphonic acid antibiotic	antibiotic target alteration	100	99.5	7.4e-139	983
gene3182	Scaffold12	Ec_D15	Escherichia coli ompF with mutation conferring resistance to beta-lactam antibiotics	ARO:3003390	The Escherichia coli ompF (oprF) is a nonspecific porin channel involved in the membrane translocation of small hydrophilic molecules, including and especially beta-lactam antibiotics. Mutations in ompF can decrease diffusion of antibiotics across the cellular membrane, thereby decreasing overall susceptibility through absence of porin function.	carbapenem;cephalosporin;cephamycin;monobactam;penam;penem	reduced permeability to antibiotic	100	99.7	4.11e-269	1874
gene3459	Scaffold14	Ec_D15	acrB	ARO:3000216	Protein subunit of AcrA-AcrB-TolC multidrug efflux complex. AcrB functions as a herterotrimer which forms the inner membrane component and is primarily responsible for substrate recognition and energy transduction by acting as a drug/proton antiporter.	cephalosporin;disinfecting agents and antiseptics;fluoroquinolone antibiotic;glycylcycline;penam;phenicol antibiotic;rifamycin antibiotic;tetracycline antibiotic	antibiotic efflux	100	99.9	0	5128
gene3863	Scaffold17	Ec_D15	Escherichia coli cyaA with mutation conferring resistance to fosfomycin	ARO:3003900	CyaA (adenylate cyclase) is involved with the synthesis of cyclic AMP which regulates the fosfomycin transporter glpT. As a result, mutations to cyaA confer resistance to fosfomycin.	phosphonic acid antibiotic	antibiotic target alteration	99.9	99.9	0	4487
gene1216	Scaffold3	Ec_D15	AcrS	ARO:3000656	AcrS is a repressor of the AcrAB efflux complex and is associated with the expression of AcrEF. AcrS is believed to regulate a switch between AcrAB and AcrEF efflux.	cephalosporin;cephamycin;disinfecting agents and antiseptics;fluoroquinolone antibiotic;glycylcycline;penam;phenicol antibiotic;rifamycin antibiotic;tetracycline antibiotic	antibiotic efflux	99.5	99.5	2.44e-158	1116
gene1861	Scaffold5	Ec_D15	mdtA	ARO:3000792	MdtA is the membrane fusion protein of the multidrug efflux complex mdtABC.	aminocoumarin antibiotic	antibiotic efflux	98.1	91	3.13e-276	1937
gene2262	Scaffold7	Ec_D15	acrD	ARO:3000491	AcrD is an aminoglycoside efflux pump expressed in E. coli. Its expression can be induced by indole, and is regulated by baeRS and cpxAR.	aminoglycoside antibiotic	antibiotic efflux	99.8	99.9	0	5087
gene3684	Scaffold15	Ec_D15	kdpE	ARO:3003841	kdpE is a transcriptional activator that is part of the two-component system KdpD/KdpE that is studied for its regulatory role in potassium transport and has been identified as an adaptive regulator involved in the virulence and intracellular survival of pathogenic bacteria. kdpE regulates a range of virulence loci through direct promoter binding.	aminoglycoside antibiotic	antibiotic efflux	99.1	99.1	2.26e-161	1137
gene0512	Scaffold2	Ec_D15	mdtH	ARO:3001216	Multidrug resistance protein MdtH.	fluoroquinolone antibiotic	antibiotic efflux	99.8	99.8	1.23e-288	2011
gene1254	Scaffold4	Ec_D15	emrA	ARO:3000027	EmrA is a membrane fusion protein, providing an efflux pathway with EmrB and TolC between the inner and outer membranes of E. coli, a Gram-negative bacterium.	fluoroquinolone antibiotic	antibiotic efflux	99.7	99.7	1.12e-262	1838
gene1859	Scaffold5	Ec_D15	mdtC	ARO:3000794	MdtC is a transporter that forms a heteromultimer complex with MdtB to form a multidrug transporter. MdtBC is part of the MdtABC-TolC efflux complex. In the absence of MdtB, MdtC can form a homomultimer complex that results in a functioning efflux complex with a narrower drug specificity. mdtC corresponds to 3 loci in Pseudomonas aeruginosa PAO1 (gene name: muxC/muxB) and 3 loci in Pseudomonas ae…	aminocoumarin antibiotic	antibiotic efflux	99.7	99.9	0	4934
gene1153	Scaffold3	Ec_D15	mlaD	ARO:3005042	mlaD from the mla system is a gene proposed to play a part in the transport of phospholipids to the outer membrane. Insertions in mlaD are shown to confer resistance to linezolid.	oxazolidinone antibiotic	antibiotic efflux	98.9	99.5	4.34e-127	903
gene2951	Scaffold10	Ec_D15	mdtF	ARO:3000796	MdtF is the multidrug inner membrane transporter for the MdtEF-TolC efflux complex.	fluoroquinolone antibiotic;macrolide antibiotic;penam	antibiotic efflux	99.8	99.9	0	4999
gene2953	Scaffold10	Ec_D15	gadW	ARO:3003838	GadW is an AraC-family regulator that promotes mdtEF expression to confer multidrug resistance. GadW inhibits GadX-dependent activation. GadW clearly represses gadX and, in situations where GadX is missing, activates gadA and gadBC.	fluoroquinolone antibiotic;macrolide antibiotic;penam	antibiotic efflux	93.8	99.6	2.22e-165	1167
gene3364	Scaffold13	Ec_D15	Escherichia coli soxS with mutation conferring antibiotic resistance	ARO:3003511	SoxS is a global regulator that up-regulates the expression of AcrAB efflux genes. It also reduces OmpF expression to decrease cell membrane permeability.	carbapenem;cephalosporin;cephamycin;disinfecting agents and antiseptics;fluoroquinolone antibiotic;glycylcycline;monobactam;penam;penem;phenicol antibiotic;rifamycin antibiotic;tetracycline antibiotic	antibiotic efflux;antibiotic target alteration;reduced permeability to antibiotic	99.1	99.1	3.49e-76	553
gene1670	Scaffold5	Ec_D15	Escherichia coli gyrA conferring resistance to fluoroquinolones	ARO:3003294	Point mutation of Escherichia coli gyrA resulted in the lowered affinity between fluoroquinolones and gyrA. Thus, conferring resistance.	fluoroquinolone antibiotic;nybomycin-like antibiotic	antibiotic target alteration	100	99.9	0	4149
gene1679	Scaffold5	Ec_D15	porin OmpC	ARO:3004114	In the presence of antibiotic stress, there is a coupled down-regulation of the porin OmpC with the OmpF. Mutants both lacking both OmpC and OmpF proteins are resistant to cephaloridine and cefazolin. Analyses of genes involved in the increased resistance to tetracycline suggest that the up-regulation of efflux pump genes is accompanied by a decrease of OmpF and OmpC synthesis. Homologs of OmpC h…	carbapenem;cephalosporin;cephamycin;monobactam;penam;penem	reduced permeability to antibiotic	100	99.7	5.9e-276	1920
gene4622	Scaffold31	Ec_D15	Escherichia coli EF-Tu mutants conferring resistance to kirromycin	ARO:3003368	Sequence variants of Escherichia coli elongation factor Tu that confer resistance to kirromycin.	elfamycin antibiotic	antibiotic target alteration	100	95.7	9.25e-25	223
gene2950	Scaffold10	Ec_D15	mdtE	ARO:3000795	MdtE is the membrane fusion protein of the MdtEF multidrug efflux complex. It shares 70% sequence similarity with AcrA.	fluoroquinolone antibiotic;macrolide antibiotic;penam	antibiotic efflux	99.7	99.7	3.92e-265	1853
gene0539	Scaffold2	Ec_D15	Escherichia coli fabG mutations conferring resistance to triclosan	ARO:3004049	fabG is a 3-oxoacyl-acyl carrier protein reductase involved in lipid metabolism and fatty acid biosynthesis.The bacterial biocide Triclosan blocks the final reduction step in fatty acid elongation, inhibiting biosynthesis. Point mutations in fabG can confer resistance to Triclosan.	disinfecting agents and antiseptics	antibiotic target alteration	100	99.6	2.59e-165	1167
gene0941	Scaffold3	Ec_D15	Escherichia coli parC conferring resistance to fluoroquinolones	ARO:3003308	Point mutation in Escherichia coli parC resulting in fluoroquinolone resistance.	fluoroquinolone antibiotic	antibiotic target alteration	100	99.9	0	3760
gene0974	Scaffold3	Ec_D15	bacA	ARO:3002986	The bacA gene product (BacA) recycles undecaprenyl pyrophosphate during cell wall biosynthesis which confers resistance to bacitracin.	peptide antibiotic	antibiotic target alteration	99.6	99.6	1.07e-192	1353
gene2351	Scaffold7	Ec_D15	evgS	ARO:3000833	EvgS is a sensor protein that phosphorylates the regulatory protein EvgA. evgS corresponds to 1 locus in Pseudomonas aeruginosa PAO1 and 1 locus in Pseudomonas aeruginosa LESB58.	fluoroquinolone antibiotic;macrolide antibiotic;penam;tetracycline antibiotic	antibiotic efflux	99.4	99.9	0	6108
gene3167	Scaffold12	Ec_D15	msbA	ARO:3003950	MsbA is a multidrug resistance transporter homolog from E. coli and belongs to a superfamily of transporters that contain an adenosine triphosphate (ATP) binding cassette (ABC) which is also called a nucleotide-binding domain (NBD). MsbA is a member of the MDR-ABC transporter group by sequence homology. MsbA transports lipid A, a major component of the bacterial outer cell membrane, and is the on…	nitroimidazole antibiotic	antibiotic efflux	100	99.8	0	2821
gene0011	Scaffold1	Ec_D14	AcrE	ARO:3000499	AcrE is a membrane fusion protein, similar to AcrA.	cephalosporin;cephamycin;fluoroquinolone antibiotic;penam	antibiotic efflux	100	99.7	4.28e-269	1879
gene0075	Scaffold1	Ec_D14	mlaF	ARO:3005041	mlaF from the mla system is a gene proposed to play a part in the transport of phospholipids to the outer membrane. Insertions in mlaF are shown to confer resistance to linezolid.	oxazolidinone antibiotic	antibiotic efflux	100	99.6	1.16e-194	1365
gene0012	Scaffold1	Ec_D14	AcrS	ARO:3000656	AcrS is a repressor of the AcrAB efflux complex and is associated with the expression of AcrEF. AcrS is believed to regulate a switch between AcrAB and AcrEF efflux.	cephalosporin;cephamycin;disinfecting agents and antiseptics;fluoroquinolone antibiotic;glycylcycline;penam;phenicol antibiotic;rifamycin antibiotic;tetracycline antibiotic	antibiotic efflux	100	99.5	4.22e-159	1121
gene0247	Scaffold1	Ec_D14	Escherichia coli parC conferring resistance to fluoroquinolones	ARO:3003308	Point mutation in Escherichia coli parC resulting in fluoroquinolone resistance.	fluoroquinolone antibiotic	antibiotic target alteration	99.9	99.9	0	3753
gene0239	Scaffold1	Ec_D14	Escherichia coli parE conferring resistance to fluoroquinolones	ARO:3003316	Point mutation in Escherichia coli parE resulting in fluoroquinolones resistance.	fluoroquinolone antibiotic	antibiotic target alteration	99.8	99.8	0	3241
gene0010	Scaffold1	Ec_D14	AcrF	ARO:3000502	AcrF is a inner membrane transporter, similar to AcrB.	cephalosporin;cephamycin;fluoroquinolone antibiotic;penam	antibiotic efflux	99.7	99.9	0	4992
gene1358	Scaffold3	Ec_D14	mdtG	ARO:3001329	The MdtG protein, also named YceE, appears to be a member of the major facilitator superfamily of transporters, and it has been reported, when overexpressed, to increase fosfomycin and deoxycholate resistances. mdtG is a member of the marA-soxS-rob regulon.	phosphonic acid antibiotic	antibiotic efflux	99.8	99.8	2.29e-287	2004
gene2271	Scaffold5	Ec_D14	Escherichia coli AcrAB-TolC with AcrR mutation conferring resistance to ciprofloxacin, tetracycline, and ceftazidime	ARO:3003807	AcrR is a repressor of the AcrAB-TolC multidrug efflux complex. AcrR mutations result in high level antibiotic resistance. The mutations associated with this model are specific to E. coli.	cephalosporin;disinfecting agents and antiseptics;fluoroquinolone antibiotic;glycylcycline;penam;phenicol antibiotic;rifamycin antibiotic;tetracycline antibiotic	antibiotic efflux;antibiotic target alteration	100	99.5	6.25e-154	1086
gene2522	Scaffold5	Ec_D14	kdpE	ARO:3003841	kdpE is a transcriptional activator that is part of the two-component system KdpD/KdpE that is studied for its regulatory role in potassium transport and has been identified as an adaptive regulator involved in the virulence and intracellular survival of pathogenic bacteria. kdpE regulates a range of virulence loci through direct promoter binding.	aminoglycoside antibiotic	antibiotic efflux	99.6	99.1	1.12e-161	1139
gene2742	Scaffold6	Ec_D14	leuO	ARO:3003843	leuO, a LysR family transcription factor, exists in a wide variety of bacteria of the family Enterobacteriaceae and is involved in the regulation of as yet unidentified genes affecting the stress response and pathogenesis expression. LeuO is also an activator of the MdtNOP efflux pump.	disinfecting agents and antiseptics;nucleoside antibiotic	antibiotic efflux	99	99.7	1.99e-229	1603
gene3720	Scaffold10	Ec_D14	CRP	ARO:3000518	CRP is a global regulator that represses MdtEF multidrug efflux pump expression.	fluoroquinolone antibiotic;macrolide antibiotic;penam	antibiotic efflux	99.5	99.5	2.36e-151	1068
gene4862	Scaffold32	Ec_D14	APH(6)-Id	ARO:3002660	APH(6)-Id is an aminoglycoside phosphotransferase encoded by plasmids, integrative conjugative elements and chromosomal genomic islands in K. pneumoniae, Salmonella spp., E. coli, Shigella flexneri, Providencia alcalifaciens, Pseudomonas spp., V. cholerae, Edwardsiella tarda, Pasteurella multocida and Aeromonas bestiarum.	aminoglycoside antibiotic	antibiotic inactivation	99.3	99.6	3.5e-205	1436
gene0653	Scaffold1	Ec_D14	emrR	ARO:3000516	EmrR is a negative regulator for the EmrAB-TolC multidrug efflux pump in E. coli. Mutations lead to EmrAB-TolC overexpression.	fluoroquinolone antibiotic	antibiotic efflux	100	99.4	2.45e-125	890
gene1060	Scaffold2	Ec_D14	Escherichia coli gyrA conferring resistance to fluoroquinolones	ARO:3003294	Point mutation of Escherichia coli gyrA resulted in the lowered affinity between fluoroquinolones and gyrA. Thus, conferring resistance.	fluoroquinolone antibiotic;nybomycin-like antibiotic	antibiotic target alteration	99.8	99.9	0	4138
gene1079	Scaffold2	Ec_D14	YojI	ARO:3003952	YojI mediates resistance to the peptide antibiotic microcin J25 when it is expressed from a multicopy vector. YojI is capable of pumping out microcin molecules. The outer membrane protein TolC in addition to YojI is required for export of microcin J25 out of the cell. Microcin J25 is thus the first known substrate for YojI.	peptide antibiotic	antibiotic efflux	99.8	99.8	0	2729
gene1209	Scaffold2	Ec_D14	mdtB	ARO:3000793	MdtB is a transporter that forms a heteromultimer complex with MdtC to form a multidrug transporter. MdtBC is part of the MdtABC-TolC efflux complex.	aminocoumarin antibiotic	antibiotic efflux	99.7	99.9	0	4925
gene1397	Scaffold3	Ec_D14	Escherichia coli fabG mutations conferring resistance to triclosan	ARO:3004049	fabG is a 3-oxoacyl-acyl carrier protein reductase involved in lipid metabolism and fatty acid biosynthesis.The bacterial biocide Triclosan blocks the final reduction step in fatty acid elongation, inhibiting biosynthesis. Point mutations in fabG can confer resistance to Triclosan.	disinfecting agents and antiseptics	antibiotic target alteration	99.6	99.6	4.29e-164	1159
gene4007	Scaffold12	Ec_D14	ugd	ARO:3003577	PmrE is required for the synthesis and transfer of 4-amino-4-deoxy-L-arabinose (Ara4N) to Lipid A, which allows gram-negative bacteria to resist the antimicrobial activity of cationic antimicrobial peptides and antibiotics such as polymyxin.	peptide antibiotic	antibiotic target alteration	99	99.7	2.61e-276	1927
gene4863	Scaffold32	Ec_D14	APH(3'')-Ib	ARO:3002639	APH(3'')-Ib is an aminoglycoside phosphotransferase encoded by plasmids, transposons, integrative conjugative elements and chromosomes in Enterobacteriaceae and Pseudomonas spp.	aminoglycoside antibiotic	antibiotic inactivation	99.6	99.6	4.79e-202	1413
gene0842	Scaffold2	Ec_D14	acrD	ARO:3000491	AcrD is an aminoglycoside efflux pump expressed in E. coli. Its expression can be induced by indole, and is regulated by baeRS and cpxAR.	aminoglycoside antibiotic	antibiotic efflux	99.8	99.9	0	5085
gene0936	Scaffold2	Ec_D14	emrY	ARO:3000254	emrY is a multidrug transport that moves substrates across the inner membrane of the Gram-negative E. coli. It is a homolog of emrB.	tetracycline antibiotic	antibiotic efflux	99.8	99.8	0	2559
gene2270	Scaffold5	Ec_D14	Escherichia coli acrA	ARO:3004043	AcrA is a subunit of the AcrAB-TolC multidrug efflux system that in E. coli.	cephalosporin;disinfecting agents and antiseptics;fluoroquinolone antibiotic;glycylcycline;penam;phenicol antibiotic;rifamycin antibiotic;tetracycline antibiotic	antibiotic efflux	100	99.7	2.14e-275	1923
gene2919	Scaffold7	Ec_D14	Escherichia coli LamB	ARO:3004126	LamB is a negative regulator for antibiotic resistance, it serves as a porin to influx antibiotic. When down-regulated, it increases resistance to chlortetracycline, ciprofloxacin, balofloxacin and nalidixic acid. It also interacts with Odp1, an energy metabolic enzyme, creating a complex that decreases in antibiotic-resistant strains.	fluoroquinolone antibiotic;tetracycline antibiotic	reduced permeability to antibiotic;resistance by absence	99.8	99.8	0	2390
gene0093	Scaffold1	Ec_D14	Escherichia coli folP with mutation conferring resistance to sulfonamides	ARO:3003386	Point mutations in Escherichia coli dihydropteroate synthase folP prevent sulfonamide antibiotics from inhibiting its role in folate synthesis, thus conferring sulfonamide resistance.	sulfonamide antibiotic;sulfone antibiotic	antibiotic target alteration	100	99.6	2.65e-202	1418
gene0214	Scaffold1	Ec_D14	bacA	ARO:3002986	The bacA gene product (BacA) recycles undecaprenyl pyrophosphate during cell wall biosynthesis which confers resistance to bacitracin.	peptide antibiotic	antibiotic target alteration	99.6	99.6	1.07e-192	1353
gene1370	Scaffold3	Ec_D14	mdtH	ARO:3001216	Multidrug resistance protein MdtH.	fluoroquinolone antibiotic	antibiotic efflux	99.8	99.8	1.23e-288	2011
gene1522	Scaffold3	Ec_D14	H-NS	ARO:3000676	H-NS is a histone-like protein involved in global gene regulation in Gram-negative bacteria. It is a repressor of the membrane fusion protein genes acrE, mdtE, and emrK as well as nearby genes of many RND-type multidrug exporters.	cephalosporin;cephamycin;fluoroquinolone antibiotic;macrolide antibiotic;penam;tetracycline antibiotic	antibiotic efflux	100	99.3	9.61e-86	622
gene3569	Scaffold10	Ec_D14	gadW	ARO:3003838	GadW is an AraC-family regulator that promotes mdtEF expression to confer multidrug resistance. GadW inhibits GadX-dependent activation. GadW clearly represses gadX and, in situations where GadX is missing, activates gadA and gadBC.	fluoroquinolone antibiotic;macrolide antibiotic;penam	antibiotic efflux	94.2	99.6	1.1e-165	1169
gene3572	Scaffold10	Ec_D14	mdtE	ARO:3000795	MdtE is the membrane fusion protein of the MdtEF multidrug efflux complex. It shares 70% sequence similarity with AcrA.	fluoroquinolone antibiotic;macrolide antibiotic;penam	antibiotic efflux	100	99.7	2.37e-266	1861
gene0935	Scaffold2	Ec_D14	emrK	ARO:3000206	emrK is a membrane fusion protein that is a homolog of EmrA. Together with the inner membrane transporter EmrY and the outer membrane channel TolC, it mediates multidrug efflux.	tetracycline antibiotic	antibiotic efflux	100	90.4	9.33e-247	1729
gene1075	Scaffold2	Ec_D14	porin OmpC	ARO:3004114	In the presence of antibiotic stress, there is a coupled down-regulation of the porin OmpC with the OmpF. Mutants both lacking both OmpC and OmpF proteins are resistant to cephaloridine and cefazolin. Analyses of genes involved in the increased resistance to tetracycline suggest that the up-regulation of efflux pump genes is accompanied by a decrease of OmpF and OmpC synthesis. Homologs of OmpC h…	carbapenem;cephalosporin;cephamycin;monobactam;penam;penem	reduced permeability to antibiotic	97.5	99.7	4.28e-269	1875
gene1751	Scaffold4	Ec_D14	marA	ARO:3000263	In the presence of antibiotic stress, E. coli overexpresses the global activator protein MarA, which besides inducing MDR efflux pump AcrAB, also down- regulates synthesis of the porin OmpF.	carbapenem;cephalosporin;cephamycin;disinfecting agents and antiseptics;fluoroquinolone antibiotic;glycylcycline;monobactam;penam;penem;phenicol antibiotic;rifamycin antibiotic;tetracycline antibiotic	antibiotic efflux;reduced permeability to antibiotic	100	99.2	7.3e-92	660
gene4890	Scaffold38	Ec_D14	Mrx	ARO:3003839	Mrx is part of the macrolide inactivation gene cluster in Aeromonas hydrophila.	macrolide antibiotic	antibiotic inactivation	100	99.8	3.8e-272	1905
gene0077	Scaffold1	Ec_D14	mlaD	ARO:3005042	mlaD from the mla system is a gene proposed to play a part in the transport of phospholipids to the outer membrane. Insertions in mlaD are shown to confer resistance to linezolid.	oxazolidinone antibiotic	antibiotic efflux	99.5	99.5	7.5e-128	908
gene0081	Scaffold1	Ec_D14	Escherichia coli murA with mutation conferring resistance to fosfomycin	ARO:3003775	murA or UDP-N-acetylglucosamine enolpyruvyl transferase catalyses the initial step in peptidoglycan biosynthesis and is inhibited by fosfomycin. Overexpression of murA through mutations such as Asp369Asn and Leu370Ile confers fosfomycin resistance. Extensive evidence has shown the significance of C115 mutations in conferring fosfomycin resistance since this residue represents a primary binding si…	phosphonic acid antibiotic	antibiotic target alteration	100	99.8	1.04e-300	2094
gene0933	Scaffold2	Ec_D14	evgS	ARO:3000833	EvgS is a sensor protein that phosphorylates the regulatory protein EvgA. evgS corresponds to 1 locus in Pseudomonas aeruginosa PAO1 and 1 locus in Pseudomonas aeruginosa LESB58.	fluoroquinolone antibiotic;macrolide antibiotic;penam;tetracycline antibiotic	antibiotic efflux	99.4	99.9	0	6108
gene1205	Scaffold2	Ec_D14	baeR	ARO:3000828	BaeR is a response regulator that promotes the expression of MdtABC and AcrD efflux complexes.	aminocoumarin antibiotic;aminoglycoside antibiotic	antibiotic efflux	95.8	99.2	3.44e-168	1185
gene4063	Scaffold13	Ec_D14	Escherichia coli cyaA with mutation conferring resistance to fosfomycin	ARO:3003900	CyaA (adenylate cyclase) is involved with the synthesis of cyclic AMP which regulates the fosfomycin transporter glpT. As a result, mutations to cyaA confer resistance to fosfomycin.	phosphonic acid antibiotic	antibiotic target alteration	99.9	99.9	0	4487
gene4864	Scaffold32	Ec_D14	sul2	ARO:3000412	Sul2 is a sulfonamide resistant dihydropteroate synthase of Gram-negative bacteria, usually found on small plasmids.	sulfonamide antibiotic;sulfone antibiotic	antibiotic target replacement	100	99.6	3.29e-186	1310
gene4871	Scaffold34	Ec_D14	Escherichia coli EF-Tu mutants conferring resistance to kirromycin	ARO:3003368	Sequence variants of Escherichia coli elongation factor Tu that confer resistance to kirromycin.	elfamycin antibiotic	antibiotic target alteration	100	99.1	1.22e-72	555
gene1578	Scaffold3	Ec_D14	Escherichia coli fabI mutations conferring resistance to isoniazid and triclosan	ARO:3004045	fabI is a enoyl-acyl carrier reductase used in lipid metabolism and fatty acid biosynthesis. The bacterial biocide Triclosan blocks the final reduction step in fatty acid elongation, inhibiting biosynthesis. Point mutations in fabI can confer resistance to Triclosan and Isoniazid.	disinfecting agents and antiseptics;isoniazid-like antibiotic	antibiotic target alteration	100	99.6	6.98e-188	1319
gene2269	Scaffold5	Ec_D14	acrB	ARO:3000216	Protein subunit of AcrA-AcrB-TolC multidrug efflux complex. AcrB functions as a herterotrimer which forms the inner membrane component and is primarily responsible for substrate recognition and energy transduction by acting as a drug/proton antiporter.	cephalosporin;disinfecting agents and antiseptics;fluoroquinolone antibiotic;glycylcycline;penam;phenicol antibiotic;rifamycin antibiotic;tetracycline antibiotic	antibiotic efflux	100	99.9	0	5128
gene0234	Scaffold1	Ec_D14	TolC	ARO:3000237	TolC is a protein subunit of many multidrug efflux complexes in Gram negative bacteria. It is an outer membrane efflux protein and is constitutively open. Regulation of efflux activity is often at its periplasmic entrance by other components of the efflux complex.	aminocoumarin antibiotic;aminoglycoside antibiotic;carbapenem;cephalosporin;cephamycin;disinfecting agents and antiseptics;fluoroquinolone antibiotic;glycylcycline;macrolide antibiotic;penam;penem;peptide antibiotic;phenicol antibiotic;rifamycin antibiotic;tetracycline antibiotic	antibiotic efflux	100	99.8	0	2367
gene0886	Scaffold2	Ec_D14	Escherichia coli PtsI with mutation conferring resistance to fosfomycin	ARO:3003899	PtsI (phosphoenolpyruvate-protein phosphotransferase) is involved in cyclic AMP synthesis, which regulates glpT expression. As a result, mutations to ptsI confer resistance to fosfomycin by affecting the regulation of fosfomycin import.	phosphonic acid antibiotic	antibiotic target alteration	99.8	99.8	0	2810
gene1040	Scaffold2	Ec_D14	PmrF	ARO:3003578	PmrF is required for the synthesis and transfer of 4-amino-4-deoxy-L-arabinose (Ara4N) to Lipid A, which allows gram-negative bacteria to resist the antimicrobial activity of cationic antimicrobial peptides and antibiotics such as polymyxin. pmrF corresponds to 1 locus in Pseudomonas aeruginosa PAO1 and 1 locus in Pseudomonas aeruginosa LESB58.	peptide antibiotic	antibiotic target alteration	100	99.7	1.92e-231	1618
gene2967	Scaffold7	Ec_D14	mdtP	ARO:3003550	Multidrug resistance efflux pump. Could be involved in resistance to puromycin, acriflavine and tetraphenylarsonium chloride.	disinfecting agents and antiseptics;nucleoside antibiotic	antibiotic efflux	98	99.8	0	2335
gene2969	Scaffold7	Ec_D14	mdtN	ARO:3003548	Multidrug resistance efflux pump. Could be involved in resistance to puromycin, acriflavine and tetraphenylarsonium chloride.	disinfecting agents and antiseptics;nucleoside antibiotic	antibiotic efflux	99.4	99.7	7.2e-233	1632
gene2597	Scaffold6	Ec_D14	mdtM	ARO:3001214	Multidrug resistance protein MdtM.	disinfecting agents and antiseptics;fluoroquinolone antibiotic;lincosamide antibiotic;nucleoside antibiotic;phenicol antibiotic	antibiotic efflux	97.8	99.5	7.02e-283	1975
gene3035	Scaffold7	Ec_D14	EC-13	ARO:3006874	EC-13 is a EC beta-lactamase.	cephalosporin	antibiotic inactivation	98.4	99.7	6.22e-283	1968
gene4261	Scaffold15	Ec_D14	cpxA	ARO:3000830	CpxA is a membrane-localized sensor kinase that is activated by envelope stress. It starts a kinase cascade that activates CpxR, which promotes efflux complex expression.	aminocoumarin antibiotic;aminoglycoside antibiotic	antibiotic efflux	100	99.8	0	2290
gene4886	Scaffold37	Ec_D14	oqxB	ARO:3003923	RND efflux pump conferring resistance to fluoroquinolone.	diaminopyrimidine antibiotic;fluoroquinolone antibiotic;glycylcycline;nitrofuran antibiotic;tetracycline antibiotic	antibiotic efflux	100	99.9	0	5148
gene0651	Scaffold1	Ec_D14	emrB	ARO:3000074	emrB is a translocase in the emrB -TolC efflux protein in E. coli. It recognizes substrates including carbonyl cyanide m-chlorophenylhydrazone (CCCP), nalidixic acid, and thioloactomycin.	fluoroquinolone antibiotic	antibiotic efflux	100	99.8	0	2574
gene1245	Scaffold3	Ec_D14	Escherichia coli ompF with mutation conferring resistance to beta-lactam antibiotics	ARO:3003390	The Escherichia coli ompF (oprF) is a nonspecific porin channel involved in the membrane translocation of small hydrophilic molecules, including and especially beta-lactam antibiotics. Mutations in ompF can decrease diffusion of antibiotics across the cellular membrane, thereby decreasing overall susceptibility through absence of porin function.	carbapenem;cephalosporin;cephamycin;monobactam;penam;penem	reduced permeability to antibiotic	100	99.7	4.11e-269	1874
gene2948	Scaffold7	Ec_D14	Escherichia coli soxS with mutation conferring antibiotic resistance	ARO:3003511	SoxS is a global regulator that up-regulates the expression of AcrAB efflux genes. It also reduces OmpF expression to decrease cell membrane permeability.	carbapenem;cephalosporin;cephamycin;disinfecting agents and antiseptics;fluoroquinolone antibiotic;glycylcycline;monobactam;penam;penem;phenicol antibiotic;rifamycin antibiotic;tetracycline antibiotic	antibiotic efflux;antibiotic target alteration;reduced permeability to antibiotic	100	99.1	1.22e-76	556
gene3510	Scaffold9	Ec_D14	Escherichia coli mdfA	ARO:3001328	Multidrug efflux pump in E. coli. This multidrug efflux system was originally identified as the Cmr/CmlA chloramphenicol exporter.	disinfecting agents and antiseptics;tetracycline antibiotic	antibiotic efflux	96.3	99.8	1.84e-278	1946
gene4756	Scaffold26	Ec_D14	Escherichia coli rpoB mutants conferring resistance to rifampicin	ARO:3003288	Point mutations that occurs in Escherichia coli rpoB resulting in resistance to rifampicin.	peptide antibiotic;rifamycin antibiotic	antibiotic target alteration;antibiotic target replacement	100	99.9	0	6797
gene4891	Scaffold38	Ec_D14	mphA	ARO:3000316	The mphA gene encodes for resistance enzyme MPH(2')-I which preferentially inactivate 14-membered macrolides (e.g.erythromycin, telithromycin, roxithromycin) over 16-membered macrolides (e.g.tylosin, spiramycin). It phosphorylates macrolides at 2'-OH hydroxyl of desosamine sugar of macrolides in a GTP-dependent manner.	macrolide antibiotic	antibiotic inactivation	100	99.7	8.02e-218	1524
gene4912	Scaffold43	Ec_D14	APH(3')-IIa	ARO:3002644	APH(3')-IIa is a transposon-encoded aminoglycoside phosphotransferase in E. coli.	aminoglycoside antibiotic	antibiotic inactivation	100	99.6	1.42e-197	1383
gene4572	Scaffold21	Ec_D14	Escherichia coli EF-Tu mutants conferring resistance to kirromycin	ARO:3003368	Sequence variants of Escherichia coli elongation factor Tu that confer resistance to kirromycin.	elfamycin antibiotic	antibiotic target alteration	100	97.7	5.69e-24	217
gene4859	Scaffold32	Ec_D14	tet(A)	ARO:3000165	TetA is a tetracycline efflux pump found in many species of Gram-negative bacteria.	tetracycline antibiotic	antibiotic efflux	99.5	99.7	9.72e-286	1994
gene1750	Scaffold4	Ec_D14	Escherichia coli AcrAB-TolC with MarR mutations conferring resistance to ciprofloxacin and tetracycline	ARO:3003378	MarR is a repressor of the mar operon marRAB, thus regulating the expression of marA, the activator of multidrug efflux pump AcrAB.	cephalosporin;disinfecting agents and antiseptics;fluoroquinolone antibiotic;glycylcycline;penam;phenicol antibiotic;rifamycin antibiotic;tetracycline antibiotic	antibiotic efflux;antibiotic target alteration	98.6	99.3	3.18e-101	725
gene1976	Scaffold4	Ec_D14	Escherichia coli mipA	ARO:3004127	MltA-interacting protein (mipA), is an antibiotic resistance-related outer membrane protein. Deletion of mipA increases kanamycin, nalidixic acid and streptomycin resistance.	aminoglycoside antibiotic;fluoroquinolone antibiotic	reduced permeability to antibiotic;resistance by absence	99.2	99.6	6.04e-191	1336
gene3310	Scaffold8	Ec_D14	Escherichia coli gyrB conferring resistance to aminocoumarin	ARO:3003303	Point mutation in Escherichia coli resulting in aminocoumarin resistance.	aminocoumarin antibiotic	antibiotic target alteration	99.9	99.9	0	4092
gene2996	Scaffold7	Ec_D14	eptA	ARO:3003576	PmrC mediates the modification of Lipid A by the addition of 4-amino-4-deoxy-L-arabinose (L-Ara4N) and phosphoethanolamine, resulting in a less negative cell membrane and decreased binding of polymyxin B.	peptide antibiotic	antibiotic target alteration	99.6	99.8	0	2802
gene0652	Scaffold1	Ec_D14	emrA	ARO:3000027	EmrA is a membrane fusion protein, providing an efflux pathway with EmrB and TolC between the inner and outer membranes of E. coli, a Gram-negative bacterium.	fluoroquinolone antibiotic	antibiotic efflux	99.7	99.7	1.12e-262	1838
gene1208	Scaffold2	Ec_D14	mdtC	ARO:3000794	MdtC is a transporter that forms a heteromultimer complex with MdtB to form a multidrug transporter. MdtBC is part of the MdtABC-TolC efflux complex. In the absence of MdtB, MdtC can form a homomultimer complex that results in a functioning efflux complex with a narrower drug specificity. mdtC corresponds to 3 loci in Pseudomonas aeruginosa PAO1 (gene name: muxC/muxB) and 3 loci in Pseudomonas ae…	aminocoumarin antibiotic	antibiotic efflux	99.6	99.9	0	4935
gene4749	Scaffold26	Ec_D14	Escherichia coli EF-Tu mutants conferring resistance to kirromycin	ARO:3003368	Sequence variants of Escherichia coli elongation factor Tu that confer resistance to kirromycin.	elfamycin antibiotic	antibiotic target alteration	100	95.3	2.87e-23	212
gene4830	Scaffold30	Ec_D14	Escherichia coli EF-Tu mutants conferring resistance to kirromycin	ARO:3003368	Sequence variants of Escherichia coli elongation factor Tu that confer resistance to kirromycin.	elfamycin antibiotic	antibiotic target alteration	100	99.1	1.22e-72	555
gene3568	Scaffold10	Ec_D14	gadX	ARO:3000508	GadX is an AraC-family regulator that promotes mdtEF expression to confer multidrug resistance.	fluoroquinolone antibiotic;macrolide antibiotic;penam	antibiotic efflux	98.5	99.6	2.84e-193	1357
gene4450	Scaffold18	Ec_D14	MCR-1.1	ARO:3003689	MCR-1 is a plasmid-borne phosphoethanolamine transferase that interferes with binding of colistin to the cell membrane via addition of phosphoethanolamine to lipid A, resulting reduction in negative charge of the cell membrane.	peptide antibiotic	antibiotic target alteration	100	99.8	0	2750
gene1432	Scaffold3	Ec_D14	Klebsiella mutant PhoP conferring antibiotic resistance to colistin	ARO:3003585	A mutant phoP activates pmrHFIJKLM expression responsible for L-aminoarabinose synthesis and polymyxin resistance, by way of alteration of negative charge.	macrolide antibiotic;peptide antibiotic	antibiotic efflux;antibiotic target alteration;resistance by absence	92.4	99.6	7.16e-148	1048
gene3277	Scaffold8	Ec_D14	Escherichia coli UhpT with mutation conferring resistance to fosfomycin	ARO:3003890	Mutations to the active importer UhpT, which is involved with the uptake of many phosphorylated sugars, confer resistance to fosfomycin by reducing import of the drug into the bacteria.	phosphonic acid antibiotic	antibiotic target alteration	99.8	99.8	0	2323
gene3280	Scaffold8	Ec_D14	Escherichia coli uhpA with mutation conferring resistance to fosfomycin	ARO:3003893	uhpA is a positive activator of the fosfomycin importer uhpT, thus mutations to uhpA confer fosfomycin resistance by reducing uhpT expression. Both knockout and amino acid substitution mutations have been found that confer resistance, with the Protein Knockout model describing the large, knockout mutations causing loss of function of the gene, and the Protein Variant model describing the amino ac…	phosphonic acid antibiotic	antibiotic target alteration	100	99.5	7.4e-139	983
gene3571	Scaffold10	Ec_D14	mdtF	ARO:3000796	MdtF is the multidrug inner membrane transporter for the MdtEF-TolC efflux complex.	fluoroquinolone antibiotic;macrolide antibiotic;penam	antibiotic efflux	99.8	99.9	0	4999
gene4183	Scaffold14	Ec_D14	msbA	ARO:3003950	MsbA is a multidrug resistance transporter homolog from E. coli and belongs to a superfamily of transporters that contain an adenosine triphosphate (ATP) binding cassette (ABC) which is also called a nucleotide-binding domain (NBD). MsbA is a member of the MDR-ABC transporter group by sequence homology. MsbA transports lipid A, a major component of the bacterial outer cell membrane, and is the on…	nitroimidazole antibiotic	antibiotic efflux	100	99.8	0	2821
gene4894	Scaffold39	Ec_D14	floR	ARO:3002705	floR is a plasmid or chromosome-encoded chloramphenicol exporter that is found in Bordetella bronchiseptica, Escherichia coli, Klebsiella pneumoniae, Salmonella enterica subsp. enterica serovar Typhimurium str. DT104 and Vibrio cholerae.	phenicol antibiotic	antibiotic efflux	99.3	99.8	3.7e-275	1923
gene1210	Scaffold2	Ec_D14	mdtA	ARO:3000792	MdtA is the membrane fusion protein of the multidrug efflux complex mdtABC.	aminocoumarin antibiotic	antibiotic efflux	98.1	91	8.97e-276	1934
gene2949	Scaffold7	Ec_D14	Escherichia coli soxR with mutation conferring antibiotic resistance	ARO:3003381	SoxR is a sensory protein that upregulates soxS expression in the presence of redox-cycling drugs. This stress response leads to the expression many multidrug efflux pumps.	cephalosporin;disinfecting agents and antiseptics;fluoroquinolone antibiotic;glycylcycline;penam;phenicol antibiotic;rifamycin antibiotic;tetracycline antibiotic	antibiotic efflux;antibiotic target alteration	100	99.4	5.79e-111	791
gene3519	Scaffold9	Ec_D14	Escherichia coli nfsA mutations conferring resistance to nitrofurantoin	ARO:3003751	nfsA encodes the major oxygen-insesitive nitroreductase in E. coli. The first step of resistance to nitrofurazone is mutation of nfsA.	nitrofuran antibiotic	antibiotic target alteration	98.3	99.6	2.25e-173	1219
gene0934	Scaffold2	Ec_D14	evgA	ARO:3000832	EvgA, when phosphorylated, is a positive regulator for efflux protein complexes emrKY and mdtEF. While usually phosphorylated in a EvgS dependent manner, it can be phosphorylated in the absence of EvgS when overexpressed.	fluoroquinolone antibiotic;macrolide antibiotic;penam;tetracycline antibiotic	antibiotic efflux	100	99.5	8.92e-144	1017
gene1051	Scaffold2	Ec_D14	Escherichia coli GlpT with mutation conferring resistance to fosfomycin	ARO:3003889	Point mutations to the active importer GlpT, which is involved with the uptake of many phosphorylated sugars, confer resistance to fosfomycin by reducing import of the drug into the bacteria.	phosphonic acid antibiotic	antibiotic target alteration	98.9	99.8	0	2302
gene2749	Scaffold6	Ec_D14	Klebsiella pneumoniae PBP3 mutants conferring resistance to ceftazidime-avibactam	ARO:3007421	Mutant PBP3 in Klebsiella pneumoniae conferring resistance to ceftazidime-avibactam.	carbapenem;cephalosporin;cephamycin;monobactam;penam	antibiotic target alteration	93.7	99.8	0	2827
gene2968	Scaffold7	Ec_D14	mdtO	ARO:3003549	Multidrug resistance efflux pump. Could be involved in resistance to puromycin, acriflavine and tetraphenylarsonium chloride.	disinfecting agents and antiseptics;nucleoside antibiotic	antibiotic efflux	99.4	99.9	0	3421
gene0039	Scaffold1	Ec_C7	Escherichia coli AcrAB-TolC with MarR mutations conferring resistance to ciprofloxacin and tetracycline	ARO:3003378	MarR is a repressor of the mar operon marRAB, thus regulating the expression of marA, the activator of multidrug efflux pump AcrAB.	cephalosporin;disinfecting agents and antiseptics;fluoroquinolone antibiotic;glycylcycline;penam;phenicol antibiotic;rifamycin antibiotic;tetracycline antibiotic	antibiotic efflux;antibiotic target alteration	98.6	99.3	3.18e-101	725
gene0040	Scaffold1	Ec_C7	marA	ARO:3000263	In the presence of antibiotic stress, E. coli overexpresses the global activator protein MarA, which besides inducing MDR efflux pump AcrAB, also down- regulates synthesis of the porin OmpF.	carbapenem;cephalosporin;cephamycin;disinfecting agents and antiseptics;fluoroquinolone antibiotic;glycylcycline;monobactam;penam;penem;phenicol antibiotic;rifamycin antibiotic;tetracycline antibiotic	antibiotic efflux;reduced permeability to antibiotic	100	99.2	7.3e-92	660
gene0265	Scaffold1	Ec_C7	Escherichia coli mipA	ARO:3004127	MltA-interacting protein (mipA), is an antibiotic resistance-related outer membrane protein. Deletion of mipA increases kanamycin, nalidixic acid and streptomycin resistance.	aminoglycoside antibiotic;fluoroquinolone antibiotic	reduced permeability to antibiotic;resistance by absence	99.2	99.6	6.04e-191	1336
gene1404	Scaffold3	Ec_C7	H-NS	ARO:3000676	H-NS is a histone-like protein involved in global gene regulation in Gram-negative bacteria. It is a repressor of the membrane fusion protein genes acrE, mdtE, and emrK as well as nearby genes of many RND-type multidrug exporters.	cephalosporin;cephamycin;fluoroquinolone antibiotic;macrolide antibiotic;penam;tetracycline antibiotic	antibiotic efflux	100	99.3	9.61e-86	622
gene1493	Scaffold3	Ec_C7	Klebsiella mutant PhoP conferring antibiotic resistance to colistin	ARO:3003585	A mutant phoP activates pmrHFIJKLM expression responsible for L-aminoarabinose synthesis and polymyxin resistance, by way of alteration of negative charge.	macrolide antibiotic;peptide antibiotic	antibiotic efflux;antibiotic target alteration;resistance by absence	92.4	99.6	7.16e-148	1048
gene1899	Scaffold4	Ec_C7	emrY	ARO:3000254	emrY is a multidrug transport that moves substrates across the inner membrane of the Gram-negative E. coli. It is a homolog of emrB.	tetracycline antibiotic	antibiotic efflux	99.8	99.8	0	2559
gene3461	Scaffold11	Ec_C7	Escherichia coli AcrAB-TolC with AcrR mutation conferring resistance to ciprofloxacin, tetracycline, and ceftazidime	ARO:3003807	AcrR is a repressor of the AcrAB-TolC multidrug efflux complex. AcrR mutations result in high level antibiotic resistance. The mutations associated with this model are specific to E. coli.	cephalosporin;disinfecting agents and antiseptics;fluoroquinolone antibiotic;glycylcycline;penam;phenicol antibiotic;rifamycin antibiotic;tetracycline antibiotic	antibiotic efflux;antibiotic target alteration	100	99.5	6.25e-154	1086
gene4321	Scaffold18	Ec_C7	msbA	ARO:3003950	MsbA is a multidrug resistance transporter homolog from E. coli and belongs to a superfamily of transporters that contain an adenosine triphosphate (ATP) binding cassette (ABC) which is also called a nucleotide-binding domain (NBD). MsbA is a member of the MDR-ABC transporter group by sequence homology. MsbA transports lipid A, a major component of the bacterial outer cell membrane, and is the on…	nitroimidazole antibiotic	antibiotic efflux	100	99.8	0	2821
gene1001	Scaffold2	Ec_C7	bacA	ARO:3002986	The bacA gene product (BacA) recycles undecaprenyl pyrophosphate during cell wall biosynthesis which confers resistance to bacitracin.	peptide antibiotic	antibiotic target alteration	99.6	99.6	1.07e-192	1353
gene1134	Scaffold2	Ec_C7	Escherichia coli murA with mutation conferring resistance to fosfomycin	ARO:3003775	murA or UDP-N-acetylglucosamine enolpyruvyl transferase catalyses the initial step in peptidoglycan biosynthesis and is inhibited by fosfomycin. Overexpression of murA through mutations such as Asp369Asn and Leu370Ile confers fosfomycin resistance. Extensive evidence has shown the significance of C115 mutations in conferring fosfomycin resistance since this residue represents a primary binding si…	phosphonic acid antibiotic	antibiotic target alteration	100	99.8	1.04e-300	2094
gene1897	Scaffold4	Ec_C7	evgA	ARO:3000832	EvgA, when phosphorylated, is a positive regulator for efflux protein complexes emrKY and mdtEF. While usually phosphorylated in a EvgS dependent manner, it can be phosphorylated in the absence of EvgS when overexpressed.	fluoroquinolone antibiotic;macrolide antibiotic;penam;tetracycline antibiotic	antibiotic efflux	100	99.5	8.92e-144	1017
gene2241	Scaffold5	Ec_C7	mdtP	ARO:3003550	Multidrug resistance efflux pump. Could be involved in resistance to puromycin, acriflavine and tetraphenylarsonium chloride.	disinfecting agents and antiseptics;nucleoside antibiotic	antibiotic efflux	98	99.8	0	2335
gene2634	Scaffold7	Ec_C7	emrR	ARO:3000516	EmrR is a negative regulator for the EmrAB-TolC multidrug efflux pump in E. coli. Mutations lead to EmrAB-TolC overexpression.	fluoroquinolone antibiotic	antibiotic efflux	100	99.4	2.45e-125	890
gene0976	Scaffold2	Ec_C7	Escherichia coli parE conferring resistance to fluoroquinolones	ARO:3003316	Point mutation in Escherichia coli parE resulting in fluoroquinolones resistance.	fluoroquinolone antibiotic	antibiotic target alteration	99.8	99.8	0	3241
gene1122	Scaffold2	Ec_C7	Escherichia coli folP with mutation conferring resistance to sulfonamides	ARO:3003386	Point mutations in Escherichia coli dihydropteroate synthase folP prevent sulfonamide antibiotics from inhibiting its role in folate synthesis, thus conferring sulfonamide resistance.	sulfonamide antibiotic;sulfone antibiotic	antibiotic target alteration	100	99.6	2.65e-202	1418
gene2003	Scaffold4	Ec_C7	PmrF	ARO:3003578	PmrF is required for the synthesis and transfer of 4-amino-4-deoxy-L-arabinose (Ara4N) to Lipid A, which allows gram-negative bacteria to resist the antimicrobial activity of cationic antimicrobial peptides and antibiotics such as polymyxin. pmrF corresponds to 1 locus in Pseudomonas aeruginosa PAO1 and 1 locus in Pseudomonas aeruginosa LESB58.	peptide antibiotic	antibiotic target alteration	100	99.7	1.92e-231	1618
gene2240	Scaffold5	Ec_C7	mdtO	ARO:3003549	Multidrug resistance efflux pump. Could be involved in resistance to puromycin, acriflavine and tetraphenylarsonium chloride.	disinfecting agents and antiseptics;nucleoside antibiotic	antibiotic efflux	99.4	99.9	0	3421
gene3247	Scaffold10	Ec_C7	Escherichia coli mdfA	ARO:3001328	Multidrug efflux pump in E. coli. This multidrug efflux system was originally identified as the Cmr/CmlA chloramphenicol exporter.	disinfecting agents and antiseptics;tetracycline antibiotic	antibiotic efflux	96.3	99.8	1.84e-278	1946
gene3463	Scaffold11	Ec_C7	acrB	ARO:3000216	Protein subunit of AcrA-AcrB-TolC multidrug efflux complex. AcrB functions as a herterotrimer which forms the inner membrane component and is primarily responsible for substrate recognition and energy transduction by acting as a drug/proton antiporter.	cephalosporin;disinfecting agents and antiseptics;fluoroquinolone antibiotic;glycylcycline;penam;phenicol antibiotic;rifamycin antibiotic;tetracycline antibiotic	antibiotic efflux	100	99.9	0	5128
gene4151	Scaffold16	Ec_C7	mdtM	ARO:3001214	Multidrug resistance protein MdtM.	disinfecting agents and antiseptics;fluoroquinolone antibiotic;lincosamide antibiotic;nucleoside antibiotic;phenicol antibiotic	antibiotic efflux	97.8	99.5	7.02e-283	1975
gene4799	Scaffold27	Ec_C7	Escherichia coli EF-Tu mutants conferring resistance to kirromycin	ARO:3003368	Sequence variants of Escherichia coli elongation factor Tu that confer resistance to kirromycin.	elfamycin antibiotic	antibiotic target alteration	100	93.5	4.69e-24	218
gene5038	Scaffold45	Ec_C7	oqxB	ARO:3003923	RND efflux pump conferring resistance to fluoroquinolone.	diaminopyrimidine antibiotic;fluoroquinolone antibiotic;glycylcycline;nitrofuran antibiotic;tetracycline antibiotic	antibiotic efflux	100	99.9	0	5148
gene1852	Scaffold4	Ec_C7	Escherichia coli PtsI with mutation conferring resistance to fosfomycin	ARO:3003899	PtsI (phosphoenolpyruvate-protein phosphotransferase) is involved in cyclic AMP synthesis, which regulates glpT expression. As a result, mutations to ptsI confer resistance to fosfomycin by affecting the regulation of fosfomycin import.	phosphonic acid antibiotic	antibiotic target alteration	99.8	99.8	0	2810
gene2454	Scaffold6	Ec_C7	Klebsiella pneumoniae PBP3 mutants conferring resistance to ceftazidime-avibactam	ARO:3007421	Mutant PBP3 in Klebsiella pneumoniae conferring resistance to ceftazidime-avibactam.	carbapenem;cephalosporin;cephamycin;monobactam;penam	antibiotic target alteration	93.7	99.8	0	2827
gene3906	Scaffold14	Ec_C7	cpxA	ARO:3000830	CpxA is a membrane-localized sensor kinase that is activated by envelope stress. It starts a kinase cascade that activates CpxR, which promotes efflux complex expression.	aminocoumarin antibiotic;aminoglycoside antibiotic	antibiotic efflux	100	99.8	0	2290
gene4806	Scaffold27	Ec_C7	Escherichia coli rpoB mutants conferring resistance to rifampicin	ARO:3003288	Point mutations that occurs in Escherichia coli rpoB resulting in resistance to rifampicin.	peptide antibiotic;rifamycin antibiotic	antibiotic target alteration;antibiotic target replacement	100	99.9	0	6797
gene1348	Scaffold3	Ec_C7	Escherichia coli fabI mutations conferring resistance to isoniazid and triclosan	ARO:3004045	fabI is a enoyl-acyl carrier reductase used in lipid metabolism and fatty acid biosynthesis. The bacterial biocide Triclosan blocks the final reduction step in fatty acid elongation, inhibiting biosynthesis. Point mutations in fabI can confer resistance to Triclosan and Isoniazid.	disinfecting agents and antiseptics;isoniazid-like antibiotic	antibiotic target alteration	100	99.6	6.98e-188	1319
gene3462	Scaffold11	Ec_C7	Escherichia coli acrA	ARO:3004043	AcrA is a subunit of the AcrAB-TolC multidrug efflux system that in E. coli.	cephalosporin;disinfecting agents and antiseptics;fluoroquinolone antibiotic;glycylcycline;penam;phenicol antibiotic;rifamycin antibiotic;tetracycline antibiotic	antibiotic efflux	100	99.7	2.14e-275	1923
gene5011	Scaffold41	Ec_C7	tet(A)	ARO:3000165	TetA is a tetracycline efflux pump found in many species of Gram-negative bacteria.	tetracycline antibiotic	antibiotic efflux	99.5	99.7	9.72e-286	1994
gene1138	Scaffold2	Ec_C7	mlaD	ARO:3005042	mlaD from the mla system is a gene proposed to play a part in the transport of phospholipids to the outer membrane. Insertions in mlaD are shown to confer resistance to linezolid.	oxazolidinone antibiotic	antibiotic efflux	99.5	99.5	7.5e-128	908
gene1205	Scaffold2	Ec_C7	AcrF	ARO:3000502	AcrF is a inner membrane transporter, similar to AcrB.	cephalosporin;cephamycin;fluoroquinolone antibiotic;penam	antibiotic efflux	99.7	99.9	0	4992
gene2906	Scaffold8	Ec_C7	Escherichia coli UhpT with mutation conferring resistance to fosfomycin	ARO:3003890	Mutations to the active importer UhpT, which is involved with the uptake of many phosphorylated sugars, confer resistance to fosfomycin by reducing import of the drug into the bacteria.	phosphonic acid antibiotic	antibiotic target alteration	99.8	99.8	0	2323
gene4945	Scaffold35	Ec_C7	Escherichia coli EF-Tu mutants conferring resistance to kirromycin	ARO:3003368	Sequence variants of Escherichia coli elongation factor Tu that confer resistance to kirromycin.	elfamycin antibiotic	antibiotic target alteration	100	99.1	2.82e-75	573
gene5051	Scaffold47	Ec_C7	mphA	ARO:3000316	The mphA gene encodes for resistance enzyme MPH(2')-I which preferentially inactivate 14-membered macrolides (e.g.erythromycin, telithromycin, roxithromycin) over 16-membered macrolides (e.g.tylosin, spiramycin). It phosphorylates macrolides at 2'-OH hydroxyl of desosamine sugar of macrolides in a GTP-dependent manner.	macrolide antibiotic	antibiotic inactivation	100	99.7	8.02e-218	1524
gene0594	Scaffold1	Ec_C7	mdtA	ARO:3000792	MdtA is the membrane fusion protein of the multidrug efflux complex mdtABC.	aminocoumarin antibiotic	antibiotic efflux	98.1	91	8.97e-276	1934
gene2636	Scaffold7	Ec_C7	emrB	ARO:3000074	emrB is a translocase in the emrB -TolC efflux protein in E. coli. It recognizes substrates including carbonyl cyanide m-chlorophenylhydrazone (CCCP), nalidixic acid, and thioloactomycin.	fluoroquinolone antibiotic	antibiotic efflux	100	99.8	0	2574
gene3000	Scaffold9	Ec_C7	gadX	ARO:3000508	GadX is an AraC-family regulator that promotes mdtEF expression to confer multidrug resistance.	fluoroquinolone antibiotic;macrolide antibiotic;penam	antibiotic efflux	98.5	99.6	2.84e-193	1357
gene4448	Scaffold19	Ec_C7	Escherichia coli nfsA mutations conferring resistance to nitrofurantoin	ARO:3003751	nfsA encodes the major oxygen-insesitive nitroreductase in E. coli. The first step of resistance to nitrofurazone is mutation of nfsA.	nitrofuran antibiotic	antibiotic target alteration	98.3	99.6	2.25e-173	1219
gene5071	Scaffold51	Ec_C7	APH(3')-IIa	ARO:3002644	APH(3')-IIa is a transposon-encoded aminoglycoside phosphotransferase in E. coli.	aminoglycoside antibiotic	antibiotic inactivation	100	99.6	1.42e-197	1383
gene0981	Scaffold2	Ec_C7	TolC	ARO:3000237	TolC is a protein subunit of many multidrug efflux complexes in Gram negative bacteria. It is an outer membrane efflux protein and is constitutively open. Regulation of efflux activity is often at its periplasmic entrance by other components of the efflux complex.	aminocoumarin antibiotic;aminoglycoside antibiotic;carbapenem;cephalosporin;cephamycin;disinfecting agents and antiseptics;fluoroquinolone antibiotic;glycylcycline;macrolide antibiotic;penam;penem;peptide antibiotic;phenicol antibiotic;rifamycin antibiotic;tetracycline antibiotic	antibiotic efflux	100	99.8	0	2367
gene1203	Scaffold2	Ec_C7	AcrS	ARO:3000656	AcrS is a repressor of the AcrAB efflux complex and is associated with the expression of AcrEF. AcrS is believed to regulate a switch between AcrAB and AcrEF efflux.	cephalosporin;cephamycin;disinfecting agents and antiseptics;fluoroquinolone antibiotic;glycylcycline;penam;phenicol antibiotic;rifamycin antibiotic;tetracycline antibiotic	antibiotic efflux	100	99.5	4.22e-159	1121
gene1680	Scaffold3	Ec_C7	Escherichia coli ompF with mutation conferring resistance to beta-lactam antibiotics	ARO:3003390	The Escherichia coli ompF (oprF) is a nonspecific porin channel involved in the membrane translocation of small hydrophilic molecules, including and especially beta-lactam antibiotics. Mutations in ompF can decrease diffusion of antibiotics across the cellular membrane, thereby decreasing overall susceptibility through absence of porin function.	carbapenem;cephalosporin;cephamycin;monobactam;penam;penem	reduced permeability to antibiotic	100	99.7	4.11e-269	1874
gene2173	Scaffold5	Ec_C7	EC-13	ARO:3006874	EC-13 is a EC beta-lactamase.	cephalosporin	antibiotic inactivation	98.4	99.7	6.22e-283	1968
gene3001	Scaffold9	Ec_C7	gadW	ARO:3003838	GadW is an AraC-family regulator that promotes mdtEF expression to confer multidrug resistance. GadW inhibits GadX-dependent activation. GadW clearly represses gadX and, in situations where GadX is missing, activates gadA and gadBC.	fluoroquinolone antibiotic;macrolide antibiotic;penam	antibiotic efflux	94.2	99.6	1.1e-165	1169
gene0596	Scaffold1	Ec_C7	mdtC	ARO:3000794	MdtC is a transporter that forms a heteromultimer complex with MdtB to form a multidrug transporter. MdtBC is part of the MdtABC-TolC efflux complex. In the absence of MdtB, MdtC can form a homomultimer complex that results in a functioning efflux complex with a narrower drug specificity. mdtC corresponds to 3 loci in Pseudomonas aeruginosa PAO1 (gene name: muxC/muxB) and 3 loci in Pseudomonas ae…	aminocoumarin antibiotic	antibiotic efflux	99.6	99.9	0	4935
gene0599	Scaffold1	Ec_C7	baeR	ARO:3000828	BaeR is a response regulator that promotes the expression of MdtABC and AcrD efflux complexes.	aminocoumarin antibiotic;aminoglycoside antibiotic	antibiotic efflux	95.8	99.2	3.44e-168	1185
gene1567	Scaffold3	Ec_C7	mdtG	ARO:3001329	The MdtG protein, also named YceE, appears to be a member of the major facilitator superfamily of transporters, and it has been reported, when overexpressed, to increase fosfomycin and deoxycholate resistances. mdtG is a member of the marA-soxS-rob regulon.	phosphonic acid antibiotic	antibiotic efflux	99.8	99.8	2.29e-287	2004
gene1140	Scaffold2	Ec_C7	mlaF	ARO:3005041	mlaF from the mla system is a gene proposed to play a part in the transport of phospholipids to the outer membrane. Insertions in mlaF are shown to confer resistance to linezolid.	oxazolidinone antibiotic	antibiotic efflux	100	99.6	1.16e-194	1365
gene1528	Scaffold3	Ec_C7	Escherichia coli fabG mutations conferring resistance to triclosan	ARO:3004049	fabG is a 3-oxoacyl-acyl carrier protein reductase involved in lipid metabolism and fatty acid biosynthesis.The bacterial biocide Triclosan blocks the final reduction step in fatty acid elongation, inhibiting biosynthesis. Point mutations in fabG can confer resistance to Triclosan.	disinfecting agents and antiseptics	antibiotic target alteration	99.6	99.6	4.29e-164	1159
gene1898	Scaffold4	Ec_C7	emrK	ARO:3000206	emrK is a membrane fusion protein that is a homolog of EmrA. Together with the inner membrane transporter EmrY and the outer membrane channel TolC, it mediates multidrug efflux.	tetracycline antibiotic	antibiotic efflux	100	90.4	9.33e-247	1729
gene2212	Scaffold5	Ec_C7	eptA	ARO:3003576	PmrC mediates the modification of Lipid A by the addition of 4-amino-4-deoxy-L-arabinose (L-Ara4N) and phosphoethanolamine, resulting in a less negative cell membrane and decreased binding of polymyxin B.	peptide antibiotic	antibiotic target alteration	99.6	99.8	0	2802
gene1808	Scaffold4	Ec_C7	acrD	ARO:3000491	AcrD is an aminoglycoside efflux pump expressed in E. coli. Its expression can be induced by indole, and is regulated by baeRS and cpxAR.	aminoglycoside antibiotic	antibiotic efflux	99.8	99.9	0	5085
gene1204	Scaffold2	Ec_C7	AcrE	ARO:3000499	AcrE is a membrane fusion protein, similar to AcrA.	cephalosporin;cephamycin;fluoroquinolone antibiotic;penam	antibiotic efflux	100	99.7	4.28e-269	1879
gene2259	Scaffold5	Ec_C7	Escherichia coli soxR with mutation conferring antibiotic resistance	ARO:3003381	SoxR is a sensory protein that upregulates soxS expression in the presence of redox-cycling drugs. This stress response leads to the expression many multidrug efflux pumps.	cephalosporin;disinfecting agents and antiseptics;fluoroquinolone antibiotic;glycylcycline;penam;phenicol antibiotic;rifamycin antibiotic;tetracycline antibiotic	antibiotic efflux;antibiotic target alteration	100	99.4	5.79e-111	791
gene2635	Scaffold7	Ec_C7	emrA	ARO:3000027	EmrA is a membrane fusion protein, providing an efflux pathway with EmrB and TolC between the inner and outer membranes of E. coli, a Gram-negative bacterium.	fluoroquinolone antibiotic	antibiotic efflux	99.7	99.7	1.12e-262	1838
gene2939	Scaffold8	Ec_C7	Escherichia coli gyrB conferring resistance to aminocoumarin	ARO:3003303	Point mutation in Escherichia coli resulting in aminocoumarin resistance.	aminocoumarin antibiotic	antibiotic target alteration	99.9	99.9	0	4092
gene2909	Scaffold8	Ec_C7	Escherichia coli uhpA with mutation conferring resistance to fosfomycin	ARO:3003893	uhpA is a positive activator of the fosfomycin importer uhpT, thus mutations to uhpA confer fosfomycin resistance by reducing uhpT expression. Both knockout and amino acid substitution mutations have been found that confer resistance, with the Protein Knockout model describing the large, knockout mutations causing loss of function of the gene, and the Protein Variant model describing the amino ac…	phosphonic acid antibiotic	antibiotic target alteration	100	99.5	7.4e-139	983
gene3004	Scaffold9	Ec_C7	mdtE	ARO:3000795	MdtE is the membrane fusion protein of the MdtEF multidrug efflux complex. It shares 70% sequence similarity with AcrA.	fluoroquinolone antibiotic;macrolide antibiotic;penam	antibiotic efflux	100	99.7	2.37e-266	1861
gene3694	Scaffold12	Ec_C7	kdpE	ARO:3003841	kdpE is a transcriptional activator that is part of the two-component system KdpD/KdpE that is studied for its regulatory role in potassium transport and has been identified as an adaptive regulator involved in the virulence and intracellular survival of pathogenic bacteria. kdpE regulates a range of virulence loci through direct promoter binding.	aminoglycoside antibiotic	antibiotic efflux	99.6	99.1	1.12e-161	1139
gene3152	Scaffold9	Ec_C7	CRP	ARO:3000518	CRP is a global regulator that represses MdtEF multidrug efflux pump expression.	fluoroquinolone antibiotic;macrolide antibiotic;penam	antibiotic efflux	99.5	99.5	2.36e-151	1068
gene0549	Scaffold1	Ec_C7	ugd	ARO:3003577	PmrE is required for the synthesis and transfer of 4-amino-4-deoxy-L-arabinose (Ara4N) to Lipid A, which allows gram-negative bacteria to resist the antimicrobial activity of cationic antimicrobial peptides and antibiotics such as polymyxin.	peptide antibiotic	antibiotic target alteration	99	99.7	2.61e-276	1927
gene4581	Scaffold22	Ec_C7	Escherichia coli EF-Tu mutants conferring resistance to kirromycin	ARO:3003368	Sequence variants of Escherichia coli elongation factor Tu that confer resistance to kirromycin.	elfamycin antibiotic	antibiotic target alteration	100	95.7	9.25e-25	223
gene0968	Scaffold2	Ec_C7	Escherichia coli parC conferring resistance to fluoroquinolones	ARO:3003308	Point mutation in Escherichia coli parC resulting in fluoroquinolone resistance.	fluoroquinolone antibiotic	antibiotic target alteration	99.9	99.9	0	3753
gene5014	Scaffold41	Ec_C7	APH(6)-Id	ARO:3002660	APH(6)-Id is an aminoglycoside phosphotransferase encoded by plasmids, integrative conjugative elements and chromosomal genomic islands in K. pneumoniae, Salmonella spp., E. coli, Shigella flexneri, Providencia alcalifaciens, Pseudomonas spp., V. cholerae, Edwardsiella tarda, Pasteurella multocida and Aeromonas bestiarum.	aminoglycoside antibiotic	antibiotic inactivation	99.3	99.6	3.5e-205	1436
gene5047	Scaffold46	Ec_C7	Escherichia coli EF-Tu mutants conferring resistance to kirromycin	ARO:3003368	Sequence variants of Escherichia coli elongation factor Tu that confer resistance to kirromycin.	elfamycin antibiotic	antibiotic target alteration	100	99.1	2.82e-75	573
gene5054	Scaffold48	Ec_C7	floR	ARO:3002705	floR is a plasmid or chromosome-encoded chloramphenicol exporter that is found in Bordetella bronchiseptica, Escherichia coli, Klebsiella pneumoniae, Salmonella enterica subsp. enterica serovar Typhimurium str. DT104 and Vibrio cholerae.	phenicol antibiotic	antibiotic efflux	99.3	99.8	3.7e-275	1923
gene5015	Scaffold41	Ec_C7	APH(3'')-Ib	ARO:3002639	APH(3'')-Ib is an aminoglycoside phosphotransferase encoded by plasmids, transposons, integrative conjugative elements and chromosomes in Enterobacteriaceae and Pseudomonas spp.	aminoglycoside antibiotic	antibiotic inactivation	99.6	99.6	4.79e-202	1413
gene4479	Scaffold20	Ec_C7	MCR-1.1	ARO:3003689	MCR-1 is a plasmid-borne phosphoethanolamine transferase that interferes with binding of colistin to the cell membrane via addition of phosphoethanolamine to lipid A, resulting reduction in negative charge of the cell membrane.	peptide antibiotic	antibiotic target alteration	99.4	99.8	0	2736
gene0595	Scaffold1	Ec_C7	mdtB	ARO:3000793	MdtB is a transporter that forms a heteromultimer complex with MdtC to form a multidrug transporter. MdtBC is part of the MdtABC-TolC efflux complex.	aminocoumarin antibiotic	antibiotic efflux	99.8	99.9	0	4930
gene2014	Scaffold4	Ec_C7	Escherichia coli GlpT with mutation conferring resistance to fosfomycin	ARO:3003889	Point mutations to the active importer GlpT, which is involved with the uptake of many phosphorylated sugars, confer resistance to fosfomycin by reducing import of the drug into the bacteria.	phosphonic acid antibiotic	antibiotic target alteration	98.9	99.8	0	2302
gene2038	Scaffold4	Ec_C7	porin OmpC	ARO:3004114	In the presence of antibiotic stress, there is a coupled down-regulation of the porin OmpC with the OmpF. Mutants both lacking both OmpC and OmpF proteins are resistant to cephaloridine and cefazolin. Analyses of genes involved in the increased resistance to tetracycline suggest that the up-regulation of efflux pump genes is accompanied by a decrease of OmpF and OmpC synthesis. Homologs of OmpC h…	carbapenem;cephalosporin;cephamycin;monobactam;penam;penem	reduced permeability to antibiotic	97.5	99.7	4.28e-269	1875
gene2239	Scaffold5	Ec_C7	mdtN	ARO:3003548	Multidrug resistance efflux pump. Could be involved in resistance to puromycin, acriflavine and tetraphenylarsonium chloride.	disinfecting agents and antiseptics;nucleoside antibiotic	antibiotic efflux	99.4	99.7	7.2e-233	1632
gene3003	Scaffold9	Ec_C7	mdtF	ARO:3000796	MdtF is the multidrug inner membrane transporter for the MdtEF-TolC efflux complex.	fluoroquinolone antibiotic;macrolide antibiotic;penam	antibiotic efflux	99.8	99.9	0	4999
gene5050	Scaffold47	Ec_C7	Mrx	ARO:3003839	Mrx is part of the macrolide inactivation gene cluster in Aeromonas hydrophila.	macrolide antibiotic	antibiotic inactivation	100	99.8	3.8e-272	1905
gene1555	Scaffold3	Ec_C7	mdtH	ARO:3001216	Multidrug resistance protein MdtH.	fluoroquinolone antibiotic	antibiotic efflux	99.8	99.8	1.23e-288	2011
gene1896	Scaffold4	Ec_C7	evgS	ARO:3000833	EvgS is a sensor protein that phosphorylates the regulatory protein EvgA. evgS corresponds to 1 locus in Pseudomonas aeruginosa PAO1 and 1 locus in Pseudomonas aeruginosa LESB58.	fluoroquinolone antibiotic;macrolide antibiotic;penam;tetracycline antibiotic	antibiotic efflux	99.4	99.9	0	6108
gene2042	Scaffold4	Ec_C7	YojI	ARO:3003952	YojI mediates resistance to the peptide antibiotic microcin J25 when it is expressed from a multicopy vector. YojI is capable of pumping out microcin molecules. The outer membrane protein TolC in addition to YojI is required for export of microcin J25 out of the cell. Microcin J25 is thus the first known substrate for YojI.	peptide antibiotic	antibiotic efflux	99.8	99.8	0	2729
gene2260	Scaffold5	Ec_C7	Escherichia coli soxS with mutation conferring antibiotic resistance	ARO:3003511	SoxS is a global regulator that up-regulates the expression of AcrAB efflux genes. It also reduces OmpF expression to decrease cell membrane permeability.	carbapenem;cephalosporin;cephamycin;disinfecting agents and antiseptics;fluoroquinolone antibiotic;glycylcycline;monobactam;penam;penem;phenicol antibiotic;rifamycin antibiotic;tetracycline antibiotic	antibiotic efflux;antibiotic target alteration;reduced permeability to antibiotic	100	99.1	1.22e-76	556
gene2447	Scaffold6	Ec_C7	leuO	ARO:3003843	leuO, a LysR family transcription factor, exists in a wide variety of bacteria of the family Enterobacteriaceae and is involved in the regulation of as yet unidentified genes affecting the stress response and pathogenesis expression. LeuO is also an activator of the MdtNOP efflux pump.	disinfecting agents and antiseptics;nucleoside antibiotic	antibiotic efflux	99	99.7	1.99e-229	1603
gene5016	Scaffold41	Ec_C7	sul2	ARO:3000412	Sul2 is a sulfonamide resistant dihydropteroate synthase of Gram-negative bacteria, usually found on small plasmids.	sulfonamide antibiotic;sulfone antibiotic	antibiotic target replacement	100	99.6	3.29e-186	1310
gene2023	Scaffold4	Ec_C7	Escherichia coli gyrA conferring resistance to fluoroquinolones	ARO:3003294	Point mutation of Escherichia coli gyrA resulted in the lowered affinity between fluoroquinolones and gyrA. Thus, conferring resistance.	fluoroquinolone antibiotic;nybomycin-like antibiotic	antibiotic target alteration	99.8	99.9	0	4138
gene2289	Scaffold5	Ec_C7	Escherichia coli LamB	ARO:3004126	LamB is a negative regulator for antibiotic resistance, it serves as a porin to influx antibiotic. When down-regulated, it increases resistance to chlortetracycline, ciprofloxacin, balofloxacin and nalidixic acid. It also interacts with Odp1, an energy metabolic enzyme, creating a complex that decreases in antibiotic-resistant strains.	fluoroquinolone antibiotic;tetracycline antibiotic	reduced permeability to antibiotic;resistance by absence	99.8	99.8	0	2390
gene4265	Scaffold17	Ec_C7	Escherichia coli cyaA with mutation conferring resistance to fosfomycin	ARO:3003900	CyaA (adenylate cyclase) is involved with the synthesis of cyclic AMP which regulates the fosfomycin transporter glpT. As a result, mutations to cyaA confer resistance to fosfomycin.	phosphonic acid antibiotic	antibiotic target alteration	99.9	99.9	0	4487
gene0317	Scaffold2	Ec_D16	AcrF	ARO:3000502	AcrF is a inner membrane transporter, similar to AcrB.	cephalosporin;cephamycin;fluoroquinolone antibiotic;penam	antibiotic efflux	99.5	99.9	0	4984
gene0387	Scaffold2	Ec_D16	Escherichia coli murA with mutation conferring resistance to fosfomycin	ARO:3003775	murA or UDP-N-acetylglucosamine enolpyruvyl transferase catalyses the initial step in peptidoglycan biosynthesis and is inhibited by fosfomycin. Overexpression of murA through mutations such as Asp369Asn and Leu370Ile confers fosfomycin resistance. Extensive evidence has shown the significance of C115 mutations in conferring fosfomycin resistance since this residue represents a primary binding si…	phosphonic acid antibiotic	antibiotic target alteration	100	99.8	1.04e-300	2094
gene0318	Scaffold2	Ec_D16	AcrE	ARO:3000499	AcrE is a membrane fusion protein, similar to AcrA.	cephalosporin;cephamycin;fluoroquinolone antibiotic;penam	antibiotic efflux	99.7	99.7	3.51e-268	1873
gene4923	Scaffold58	Ec_D16	Klebsiella mutant PhoP conferring antibiotic resistance to colistin	ARO:3003585	A mutant phoP activates pmrHFIJKLM expression responsible for L-aminoarabinose synthesis and polymyxin resistance, by way of alteration of negative charge.	macrolide antibiotic;peptide antibiotic	antibiotic efflux;antibiotic target alteration;resistance by absence	92.4	99.6	7.16e-148	1048
gene1962	Scaffold10	Ec_D16	eptA	ARO:3003576	PmrC mediates the modification of Lipid A by the addition of 4-amino-4-deoxy-L-arabinose (L-Ara4N) and phosphoethanolamine, resulting in a less negative cell membrane and decreased binding of polymyxin B.	peptide antibiotic	antibiotic target alteration	99.6	99.8	0	2802
gene4477	Scaffold43	Ec_D16	emrR	ARO:3000516	EmrR is a negative regulator for the EmrAB-TolC multidrug efflux pump in E. coli. Mutations lead to EmrAB-TolC overexpression.	fluoroquinolone antibiotic	antibiotic efflux	100	99.4	2.45e-125	890
gene4715	Scaffold51	Ec_D16	Escherichia coli EF-Tu mutants conferring resistance to kirromycin	ARO:3003368	Sequence variants of Escherichia coli elongation factor Tu that confer resistance to kirromycin.	elfamycin antibiotic	antibiotic target alteration	96.4	96.4	2.82e-12	130
gene1418	Scaffold6	Ec_D16	evgA	ARO:3000832	EvgA, when phosphorylated, is a positive regulator for efflux protein complexes emrKY and mdtEF. While usually phosphorylated in a EvgS dependent manner, it can be phosphorylated in the absence of EvgS when overexpressed.	fluoroquinolone antibiotic;macrolide antibiotic;penam;tetracycline antibiotic	antibiotic efflux	100	99.5	8.92e-144	1017
gene1420	Scaffold6	Ec_D16	emrY	ARO:3000254	emrY is a multidrug transport that moves substrates across the inner membrane of the Gram-negative E. coli. It is a homolog of emrB.	tetracycline antibiotic	antibiotic efflux	99.8	96	0	2490
gene1990	Scaffold10	Ec_D16	mdtO	ARO:3003549	Multidrug resistance efflux pump. Could be involved in resistance to puromycin, acriflavine and tetraphenylarsonium chloride.	disinfecting agents and antiseptics;nucleoside antibiotic	antibiotic efflux	99.4	99.9	0	3421
gene2010	Scaffold10	Ec_D16	Escherichia coli soxS with mutation conferring antibiotic resistance	ARO:3003511	SoxS is a global regulator that up-regulates the expression of AcrAB efflux genes. It also reduces OmpF expression to decrease cell membrane permeability.	carbapenem;cephalosporin;cephamycin;disinfecting agents and antiseptics;fluoroquinolone antibiotic;glycylcycline;monobactam;penam;penem;phenicol antibiotic;rifamycin antibiotic;tetracycline antibiotic	antibiotic efflux;antibiotic target alteration;reduced permeability to antibiotic	100	99.1	1.22e-76	556
gene2461	Scaffold13	Ec_D16	mdtA	ARO:3000792	MdtA is the membrane fusion protein of the multidrug efflux complex mdtABC.	aminocoumarin antibiotic	antibiotic efflux	99	99.8	1.91e-278	1947
gene5225	Scaffold85	Ec_D16	mef(B)	ARO:3003107	mef(B) is a macrolide efflux gene located in the vicinity of sul3 in Escherichia coli. There is also a mefB found in Streptococcus agalactiae that confers resistance to macrolides.	macrolide antibiotic	antibiotic efflux	100	98.8	9.37e-51	407
gene0544	Scaffold2	Ec_D16	Escherichia coli parE conferring resistance to fluoroquinolones	ARO:3003316	Point mutation in Escherichia coli parE resulting in fluoroquinolones resistance.	fluoroquinolone antibiotic	antibiotic target alteration	100	99.8	0	3244
gene1818	Scaffold9	Ec_D16	msbA	ARO:3003950	MsbA is a multidrug resistance transporter homolog from E. coli and belongs to a superfamily of transporters that contain an adenosine triphosphate (ATP) binding cassette (ABC) which is also called a nucleotide-binding domain (NBD). MsbA is a member of the MDR-ABC transporter group by sequence homology. MsbA transports lipid A, a major component of the bacterial outer cell membrane, and is the on…	nitroimidazole antibiotic	antibiotic efflux	100	99.8	0	2821
gene2306	Scaffold12	Ec_D16	Escherichia coli gyrA conferring resistance to fluoroquinolones	ARO:3003294	Point mutation of Escherichia coli gyrA resulted in the lowered affinity between fluoroquinolones and gyrA. Thus, conferring resistance.	fluoroquinolone antibiotic;nybomycin-like antibiotic	antibiotic target alteration	99.9	99.9	0	4142
gene5147	Scaffold74	Ec_D16	tetR	ARO:3003479	TetR is the repressor of the tetracycline resistance element; its N-terminal region forms a helix-turn-helix structure and binds DNA. Binding of tetracycline to TetR reduces the repressor affinity for the tetracycline resistance gene (tetA) promoter operator sites. Mutations arise within tetR results in lower affinity for tetracyclin.	tetracycline antibiotic	antibiotic efflux;antibiotic target alteration	100	99.5	1.17e-152	1076
gene0846	Scaffold4	Ec_D16	Escherichia coli AcrAB-TolC with AcrR mutation conferring resistance to ciprofloxacin, tetracycline, and ceftazidime	ARO:3003807	AcrR is a repressor of the AcrAB-TolC multidrug efflux complex. AcrR mutations result in high level antibiotic resistance. The mutations associated with this model are specific to E. coli.	cephalosporin;disinfecting agents and antiseptics;fluoroquinolone antibiotic;glycylcycline;penam;phenicol antibiotic;rifamycin antibiotic;tetracycline antibiotic	antibiotic efflux;antibiotic target alteration	100	99.5	6.25e-154	1086
gene1370	Scaffold6	Ec_D16	Escherichia coli PtsI with mutation conferring resistance to fosfomycin	ARO:3003899	PtsI (phosphoenolpyruvate-protein phosphotransferase) is involved in cyclic AMP synthesis, which regulates glpT expression. As a result, mutations to ptsI confer resistance to fosfomycin by affecting the regulation of fosfomycin import.	phosphonic acid antibiotic	antibiotic target alteration	99.8	99.8	0	2810
gene3319	Scaffold22	Ec_D16	Escherichia coli cyaA with mutation conferring resistance to fosfomycin	ARO:3003900	CyaA (adenylate cyclase) is involved with the synthesis of cyclic AMP which regulates the fosfomycin transporter glpT. As a result, mutations to cyaA confer resistance to fosfomycin.	phosphonic acid antibiotic	antibiotic target alteration	99.8	99.9	0	4481
gene4565	Scaffold45	Ec_D16	Escherichia coli EF-Tu mutants conferring resistance to Pulvomycin	ARO:3003369	Sequence variants of Escherichia coli elongation factor Tu that confer resistance to Pulvomycin.	elfamycin antibiotic	antibiotic target alteration	96.3	92.9	2.52e-11	123
gene0319	Scaffold2	Ec_D16	AcrS	ARO:3000656	AcrS is a repressor of the AcrAB efflux complex and is associated with the expression of AcrEF. AcrS is believed to regulate a switch between AcrAB and AcrEF efflux.	cephalosporin;cephamycin;disinfecting agents and antiseptics;fluoroquinolone antibiotic;glycylcycline;penam;phenicol antibiotic;rifamycin antibiotic;tetracycline antibiotic	antibiotic efflux	99.5	99.5	2.44e-158	1116
gene1419	Scaffold6	Ec_D16	emrK	ARO:3000206	emrK is a membrane fusion protein that is a homolog of EmrA. Together with the inner membrane transporter EmrY and the outer membrane channel TolC, it mediates multidrug efflux.	tetracycline antibiotic	antibiotic efflux	99.4	90.4	5.39e-246	1724
gene1518	Scaffold7	Ec_D16	Escherichia coli gyrB conferring resistance to aminocoumarin	ARO:3003303	Point mutation in Escherichia coli resulting in aminocoumarin resistance.	aminocoumarin antibiotic	antibiotic target alteration	100	99.9	0	4099
gene3603	Scaffold26	Ec_D16	mdtE	ARO:3000795	MdtE is the membrane fusion protein of the MdtEF multidrug efflux complex. It shares 70% sequence similarity with AcrA.	fluoroquinolone antibiotic;macrolide antibiotic;penam	antibiotic efflux	100	99.7	2.37e-266	1861
gene4007	Scaffold31	Ec_D16	Escherichia coli nfsA mutations conferring resistance to nitrofurantoin	ARO:3003751	nfsA encodes the major oxygen-insesitive nitroreductase in E. coli. The first step of resistance to nitrofurazone is mutation of nfsA.	nitrofuran antibiotic	antibiotic target alteration	99.6	99.6	7.01e-177	1242
gene5201	Scaffold81	Ec_D16	oqxA	ARO:3003922	RND efflux pump conferring resistance to fluoroquinolone.	diaminopyrimidine antibiotic;fluoroquinolone antibiotic;glycylcycline;nitrofuran antibiotic;tetracycline antibiotic	antibiotic efflux	99.5	99.7	5.02e-271	1893
gene5233	Scaffold88	Ec_D16	aadA23	ARO:3002620	aadA23 is an integron-encoded aminoglycoside nucleotidyltransferase gene in S. enterica.	aminoglycoside antibiotic	antibiotic inactivation	99.6	99.6	1.3e-186	1310
gene0381	Scaffold2	Ec_D16	mlaF	ARO:3005041	mlaF from the mla system is a gene proposed to play a part in the transport of phospholipids to the outer membrane. Insertions in mlaF are shown to confer resistance to linezolid.	oxazolidinone antibiotic	antibiotic efflux	100	99.6	1.16e-194	1365
gene0383	Scaffold2	Ec_D16	mlaD	ARO:3005042	mlaD from the mla system is a gene proposed to play a part in the transport of phospholipids to the outer membrane. Insertions in mlaD are shown to confer resistance to linezolid.	oxazolidinone antibiotic	antibiotic efflux	99.5	99.5	7.5e-128	908
gene0539	Scaffold2	Ec_D16	TolC	ARO:3000237	TolC is a protein subunit of many multidrug efflux complexes in Gram negative bacteria. It is an outer membrane efflux protein and is constitutively open. Regulation of efflux activity is often at its periplasmic entrance by other components of the efflux complex.	aminocoumarin antibiotic;aminoglycoside antibiotic;carbapenem;cephalosporin;cephamycin;disinfecting agents and antiseptics;fluoroquinolone antibiotic;glycylcycline;macrolide antibiotic;penam;penem;peptide antibiotic;phenicol antibiotic;rifamycin antibiotic;tetracycline antibiotic	antibiotic efflux	99.8	99.8	0	2362
gene0665	Scaffold3	Ec_D16	H-NS	ARO:3000676	H-NS is a histone-like protein involved in global gene regulation in Gram-negative bacteria. It is a repressor of the membrane fusion protein genes acrE, mdtE, and emrK as well as nearby genes of many RND-type multidrug exporters.	cephalosporin;cephamycin;fluoroquinolone antibiotic;macrolide antibiotic;penam;tetracycline antibiotic	antibiotic efflux	100	99.3	9.61e-86	622
gene1548	Scaffold7	Ec_D16	Escherichia coli uhpA with mutation conferring resistance to fosfomycin	ARO:3003893	uhpA is a positive activator of the fosfomycin importer uhpT, thus mutations to uhpA confer fosfomycin resistance by reducing uhpT expression. Both knockout and amino acid substitution mutations have been found that confer resistance, with the Protein Knockout model describing the large, knockout mutations causing loss of function of the gene, and the Protein Variant model describing the amino ac…	phosphonic acid antibiotic	antibiotic target alteration	100	99.5	7.4e-139	983
gene2321	Scaffold12	Ec_D16	porin OmpC	ARO:3004114	In the presence of antibiotic stress, there is a coupled down-regulation of the porin OmpC with the OmpF. Mutants both lacking both OmpC and OmpF proteins are resistant to cephaloridine and cefazolin. Analyses of genes involved in the increased resistance to tetracycline suggest that the up-regulation of efflux pump genes is accompanied by a decrease of OmpF and OmpC synthesis. Homologs of OmpC h…	carbapenem;cephalosporin;cephamycin;monobactam;penam;penem	reduced permeability to antibiotic	97.3	99.7	3.51e-268	1869
gene5209	Scaffold82	Ec_D16	Escherichia coli EF-Tu mutants conferring resistance to kirromycin	ARO:3003368	Sequence variants of Escherichia coli elongation factor Tu that confer resistance to kirromycin.	elfamycin antibiotic	antibiotic target alteration	100	98.5	3.75e-42	346
gene5220	Scaffold85	Ec_D16	sul3	ARO:3000413	Sul3 is a sulfonamide resistant dihydropteroate synthase similar to Sul1 and Sul2. Its resistance gene was found encoded in E. coli plasmid DNA of sulfonamide resistant isolates.	sulfonamide antibiotic;sulfone antibiotic	antibiotic target replacement	100	99.6	3.07e-187	1315
gene0847	Scaffold4	Ec_D16	Escherichia coli acrA	ARO:3004043	AcrA is a subunit of the AcrAB-TolC multidrug efflux system that in E. coli.	cephalosporin;disinfecting agents and antiseptics;fluoroquinolone antibiotic;glycylcycline;penam;phenicol antibiotic;rifamycin antibiotic;tetracycline antibiotic	antibiotic efflux	99.7	99.7	4.33e-275	1921
gene1326	Scaffold6	Ec_D16	acrD	ARO:3000491	AcrD is an aminoglycoside efflux pump expressed in E. coli. Its expression can be induced by indole, and is regulated by baeRS and cpxAR.	aminoglycoside antibiotic	antibiotic efflux	99.8	99.9	0	5085
gene1989	Scaffold10	Ec_D16	mdtN	ARO:3003548	Multidrug resistance efflux pump. Could be involved in resistance to puromycin, acriflavine and tetraphenylarsonium chloride.	disinfecting agents and antiseptics;nucleoside antibiotic	antibiotic efflux	99.7	99.7	1.25e-233	1637
[truncated: 4,564 more rows]
