# Supplementary material for: Antimicrobial resistance of Enterobacteriaceae in rabbit farms: an underestimated reservoir harboring mcr-1.1
Source: Front Cell Infect Microbiol. 2025 Oct 1;15:1663852. doi: 10.3389/fcimb.2025.1663852 (PMC12521101; doi:10.3389/fcimb.2025.1663852)
Supplement: Supplementary Table 7 — The results of plasmid replicon types from isolates. [file Table7.xlsx]

## Sheet: sheet1
Isolate	Plasmid	Identity	Query / Template length	Scaffold/Contig	Position in contig	Accession number
Ec-CD44	IncFIB(AP001918)	98.39	682 / 682	Contig29	3305..3986	AP001918
Ec-CD44	IncFII	96.56	262 / 261	Contig25	3318..3579	AY458016
Ec-CD44	IncI2(Delta)	98.42	316 / 316	Contig22	30626..30941	AP002527
Ec-CD45	IncFIB(pB171)	99.38	643 / 643	Contig00002	33268..33910	AB024946
Ec-CD45	IncFIB(pLF82-PhagePlasmid)	99.82	560 / 560	Contig00004	40721..41280	CU638872
Ec-CD45	IncFII	96.17	261 / 261	Contig00002	134876..135136	AY458016
Ec-CD45	IncFII(pCoo)	96.56	262 / 262	Contig00003	76652..76912	CR942285
Ec-CD45	IncI2(Delta)	98.22	281 / 316	Contig00005	80678..80958	AP002527
Ec-CD47	IncFIB(pB171)	99.38	643 / 643	Contig23	51051..51693	AB024946
Ec-CD47	IncFIB(pLF82-PhagePlasmid)	99.82	560 / 560	Contig12	79332..79891	CU638872
Ec-CD47	IncFII	96.17	261 / 261	Contig23	4947..5207	AY458016
Ec-CD47	IncFII(pCoo)	96.56	262 / 262	Contig56	12302..12562	CR942285
Ec-CD47	IncI2(Delta)	98.42	316 / 316	Contig30	29570..29885	AP002527
Ec-CD55	IncFIB(pB171)	99.38	643 / 643	Contig22	51458..52100	AB024946
Ec-CD55	IncFIB(pLF82-PhagePlasmid)	99.82	560 / 560	Contig12	79419..79978	CU638872
Ec-CD55	IncFII	96.17	261 / 261	Contig22	5353..5613	AY458016
Ec-CD55	IncFII(pCoo)	96.56	262 / 262	Contig57	12708..12968	CR942285
Ec-CD55	IncI2(Delta)	98.42	316 / 316	Contig29	30861..31176	AP002527
Ec-JB1	IncFIB(K)(pCAV1099-114)	95.36	560 / 560	Contig110	584..1143	CP011596
Ec-JB1	IncFIB(pLF82-PhagePlasmid)	100	560 / 560	Contig51	29855..30414	CU638872
Ec-JB1	IncFIC(FII)	98.2	499 / 499	Contig53	19076..19574	AP001918
Ec-JB1	IncI2	100	324 / 324	Contig26	7755..8078	KP347127
Ec-JB1	IncQ1	100	796 / 796	Contig101	2443..3238	M28829
Ec-JB1	IncX1	98.4	374 / 374	Contig89	3492..3865	EU370913
Ec-JB2	IncFIB(K)(pCAV1099-114)	95.36	560 / 560	Contig00004	112528..113087	CP011596
Ec-JB2	IncFIB(pLF82-PhagePlasmid)	100	560 / 560	Contig00004	15845..16404	CU638872
Ec-JB2	IncFIC(FII)	98.2	499 / 499	Contig00004	93702..94200	AP001918
Ec-JB2	IncI1-I(Alpha)	99.3	142 / 142	Contig00003	48197..48338	AP005147
Ec-JB2	IncI2	100	324 / 324	Contig00005	32003..32326	KP347127
Ec-JB2	IncX1	98.4	374 / 374	Contig00002	41858..42231	EU370913
Ec-JB3	IncFIB(H89-PhagePlasmid)	98.9	1000 / 1000	Contig58	11823..12822	HG530657
Ec-JB3	IncFII	100	261 / 261	Contig37	4949..5209	AY458016
Ec-JB3	IncHI2	100	327 / 327	Contig67	5342..5668	BX664015
Ec-JB3	IncHI2A	99.52	630 / 630	Contig45	8053..8682	BX664015
Ec-JB3	IncX1	98.93	374 / 374	Contig42	34596..34969	EU370913
Ec-RX11	Col156	100	154 / 154	Contig87	608..761	NC009781
Ec-RX11	IncFII	100	261 / 261	Contig63	8772..9032	AY458016
Ec-RX11	IncI1-I(Alpha)	100	142 / 142	Contig51	15972..16113	AP005147
Ec-RX11	IncQ1	100	796 / 796	Contig82	3994..4789	M28829
Ec-RX11	IncX1	98.66	374 / 374	Contig37	34551..34924	EU370913
Ec-RX13	IncFII(pRSB107)	96.18	262 / 261	Contig28	48542..48803	AJ851089
Ec-RX13	IncHI2	100	327 / 327	Contig34	9385..9711	BX664015
Ec-RX13	IncHI2A	99.52	630 / 630	Contig16	86031..86660	BX664015
Ec-RX13	IncX4	100	374 / 374	Contig33	7959..8332	CP002895
Ec-RX15	IncFIB(K)(pCAV1099-114)	95.36	560 / 560	Contig40	42186..42745	CP011596
Ec-RX15	IncFIC(FII)	98.2	499 / 499	Contig68	11478..11976	AP001918
Ec-RX15	IncHI2	100	327 / 327	Contig55	26288..26614	BX664015
Ec-RX15	IncI1-I(Alpha)	99.3	142 / 142	Contig118	929..1070	AP005147
Ec-RX16	Col156	100	154 / 154	Contig91	4385..4538	NC009781
Ec-RX16	IncFIB(H89-PhagePlasmid)	98.9	1000 / 1000	Contig60	4056..5055	HG530657
Ec-RX16	IncFII	100	261 / 261	Contig37	4949..5209	AY458016
Ec-RX16	IncHI2	100	327 / 327	Contig56	7905..8231	BX664015
Ec-RX16	IncHI2A	99.52	630 / 630	Contig38	5190..5819	BX664015
Ec-RX16	IncQ1	100	796 / 796	Contig81	3994..4789	M28829
Ec-RX16	IncX1	98.93	374 / 374	Contig43	3777..4150	EU370913
Ec-RX18	Col156	100	154 / 154	Contig93	4049..4202	NC009781
Ec-RX18	IncFIB(H89-PhagePlasmid)	98.9	1000 / 1000	Contig61	4056..5055	HG530657
Ec-RX18	IncFII	100	261 / 261	Contig39	4949..5209	AY458016
Ec-RX18	IncHI2	100	327 / 327	Contig58	7746..8072	BX664015
Ec-RX18	IncHI2A	99.52	630 / 630	Contig40	5190..5819	BX664015
Ec-RX18	IncQ1	100	796 / 796	Contig84	4032..4827	M28829
Ec-RX18	IncX1	98.66	374 / 374	Contig45	3777..4150	EU370913
Ec-RX19	IncFIB(AP001918)	98.39	682 / 682	Contig42	2044..2725	AP001918
Ec-RX19	IncFIC(FII)	95.79	499 / 499	Contig27	12888..13384	AP001918
Ec-RX19	IncI2(Delta)	98.42	316 / 316	Contig22	29569..29884	AP002527
Ec-RX24	-
Ec-RX28	Col156	100	154 / 154	Contig88	4513..4666	NC009781
Ec-RX28	IncFII	100	261 / 261	Contig39	4949..5209	AY458016
Ec-RX28	IncHI2	100	327 / 327	Contig54	21571..21897	BX664015
Ec-RX28	IncHI2A	99.58	471 / 630	Contig46	127..597	BX664015
Ec-RX28	IncQ1	100	796 / 796	Contig85	1456..2251	M28829
Ec-RX28	IncX1	98.66	374 / 374	Contig43	34549..34922	EU370913
Ec-RX38	IncFIB(H89-PhagePlasmid)	98.9	1000 / 1000	Contig64	11823..12822	HG530657
Ec-RX38	IncFII	100	261 / 261	Contig37	4996..5256	AY458016
Ec-RX38	IncHI2	100	327 / 327	Contig46	30108..30434	BX664015
Ec-RX38	IncHI2A	99.52	630 / 630	Contig44	9786..10415	BX664015
Ec-RX38	IncX1	98.93	374 / 374	Contig41	3777..4150	EU370913
Ec-RX39	IncFII	100	261 / 261	Contig22	66793..67053	AY458016
Ec-RX41	IncFIB(H89-PhagePlasmid)	98.9	1000 / 1000	Contig65	11823..12822	HG530657
Ec-RX41	IncFII	100	261 / 261	Contig36	4996..5256	AY458016
Ec-RX41	IncHI2	100	327 / 327	Contig45	30108..30434	BX664015
Ec-RX41	IncHI2A	99.52	630 / 630	Contig3	235050..235679	BX664015
Ec-RX41	IncQ1	100	796 / 796	Contig80	3675..4470	M28829
Ec-RX41	IncX1	98.66	374 / 374	Contig41	3777..4150	EU370913
Ec-RX42	IncFIB(H89-PhagePlasmid)	98.9	1000 / 1000	Contig67	11823..12822	HG530657
Ec-RX42	IncFII	100	261 / 261	Contig38	4949..5209	AY458016
Ec-RX42	IncHI2	100	327 / 327	Contig47	30108..30434	BX664015
Ec-RX42	IncHI2A	99.52	630 / 630	Contig45	9786..10415	BX664015
Ec-RX42	IncX1	98.66	374 / 374	Contig42	3777..4150	EU370913
Ec-RX49	IncFIB(H89-PhagePlasmid)	98.9	1000 / 1000	Contig64	11823..12822	HG530657
Ec-RX49	IncFII	100	261 / 261	Contig36	4996..5256	AY458016
Ec-RX49	IncHI2	100	327 / 327	Contig46	30108..30434	BX664015
Ec-RX49	IncHI2A	99.52	630 / 630	Contig44	9786..10415	BX664015
Ec-RX49	IncX1	98.93	374 / 374	Contig41	3777..4150	EU370913
Ec-RX50	IncFIB(H89-PhagePlasmid)	98.9	1000 / 1000	Contig68	11823..12822	HG530657
Ec-RX50	IncFII	100	261 / 261	Contig39	4996..5256	AY458016
Ec-RX50	IncHI2	100	327 / 327	Contig48	30108..30434	BX664015
Ec-RX50	IncHI2A	99.52	630 / 630	Contig46	9786..10415	BX664015
Ec-RX50	IncX1	98.93	374 / 374	Contig44	3777..4150	EU370913
Ec-RX51	IncFIB(H89-PhagePlasmid)	98.9	1000 / 1000	Contig67	11823..12822	HG530657
Ec-RX51	IncFII	100	261 / 261	Contig37	4996..5256	AY458016
Ec-RX51	IncHI2	100	327 / 327	Contig47	30108..30434	BX664015
Ec-RX51	IncHI2A	99.52	630 / 630	Contig45	9786..10415	BX664015
Ec-RX51	IncX1	98.66	374 / 374	Contig42	3777..4150	EU370913
Ec_A	-
Ec_A1	IncFIB(AP001918)	97.51	682 / 682	Scaffold40	26538..27219	AP001918
Ec_A1	IncI2	100	324 / 324	Scaffold38	5836..6159	KP347127
Ec_A4	IncFIB(AP001918)	97.51	682 / 682	Scaffold38	26534..27215	AP001918
Ec_A4	IncI2	100	324 / 324	Scaffold35	7736..8059	KP347127
Ec_A6	IncHI2	100	327 / 327	Scaffold35	5316..5642	BX664015
Ec_A6	IncHI2A	99.52	630 / 630	Scaffold17	107409..108038	BX664015
Ec_A6	IncI2	100	324 / 324	Scaffold33	28814..29137	KP347127
Ec_A7	IncFIB(AP001918)	98.83	682 / 682	Scaffold35	9447..10128	AP001918
Ec_A7	IncI2	100	324 / 324	Scaffold25	30189..30512	KP347127
Ec_A7	IncQ1	100	529 / 796	Scaffold46	114..642	M28829
Ec_A8	IncFIB(AP001918)	99.56	682 / 682	Scaffold40	18687..19368	AP001918
Ec_A8	IncFIC(FII)	98.2	499 / 499	Scaffold32	12288..12786	AP001918
Ec_A9	IncFIB(AP001918)	97.95	682 / 682	Scaffold12	141829..142510	AP001918
Ec_A9	IncFII	96.17	261 / 261	Scaffold12	91138..91398	AY458016
Ec_A9	IncI2	100	324 / 324	Scaffold21	41530..41853	KP347127
Ec_A9	IncR	100	251 / 251	Scaffold27	13224..13474	DQ449578
Ec_A9	IncX1	98.4	374 / 374	Scaffold32	6358..6731	EU370913
Ec_A15	IncFIB(AP001918)	98.83	682 / 682	Scaffold36	8828..9509	AP001918
Ec_A15	IncI2	100	324 / 324	Scaffold32	30083..30406	KP347127
Ec_A15	IncQ1	100	529 / 796	Scaffold52	3896..4424	M28829
Ec_A21	IncFII(K)	98.65	148 / 148	Scaffold28	1374..1521	CP000648
Ec_A21	IncI2	100	324 / 324	Scaffold22	2183..2506	KP347127
Ec_A21	repB(R1701)	99.2	623 / 623	Scaffold26	2433..3055	CP039970
Ec_A24	IncFII(K)	98.65	148 / 148	Scaffold27	10712..10859	CP000648
Ec_A24	IncI2	100	324 / 324	Scaffold21	30083..30406	KP347127
Ec_A24	repB(R1701)	99.2	623 / 623	Scaffold25	15181..15803	CP039970
Ec_A29	IncHI2	100	327 / 327	Scaffold18	13987..14313	BX664015
Ec_A29	IncHI2A	100	630 / 630	Scaffold18	29179..29808	BX664015
Ec_A29	IncI2	100	324 / 324	Scaffold12	30083..30406	KP347127
Ec_A31	IncFIB(K)(pCAV1099-114)	99.64	560 / 560	Scaffold30	3991..4550	CP011596
Ec_B	IncFIB(AP001918)	97.95	682 / 682	Scaffold32	875..1556	AP001918
Ec_B	IncFIB(K)	99.29	560 / 560	Scaffold47	886..1445	JN233704
Ec_B	IncFII	96.17	261 / 261	Scaffold20	45986..46246	AY458016
Ec_B	IncX1	98.4	374 / 374	Scaffold53	4197..4570	EU370913
Ec_B2	IncFIB(AP001918)	98.39	682 / 682	Scaffold77	1958..2639	AP001918
Ec_B2	IncFIB(H89-PhagePlasmid)	98.5	1000 / 1000	Scaffold18	79418..80417	HG530657
Ec_B2	IncFII	96.56	262 / 261	Scaffold45	2091..2352	AY458016
Ec_B2	IncX1	98.93	374 / 374	Scaffold44	9219..9592	EU370913
Ec_B2	IncY	99.08	765 / 765	Scaffold74	8319..9083	K02380
Ec_B5	IncFIB(AP001918)	98.83	682 / 682	Scaffold33	9214..9895	AP001918
Ec_B5	IncI2	100	324 / 324	Scaffold23	20711..21034	KP347127
Ec_B5	IncQ1	100	529 / 796	Scaffold51	92..620	M28829
Ec_B7	IncHI2	100	327 / 327	Scaffold38	5330..5656	BX664015
Ec_B7	IncHI2A	99.52	630 / 630	Scaffold15	112805..113434	BX664015
Ec_B7	IncI2	100	324 / 324	Scaffold27	7879..8202	KP347127
Ec_B8	IncHI2	100	327 / 327	Scaffold38	30106..30432	BX664015
Ec_B8	IncHI2A	99.52	630 / 630	Scaffold16	107353..107982	BX664015
Ec_B8	IncI2	100	324 / 324	Scaffold28	5741..6064	KP347127
Ec_B10	IncHI2	100	327 / 327	Scaffold35	30080..30406	BX664015
Ec_B10	IncHI2A	99.52	630 / 630	Scaffold17	9758..10387	BX664015
Ec_B10	IncI2	100	324 / 324	Scaffold33	12598..12921	KP347127
Ec_B11	IncHI2	100	327 / 327	Scaffold36	30080..30406	BX664015
Ec_B11	IncHI2A	99.52	630 / 630	Scaffold17	9758..10387	BX664015
Ec_B11	IncI2	100	324 / 324	Scaffold28	30083..30406	KP347127
Ec_B12	IncFII	96.17	261 / 261	Scaffold5	150033..150293	AY458016
Ec_B12	IncI1-I(Alpha)	100	142 / 142	Scaffold49	4513..4654	AP005147
Ec_B22	IncHI2	100	327 / 327	Scaffold14	30082..30408	BX664015
Ec_B22	IncHI2A	99.52	630 / 630	Scaffold14	46612..47241	BX664015
Ec_B22	IncI2	100	324 / 324	Scaffold28	28809..29132	KP347127
Ec_B29	-
Ec_B30	IncHI2	100	327 / 327	Scaffold17	13989..14315	BX664015
Ec_B30	IncHI2A	100	630 / 630	Scaffold17	29181..29810	BX664015
Ec_B31	-
Ec_B33	IncFIA	99.23	388 / 388	Scaffold27	9514..9900	AP001918
Ec_B33	IncFIB(AP001918)	98.83	682 / 682	Scaffold27	24814..25495	AP001918
Ec_B33	IncFII	96.17	261 / 261	Scaffold28	37405..37665	AY458016
Ec_B33	IncX1	98.4	374 / 374	Scaffold33	14152..14525	EU370913
Ec_B34	IncFIB(AP001918)	98.24	682 / 682	Scaffold31	3201..3882	AP001918
Ec_B37	-
Ec_C	IncHI2	100	327 / 327	Scaffold19	16474..16800	BX664015
Ec_C	IncHI2A	100	630 / 630	Scaffold19	979..1608	BX664015
Ec_C1	IncFIA	99.48	388 / 388	Scaffold48	17373..17759	AP001918
Ec_C1	IncFIB(AP001918)	98.39	682 / 682	Scaffold72	2337..3018	AP001918
Ec_C1	IncFII	96.02	226 / 261	Scaffold77	3764..3989	AY458016
Ec_C1	IncFII	96.04	227 / 261	Scaffold91	1329..1555	AY458016
Ec_C1	IncX1	98.4	374 / 374	Scaffold62	3773..4146	EU370913
Ec_C2	IncFIB(AP001918)	98.83	682 / 682	Scaffold33	9482..10163	AP001918
Ec_C2	IncI2	100	324 / 324	Scaffold27	34066..34389	KP347127
Ec_C2	IncQ1	99.81	529 / 796	Scaffold45	120..648	M28829
Ec_C5	IncFIB(AP001918)	97.95	682 / 682	Scaffold30	13196..13877	AP001918
Ec_C5	IncFII	96.17	261 / 261	Scaffold18	45816..46076	AY458016
Ec_C5	IncI2	100	324 / 324	Scaffold20	51806..52129	KP347127
Ec_C5	IncR	100	251 / 251	Scaffold31	12970..13220	DQ449578
Ec_C7	IncFIB(AP001918)	97.95	682 / 682	Scaffold31	14113..14794	AP001918
Ec_C7	IncFII	96.17	261 / 261	Scaffold15	100632..100892	AY458016
Ec_C7	IncI2	100	324 / 324	Scaffold20	55818..56141	KP347127
Ec_C7	IncN	100	512 / 514	Scaffold26	25949..26460	AY046276
Ec_C7	IncR	100	251 / 251	Scaffold26	17431..17681	DQ449578
Ec_C7	IncX1	98.4	374 / 374	Scaffold34	5379..5752	EU370913
Ec_C12	IncFIB(AP001918)	97.95	682 / 682	Scaffold23	30654..31335	AP001918
Ec_C12	IncFII	96.17	261 / 261	Scaffold16	45963..46223	AY458016
Ec_C12	IncI2	100	324 / 324	Scaffold17	58434..58757	KP347127
Ec_C12	IncN	100	512 / 514	Scaffold24	25937..26448	AY046276
Ec_C12	IncR	100	251 / 251	Scaffold24	17425..17675	DQ449578
Ec_C12	IncX1	98.4	374 / 374	Scaffold27	5361..5734	EU370913
Ec_C16	IncFIB(AP001918)	97.95	682 / 682	Scaffold33	30658..31339	AP001918
Ec_C16	IncFII	96.17	261 / 261	Scaffold39	7412..7672	AY458016
Ec_C16	IncFII(pRSB107)	96.18	262 / 261	Scaffold49	3680..3941	AJ851089
Ec_C16	IncI2	100	324 / 324	Scaffold25	56699..57022	KP347127
Ec_C16	IncR	99.6	251 / 251	Scaffold42	11577..11827	DQ449578
Ec_C17	IncFIB(AP001918)	98.39	682 / 682	Scaffold27	751..1432	AP001918
Ec_C17	IncFIC(FII)	95.79	499 / 499	Scaffold30	45882..46378	AP001918
Ec_C18	ncFII	96.56	262 / 261	Scaffold22	6195..6456	AY458016
Ec_C18	IncHI2	100	327 / 327	Scaffold25	37950..38276	BX664015
Ec_C18	IncHI2A	100	630 / 630	Scaffold25	22455..23084	BX664015
Ec_C18	IncI2	100	324 / 324	Scaffold20	7867..8190	KP347127
Ec_C18	IncN	100	514 / 514	Scaffold53	102..615	AY046276
Ec_C21	IncFIB(AP001918)	97.95	682 / 682	Scaffold25	30650..31331	AP001918
Ec_C21	IncFII	96.17	261 / 261	Scaffold18	45931..46191	AY458016
Ec_C21	IncI2	100	324 / 324	Scaffold19	8004..8327	KP347127
Ec_C21	IncN	100	514 / 514	Scaffold70	114..627	AY046276
Ec_C21	IncR	100	251 / 251	Scaffold27	8258..8508	DQ449578
Ec_C21	IncX1	98.4	374 / 374	Scaffold30	5372..5745	EU370913
Ec_D	IncFIB(AP001918)	98.39	682 / 682	Scaffold63	2006..2687	AP001918
Ec_D	IncFII	96.56	262 / 261	Scaffold48	6165..6426	AY458016
Ec_D	IncHI2	100	327 / 327	Scaffold10	51362..51688	BX664015
Ec_D	IncHI2A	100	630 / 630	Scaffold10	66554..67183	BX664015
Ec_D3	IncFIB(pECLA)	99.82	560 / 560	Scaffold15	32388..32947	CP001919
Ec_D3	IncQ1	100	529 / 796	Scaffold24	109..637	M28829
Ec_D4	IncHI2	100	327 / 327	Scaffold9	111861..112187	BX664015
Ec_D4	IncHI2A	100	630 / 630	Scaffold9	96366..96995	BX664015
Ec_D13	IncFIB(AP001918)	98.39	682 / 682	Scaffold41	9223..9904	AP001918
Ec_D13	IncFII	96.56	262 / 261	Scaffold45	6169..6430	AY458016
Ec_D13	IncHI2	100	327 / 327	Scaffold34	13818..14144	BX664015
Ec_D13	IncHI2A	99.52	630 / 630	Scaffold36	9783..10412	BX664015
Ec_D14	IncFIB(AP001918)	97.95	682 / 682	Scaffold23	1124..1805	AP001918
Ec_D14	IncFII	96.17	261 / 261	Scaffold17	42891..43151	AY458016
Ec_D14	IncI2	100	324 / 324	Scaffold18	30090..30413	KP347127
Ec_D14	IncN	100	512 / 514	Scaffold25	25929..26440	AY046276
Ec_D14	IncR	100	251 / 251	Scaffold25	17421..17671	DQ449578
Ec_D14	IncX1	98.4	374 / 374	Scaffold29	5364..5737	EU370913
Ec_D15	IncFIB(K)(pCAV1099-114)	95	560 / 560	Scaffold16	46616..47175	CP011596
Ec_D15	IncFIC(FII)	98.2	499 / 499	Scaffold16	72803..73301	AP001918
Ec_D16	IncFII	100	261 / 261	Scaffold67	6556..6816	AY458016
Ec_D16	IncHI2	100	327 / 327	Scaffold44	4273..4599	BX664015
Ec_D16	IncHI2A	99.52	630 / 630	Scaffold44	22583..23212	BX664015
Ec_D16	IncX1	95.76	377 / 377	Scaffold35	32514..32890	JN935898
Ec_D17	IncHI2	100	327 / 327	Scaffold34	30092..30418	BX664015
Ec_D17	IncHI2A	99.52	630 / 630	Scaffold42	9771..10400	BX664015
Ec_D18	IncFIB(pB171)	99.38	643 / 643	Scaffold27	31147..31789	AB024946
Ec_D18	IncFII	96.17	261 / 261	Scaffold30	37486..37746	AY458016
Ec_D18	IncHI2	100	327 / 327	Scaffold40	15063..15389	BX664015
Ec_D18	IncHI2A	99.45	550 / 630	Scaffold61	5666..6215	BX664015
Ec_D18	IncN	100	514 / 514	Scaffold72	2514..3027	AY046276
Ec_D18	IncQ1	100	529 / 796	Scaffold67	105..633	M28829
Ec_D18	IncX1	98.4	374 / 374	Scaffold37	10045..10418	EU370913
Ec_D20	IncFIB(H89-PhagePlasmid)	98.9	1000 / 1000	Scaffold64	11808..12807	HG530657
Ec_D20	IncFII	100	261 / 261	Scaffold36	38884..39144	AY458016
Ec_D20	IncHI2	100	327 / 327	Scaffold61	7732..8058	BX664015
Ec_D20	IncHI2A	99.52	630 / 630	Scaffold37	36157..36786	BX664015
Ec_D20	IncQ1	100	796 / 796	Scaffold91	2390..3185	M28829
Ec_D20	IncX1	98.93	374 / 374	Scaffold45	3764..4137	EU370913
Ec_D21	IncFIB(AP001918)	98.39	682 / 682	Scaffold32	2336..3017	AP001918
Ec_D21	IncFIC(FII)	95.79	499 / 499	Scaffold21	45430..45926	AP001918
Ec_D21	IncX4	100	374 / 374	Scaffold34	1133..1506	CP002895
Ec_D23	IncHI2	100	327 / 327	Scaffold33	30064..30390	BX664015
Ec_D23	IncHI2A	99.52	630 / 630	Scaffold42	6670..7299	BX664015
Ec_D24	IncFIB(AP001918)	98.97	682 / 682	Scaffold16	1438..2119	AP001918
Ec_D24	IncFII	96.56	262 / 261	Scaffold16	60794..61055	AY458016
Ec_D24	IncI(Gamma)	100	137 / 141	Scaffold17	50320..50456	AP011954
Ec_D26	IncHI2	100	327 / 327	Scaffold33	5298..5624	BX664015
Ec_D26	IncHI2A	99.52	630 / 630	Scaffold42	9741..10370	BX664015
