# Supplementary material for: Antimicrobial resistance of Enterobacteriaceae in rabbit farms: an underestimated reservoir harboring mcr-1.1
Source: Front Cell Infect Microbiol. 2025 Oct 1;15:1663852. doi: 10.3389/fcimb.2025.1663852 (PMC12521101; doi:10.3389/fcimb.2025.1663852)
Supplement: Supplementary Table 8 — Virulence factor genes of the isolated strains annotated via Virulence Factor Database. [file Table8.xlsx]

## Sheet: 73株毒力基因预测详情表
Gene ID	Location	Sample Name	VFDB ID	Vfs	Description	Species	VFcategory	Related genes	Product	Identity(%)	Coverage(%)	Evalue	Score
gene0210	Scaffold1	Ec_JB3	VFG049018(gb|WP_002913007)	RcsAB (VF0571)	RcsB combined with the unstable auxiliary regulator RcsA to bind to an RcsAB box in the promoter region to upregulate the cps genes expression	Klebsiella pneumoniae subsp. pneumoniae NTUH-K2044	Regulation	rcsB	transcriptional regulator RcsB	96.8	100	1.5e-113	1035
gene1302	Scaffold5	Ec_JB3	VFG000876(gb|WP_000120946)	Type 1 fimbriae (VF0221)	Makes an important contribution to colonization of the bladder	Escherichia coli CFT073	Adherence	fimD	Outer membrane usher protein fimD precursor	99.5	100	0	4593
gene1305	Scaffold5	Ec_JB3	VFG000873(gb|WP_000695571)	Type 1 fimbriae (VF0221)	Makes an important contribution to colonization of the bladder	Escherichia coli CFT073	Adherence	fimA	Type-1 fimbrial protein, A chain precursor	90.1	100	9.6e-82	760
gene1971	Scaffold9	Ec_JB3	VFG000932(gb|WP_000026784)	Enterobactin (VF0228)	Iron uptake: the siderophore enterobactin imported through the FepA receptor and the FepBCDG system	Escherichia coli CFT073	Nutritional/Metabolic factor	entE	2,3-dihydroxybenzoate-AMP ligase component of enterobactin synthase multienzyme complex	98.7	100	8.0E-310	2731
gene2688	Scaffold16	Ec_JB3	VFG002048(gb|WP_000249362)	T2SS (VF0333)	Still unknown.	Shigella dysenteriae Sd197	Effector delivery system	gspE	general secretion pathway protein E	98.2	100	4.1e-276	2440
gene1733	Scaffold8	Ec_JB3	VFG001443(gb|AAF37887)	OmpA (VF0236)	Contributes to brain microvascular endothelial cells (BMECs) invasion via a ligand-receptor interaction. Interaction of OmpA with its receptor induces actin condensation at the binding site. The actin reorganization induced by E. coli depends on activation of several host proteins involved in signaling, including focal adhesion kinase, PI3-kinase, PKC-<alpha>, and caveolin-1; OmpA also binds to C…	Escherichia coli O18:K1:H7 str. RS218	Invasion	ompA	outer membrane protein A	98.8	100	4.2e-203	1809
gene1973	Scaffold9	Ec_JB3	VFG000924(gb|WP_001234311)	Enterobactin (VF0228)	Iron uptake: the siderophore enterobactin imported through the FepA receptor and the FepBCDG system	Escherichia coli CFT073	Nutritional/Metabolic factor	fepB	ferrienterobactin ABC transporter periplasmic binding protein	99.7	100	9.9e-175	1564
gene1976	Scaffold9	Ec_JB3	VFG000928(gb|WP_000640938)	Enterobactin (VF0228)	Iron uptake: the siderophore enterobactin imported through the FepA receptor and the FepBCDG system	Escherichia coli CFT073	Nutritional/Metabolic factor	fepG	iron-enterobactin ABC transporter permease	97.9	100	5.3e-171	1532
gene2689	Scaffold16	Ec_JB3	VFG002049(gb|WP_001173470)	T2SS (VF0333)	Still unknown.	Shigella dysenteriae Sd197	Effector delivery system	gspF	general secretion pathway protein F	97	98	1.4e-205	1831
gene2708	Scaffold16	Ec_JB3	VFG033639(gb|WP_001002835)	TTSS (VF0172)	Injects Tir and other effector molecules directly into the host cell. Effector molecules activate cell-signaling pathways, causing alterations in the host cell cytoskeleton and resulting in the depolymerization of actin and the loss of microvilli	Escherichia coli O127:H6 str. E2348/69	Effector delivery system	escT	Type III secretion system minor export apparatus protein EscT	98.1	100	6.2e-135	1220
gene1977	Scaffold9	Ec_JB3	VFG000925(gb|WP_000140634)	Enterobactin (VF0228)	Iron uptake: the siderophore enterobactin imported through the FepA receptor and the FepBCDG system	Escherichia coli CFT073	Nutritional/Metabolic factor	fepC	ferrienterobactin ABC transporter ATPase	99.6	99.3	1.3e-154	1390
gene2690	Scaffold16	Ec_JB3	VFG002050(gb|WP_001087302)	T2SS (VF0333)	Still unknown.	Shigella dysenteriae Sd197	Effector delivery system	gspG	general secretion pathway protein G	99.3	100	1.1e-83	776
gene2701	Scaffold16	Ec_JB3	VFG000710(gb|AAC38364)	Ler (VF0189)	Activates the LEE2, LEE3, tir, and orf19 promoters; required for LEE4 expression; not activates the LEE1 promoter; controls genes located outside the LEE, such as espC and genes encoding several morphologically distinct types of fimbriae	Escherichia coli O127:H6 str. E2348/69	Regulation	AAC38364	Orf1	97.6	100	1.6e-64	610
gene1306	Scaffold5	Ec_JB3	VFG000872(gb|WP_000044711)	Type 1 fimbriae (VF0221)	Makes an important contribution to colonization of the bladder	Escherichia coli CFT073	Adherence	fimE	Type 1 fimbriae Regulatory protein fimE	100	100	4.7e-114	1039
gene1885	Scaffold9	Ec_JB3	VFG000478(gb|NP_459678)	Fur (VF0113)	Repress the expression of iron-regulated genes; also required for acid-induced activation of atr genes	Salmonella enterica subsp. enterica serovar Typhimurium str. LT2	Regulation	fur	ferric iron uptake transcriptional regulator	99.3	98.6	4.9e-84	779
gene2712	Scaffold16	Ec_JB3	VFG000821(gb|WP_000444180)	TTSS (VF0191)	Injects Tir and other effector molecules directly into the host cell. Effector molecules activate cell-signaling pathways, causing alterations in the host cell cytoskeleton and resulting in the depolymerization of actin and the loss of microvilli	Escherichia coli O157:H7 str. EDL933	Effector delivery system	glrA	type III secretion system LEE transcriptional regulator GrlA	96.4	100	3.3e-74	694
gene1983	Scaffold9	Ec_JB3	VFG000929(gb|WP_001375021)	Enterobactin (VF0228)	Iron uptake: the siderophore enterobactin imported through the FepA receptor and the FepBCDG system	Escherichia coli CFT073	Nutritional/Metabolic factor	entD	phosphopantetheinyl transferase component of enterobactin synthase multienzyme complex	94.7	98.6	1.7e-111	1017
gene2547	Scaffold14	Ec_JB3	VFG034873(gb|WP_001270084)	TTSS secreted effectors (VF1110)	Cif (Deamidase. Induces cytopathic effects of actin stress fiber formation and cell cycle arrest. ); EspB (Pore formation, actin disruption, microvilli effacement, anti-phagocytosis. ); EspF (Inducing degradation of the aniapoptic protein AbcF2, tight junction disruption, microvilli effacement and elongation, mitochondrial dysfunction, N-WASP activation, SGLT-1 inactivation, pedestal maturation, …	Escherichia coli O157:H7 str. EDL933	Effector delivery system	espX5	Type III secretion system effector EspX5	92.3	100	4.7e-228	2025
gene1978	Scaffold9	Ec_JB3	VFG000927(gb|WP_000096764)	Enterobactin (VF0228)	Iron uptake: the siderophore enterobactin imported through the FepA receptor and the FepBCDG system	Escherichia coli CFT073	Nutritional/Metabolic factor	fepE	LPS O-antigen length regulator	93.6	100	1.2e-195	1745
gene1981	Scaffold9	Ec_JB3	VFG044159(gb|WP_000125846)	Enterobactin (VF0228)	Iron uptake: the siderophore enterobactin imported through the FepA receptor and the FepBCDG system	Escherichia coli CFT073	Nutritional/Metabolic factor	fes	enterobactin/ferric enterobactin esterase	96.3	100	7.4e-244	2161
gene2691	Scaffold16	Ec_JB3	VFG002051(gb|WP_001115126)	T2SS (VF0333)	Still unknown.	Shigella dysenteriae Sd197	Effector delivery system	gspH	general secretion pathway protein H	95.7	100	4e-99	910
gene2704	Scaffold16	Ec_JB3	VFG033675(gb|WP_000151816)	TTSS (VF0172)	Injects Tir and other effector molecules directly into the host cell. Effector molecules activate cell-signaling pathways, causing alterations in the host cell cytoskeleton and resulting in the depolymerization of actin and the loss of microvilli	Escherichia coli O127:H6 str. E2348/69	Effector delivery system	escK	type III secretion system sorting platform component	97	100	4e-113	1031
gene1571	Scaffold7	Ec_JB3	VFG049144(gb|WP_002892069)	AcrAB (VF0568)	May mediate resistance against host-derived antimicrobial peptides; associated with antibiotic resistance	Klebsiella pneumoniae subsp. pneumoniae NTUH-K2044	Antimicrobial activity/Competitive advantage	acrB	acriflavine resistance protein B	91.5	100	0	4770
gene2096	Scaffold10	Ec_JB3	VFG034849(gb|WP_000129338)	TTSS secreted effectors (VF1110)	Cif (Deamidase. Induces cytopathic effects of actin stress fiber formation and cell cycle arrest. ); EspB (Pore formation, actin disruption, microvilli effacement, anti-phagocytosis. ); EspF (Inducing degradation of the aniapoptic protein AbcF2, tight junction disruption, microvilli effacement and elongation, mitochondrial dysfunction, N-WASP activation, SGLT-1 inactivation, pedestal maturation, …	Escherichia coli O157:H7 str. EDL933	Effector delivery system	espX1	Type III secretion system effector EspX1	91.3	100	1.3e-255	2263
gene2266	Scaffold12	Ec_JB3	VFG000477(gb|NP_461845)	RpoS (VF0112)	Necessary for sustaining a log-phase acid tolerance response (ATR), induction a stationary-phase acid survival system, production of thin aggregative fimbriae and expression of spv gene during stationary phase	Salmonella enterica subsp. enterica serovar Typhimurium str. LT2	Regulation	rpoS	RNA polymerase sigma factor RpoS	99.4	100	1.6e-180	1614
gene2686	Scaffold16	Ec_JB3	VFG002046(gb|WP_000135089)	T2SS (VF0333)	Still unknown.	Shigella dysenteriae Sd197	Effector delivery system	gspC	general secretion pathway protein C	93.8	100	1.2e-141	1278
gene2707	Scaffold16	Ec_JB3	VFG000826(gb|WP_000379425)	TTSS (VF0191)	Injects Tir and other effector molecules directly into the host cell. Effector molecules activate cell-signaling pathways, causing alterations in the host cell cytoskeleton and resulting in the depolymerization of actin and the loss of microvilli	Escherichia coli O157:H7 str. EDL933	Effector delivery system	escS	Type III secretion systemminor export apparatus protein EscS	96.6	100	2.4e-41	409
gene0615	Scaffold2	Ec_JB3	VFG034754(gb|WP_000081129)	TTSS secreted effectors (VF1110)	Cif (Deamidase. Induces cytopathic effects of actin stress fiber formation and cell cycle arrest. ); EspB (Pore formation, actin disruption, microvilli effacement, anti-phagocytosis. ); EspF (Inducing degradation of the aniapoptic protein AbcF2, tight junction disruption, microvilli effacement and elongation, mitochondrial dysfunction, N-WASP activation, SGLT-1 inactivation, pedestal maturation, …	Escherichia coli O157:H7 str. EDL933	Effector delivery system	espL1	Type III secretion system effector espL1	93.5	93.4	1.2e-87	811
gene2702	Scaffold16	Ec_JB3	VFG000831(gb|WP_000628731)	TTSS (VF0191)	Injects Tir and other effector molecules directly into the host cell. Effector molecules activate cell-signaling pathways, causing alterations in the host cell cytoskeleton and resulting in the depolymerization of actin and the loss of microvilli	Escherichia coli O157:H7 str. EDL933	Effector delivery system	escE	chaperone for EscF	95.8	100	1.2e-32	333
gene2709	Scaffold16	Ec_JB3	VFG033630(gb|WP_001291693)	TTSS (VF0172)	Injects Tir and other effector molecules directly into the host cell. Effector molecules activate cell-signaling pathways, causing alterations in the host cell cytoskeleton and resulting in the depolymerization of actin and the loss of microvilli	Escherichia coli O127:H6 str. E2348/69	Effector delivery system	escU	Type III secretion system export apparatus switch protein EscU	97.1	100	1.3e-180	1615
gene0616	Scaffold2	Ec_JB3	VFG034754(gb|WP_000081129)	TTSS secreted effectors (VF1110)	Cif (Deamidase. Induces cytopathic effects of actin stress fiber formation and cell cycle arrest. ); EspB (Pore formation, actin disruption, microvilli effacement, anti-phagocytosis. ); EspF (Inducing degradation of the aniapoptic protein AbcF2, tight junction disruption, microvilli effacement and elongation, mitochondrial dysfunction, N-WASP activation, SGLT-1 inactivation, pedestal maturation, …	Escherichia coli O157:H7 str. EDL933	Effector delivery system	espL1	Type III secretion system effector espL1	90.3	100	1.7e-112	1026
gene1299	Scaffold5	Ec_JB3	VFG000879(gb|WP_000832235)	Type 1 fimbriae (VF0221)	Makes an important contribution to colonization of the bladder	Escherichia coli CFT073	Adherence	fimH	FimH protein precursor	99	100	4.5e-169	1515
gene1301	Scaffold5	Ec_JB3	VFG000877(gb|WP_001244821)	Type 1 fimbriae (VF0221)	Makes an important contribution to colonization of the bladder	Escherichia coli CFT073	Adherence	fimF	FimF protein precursor	97.7	100	9.6e-95	872
gene1982	Scaffold9	Ec_JB3	VFG000923(gb|WP_001034892)	Enterobactin (VF0228)	Iron uptake: the siderophore enterobactin imported through the FepA receptor and the FepBCDG system	Escherichia coli CFT073	Nutritional/Metabolic factor	fepA	ferrienterobactin outer membrane transporter	99.5	100	0	3942
gene1995	Scaffold9	Ec_JB3	VFG034679(gb|WP_000074207)	Ibes (VF0237)	Contributes to brain microvascular endothelial cells (BMECs) invasion via a ligand-receptor interaction	Escherichia coli O45:K1:H7 str. S88	Invasion	ibeB	Cu(+)/Ag(+) efflux RND transporter outer membrane channel CusC	98.3	100	3e-249	2208
gene2687	Scaffold16	Ec_JB3	VFG002047(gb|WP_000498818)	T2SS (VF0333)	Still unknown.	Shigella dysenteriae Sd197	Effector delivery system	gspD	general secretion pathway protein D	99	100	0	3326
gene0862	Scaffold3	Ec_JB3	VFG034636(gb|WP_000358674)	Adhesive fimbriae (VF0213)	Adhesin, receptor is the oligosaccharide components of glycolipids and glycoproteins	Escherichia coli E24377A	Adherence	cfaC	colonisation factor antigen c, usher	99.8	100	0	4577
gene2692	Scaffold16	Ec_JB3	VFG002052(gb|WP_000820136)	T2SS (VF0333)	Still unknown.	Shigella dysenteriae Sd197	Effector delivery system	gspI	general secretion pathway protein I	92.7	100	1.3e-58	559
gene1300	Scaffold5	Ec_JB3	VFG000878(gb|WP_000872015)	Type 1 fimbriae (VF0221)	Makes an important contribution to colonization of the bladder	Escherichia coli CFT073	Adherence	fimG	FimG protein precursor	98.2	100	5.9e-86	796
gene1303	Scaffold5	Ec_JB3	VFG000875(gb|WP_000066579)	Type 1 fimbriae (VF0221)	Makes an important contribution to colonization of the bladder	Escherichia coli CFT073	Adherence	fimC	Chaperone protein fimC precursor	98.8	100	7.1e-133	1202
gene2695	Scaffold16	Ec_JB3	VFG002055(gb|WP_000097229)	T2SS (VF0333)	Still unknown.	Shigella dysenteriae Sd197	Effector delivery system	gspL	general secretion pathway protein L	94.4	100	1.9e-212	1890
gene2710	Scaffold16	Ec_JB3	VFG000823(gb|WP_000720639)	TTSS (VF0191)	Injects Tir and other effector molecules directly into the host cell. Effector molecules activate cell-signaling pathways, causing alterations in the host cell cytoskeleton and resulting in the depolymerization of actin and the loss of microvilli	Escherichia coli O157:H7 str. EDL933	Effector delivery system	etgA	T3SS-associated peptidoglycan lytic enzyme	96.7	98.7	2.6e-80	747
gene0863	Scaffold3	Ec_JB3	VFG034648(gb|WP_001245988)	Adhesive fimbriae (VF0213)	Adhesin, receptor is the oligosaccharide components of glycolipids and glycoproteins	Escherichia coli E24377A	Adherence	cfaD/cfaE	minor pilin and initiator	100	100	7.5e-219	1945
gene2694	Scaffold16	Ec_JB3	VFG002054(gb|WP_000633233)	T2SS (VF0333)	Still unknown.	Shigella dysenteriae Sd197	Effector delivery system	gspK	general secretion pathway protein K	98.2	100	2.8e-177	1586
gene2703	Scaffold16	Ec_JB3	VFG000830(gb|WP_001301632)	TTSS (VF0191)	Injects Tir and other effector molecules directly into the host cell. Effector molecules activate cell-signaling pathways, causing alterations in the host cell cytoskeleton and resulting in the depolymerization of actin and the loss of microvilli	Escherichia coli O157:H7 str. EDL933	Effector delivery system	cesAB	chaperone for EspA and EspB	90.4	100	4.1e-45	442
gene1304	Scaffold5	Ec_JB3	VFG000874(gb|WP_000824100)	Type 1 fimbriae (VF0221)	Makes an important contribution to colonization of the bladder	Escherichia coli CFT073	Adherence	fimI	Fimbrin-like protein fimI precursor	98.2	100	5.8e-94	865
gene1970	Scaffold9	Ec_JB3	VFG000933(gb|WP_001007140)	Enterobactin (VF0228)	Iron uptake: the siderophore enterobactin imported through the FepA receptor and the FepBCDG system	Escherichia coli CFT073	Nutritional/Metabolic factor	entB	isochorismatase	99.3	100	1.9e-169	1518
gene1974	Scaffold9	Ec_JB3	VFG044165(gb|WP_001041793)	Enterobactin (VF0228)	Iron uptake: the siderophore enterobactin imported through the FepA receptor and the FepBCDG system	Escherichia coli CFT073	Nutritional/Metabolic factor	entS	enterobactin exporter, iron-regulated	99.8	100	1.8e-224	1994
gene1975	Scaffold9	Ec_JB3	VFG000926(gb|WP_001443194)	Enterobactin (VF0228)	Iron uptake: the siderophore enterobactin imported through the FepA receptor and the FepBCDG system	Escherichia coli CFT073	Nutritional/Metabolic factor	fepD	ferrienterobactin ABC transporter permease	99.4	100	1.2e-170	1529
gene1979	Scaffold9	Ec_JB3	VFG000930(gb|WP_000077767)	Enterobactin (VF0228)	Iron uptake: the siderophore enterobactin imported through the FepA receptor and the FepBCDG system	Escherichia coli CFT073	Nutritional/Metabolic factor	entF	enterobactin synthase multienzyme complex component, ATP-dependent	96.4	99.9	0	6512
gene1307	Scaffold5	Ec_JB3	VFG000871(gb|WP_000790574)	Type 1 fimbriae (VF0221)	Makes an important contribution to colonization of the bladder	Escherichia coli CFT073	Adherence	fimB	Type 1 fimbriae Regulatory protein fimB	99.5	100	2.4e-118	1076
gene2568	Scaffold14	Ec_JB3	VFG035045(gb|WP_001121226)	TTSS secreted effectors (VF1111)	EspF (Inducing degradation of the aniapoptic protein AbcF2, tight junction disruption, microvilli effacement and elongation, mitochondrial dysfunction, N-WASP activation, SGLT-1 inactivation, pedestal maturation, inhibition of NHE3 activity, membrane remodelling; targets and disrupts the nucleolus late in infection, which is temporally controlled by host mitochondria. ); EspFu/tccP (Inducing degr…	Escherichia coli O55:H7 str. CB9615	Effector delivery system	nleG7	Type III secretion system effector NleG7, E3 Ubiquitin Ligase	99.5	91.1	5.4e-125	1134
gene2705	Scaffold16	Ec_JB3	VFG000828(gb|WP_000780681)	TTSS (VF0191)	Injects Tir and other effector molecules directly into the host cell. Effector molecules activate cell-signaling pathways, causing alterations in the host cell cytoskeleton and resulting in the depolymerization of actin and the loss of microvilli	Escherichia coli O157:H7 str. EDL933	Effector delivery system	escL	negative regulator EscL, stator protein	90.8	100	1.5e-102	940
gene2711	Scaffold16	Ec_JB3	VFG033612(gb|WP_000605364)	TTSS (VF0172)	Injects Tir and other effector molecules directly into the host cell. Effector molecules activate cell-signaling pathways, causing alterations in the host cell cytoskeleton and resulting in the depolymerization of actin and the loss of microvilli	Escherichia coli O127:H6 str. E2348/69	Effector delivery system	glrR	type III secretion system LEE GrlA-binding negative regulator GrlR	94.8	97.5	1.8e-60	575
gene1972	Scaffold9	Ec_JB3	VFG000931(gb|WP_001336900)	Enterobactin (VF0228)	Iron uptake: the siderophore enterobactin imported through the FepA receptor and the FepBCDG system	Escherichia coli CFT073	Nutritional/Metabolic factor	entC	isochorismate synthase 1	99.2	100	1.6e-222	1977
gene2693	Scaffold16	Ec_JB3	VFG002053(gb|WP_001250462)	T2SS (VF0333)	Still unknown.	Shigella dysenteriae Sd197	Effector delivery system	gspJ	general secretion pathway protein J	98.5	100	2.4e-110	1007
gene0860	Scaffold3	Ec_JB3	VFG034612(gb|WP_000225871)	Adhesive fimbriae (VF0213)	Adhesin, receptor is the oligosaccharide components of glycolipids and glycoproteins	Escherichia coli E24377A	Adherence	cfaA	colonisation factor antigen a, chaperone	98.3	100	3.9e-131	1187
gene0861	Scaffold3	Ec_JB3	VFG034624(gb|WP_000755097)	Adhesive fimbriae (VF0213)	Adhesin, receptor is the oligosaccharide components of glycolipids and glycoproteins	Escherichia coli E24377A	Adherence	cfaB	colonization factor antigen 1	100	100	6.5e-85	787
gene1969	Scaffold9	Ec_JB3	VFG000934(gb|WP_000348393)	Enterobactin (VF0228)	Iron uptake: the siderophore enterobactin imported through the FepA receptor and the FepBCDG system	Escherichia coli CFT073	Nutritional/Metabolic factor	entA	2,3-dihydro-2,3-dihydroxybenzoate dehydrogenase EntA	98	100	1.9e-133	1207
gene1998	Scaffold9	Ec_JB3	VFG049916(gb|WP_000103365)	T6SS (VF0579)	Plays a role in interbacterial competition and host colonization	Shigella sonnei Ss046	Effector delivery system	vgrG/tssI	type VI secretion system effector VgrG	94.1	99.7	3.5e-194	1732
gene2706	Scaffold16	Ec_JB3	VFG000827(gb|WP_001299599)	TTSS (VF0191)	Injects Tir and other effector molecules directly into the host cell. Effector molecules activate cell-signaling pathways, causing alterations in the host cell cytoskeleton and resulting in the depolymerization of actin and the loss of microvilli	Escherichia coli O157:H7 str. EDL933	Effector delivery system	escR	Type III secretion systemminor export apparatus protein EscR	99.5	100	6.5e-109	995
gene2737	Scaffold16	Ec_JB3	VFG000796(gb|WP_001053840)	TTSS (VF0191)	Injects Tir and other effector molecules directly into the host cell. Effector molecules activate cell-signaling pathways, causing alterations in the host cell cytoskeleton and resulting in the depolymerization of actin and the loss of microvilli	Escherichia coli O157:H7 str. EDL933	Effector delivery system	escF	Type III secretion system needle filament protein EscF	100	100	4.6e-35	354
gene2717	Scaffold16	Ec_JB3	VFG033562(gb|WP_001059798)	TTSS (VF0172)	Injects Tir and other effector molecules directly into the host cell. Effector molecules activate cell-signaling pathways, causing alterations in the host cell cytoskeleton and resulting in the depolymerization of actin and the loss of microvilli	Escherichia coli O127:H6 str. E2348/69	Effector delivery system	escI	Type III secretion system inner rod component EscI	94.4	88	5.8e-58	554
gene2741	Scaffold16	Ec_JB3	VFG034928(gb|WP_001239082)	Lymphostatin/LifA (VF0175)	Inhibiting the expression of multiple lymphokines, including IL2, IL4, and interferon-<gamma> at the level of transcription, and inhibits lymphocytes proliferation	Escherichia coli O55:H7 str. CB9615	Effector delivery system	lifA/efa1	lymphostatin Efa1/LifA	98.3	100	0	16295
gene2714	Scaffold16	Ec_JB3	VFG033587(gb|WP_000723931)	TTSS (VF0172)	Injects Tir and other effector molecules directly into the host cell. Effector molecules activate cell-signaling pathways, causing alterations in the host cell cytoskeleton and resulting in the depolymerization of actin and the loss of microvilli	Escherichia coli O127:H6 str. E2348/69	Effector delivery system	escC	Type III secretion system secretin EscC	96.9	100	1.3e-272	2410
gene4035	Scaffold33	Ec_JB3	VFG002417(gb|WP_001301550)	ECP (VF0404)	ECP, composed of a 21-kDa pilin subunit EspA, is a pilus-adherence factor that is crucial to the virulence of E. coli O157 in humans, and is also carried by commensal strains of E. coli.; It is suggested that pathogenic E. coli strains may use ECP to mimic commensal E. coli and provide themselves with an ecological advantage for host colonization and evasion of the immune system.	Escherichia coli O157:H7 str. EDL933	Adherence	yagV/ecpE	E. coli common pilus chaperone EcpE	97.5	100	7.7e-132	1193
gene4111	Scaffold34	Ec_JB3	VFG042218(gb|AAN07916)	TTSS secreted effectors (VF1110)	Cif (Deamidase. Induces cytopathic effects of actin stress fiber formation and cell cycle arrest. ); EspB (Pore formation, actin disruption, microvilli effacement, anti-phagocytosis. ); EspF (Inducing degradation of the aniapoptic protein AbcF2, tight junction disruption, microvilli effacement and elongation, mitochondrial dysfunction, N-WASP activation, SGLT-1 inactivation, pedestal maturation, …	Escherichia coli O26 str. C/15333	Effector delivery system	cif	Type III secretion system effector Cif, cyclomodulin	100	100	4.8e-165	1480
gene2722	Scaffold16	Ec_JB3	VFG000811(gb|WP_001062956)	TTSS (VF0191)	Injects Tir and other effector molecules directly into the host cell. Effector molecules activate cell-signaling pathways, causing alterations in the host cell cytoskeleton and resulting in the depolymerization of actin and the loss of microvilli	Escherichia coli O157:H7 str. EDL933	Effector delivery system	escO	positive regulator EscO	97.2	100	1.3e-51	498
gene2713	Scaffold16	Ec_JB3	VFG000820(gb|WP_000087467)	TTSS (VF0191)	Injects Tir and other effector molecules directly into the host cell. Effector molecules activate cell-signaling pathways, causing alterations in the host cell cytoskeleton and resulting in the depolymerization of actin and the loss of microvilli	Escherichia coli O157:H7 str. EDL933	Effector delivery system	cesD	chaperone for EspB and EspD	96.7	100	4.5e-85	788
gene2744	Scaffold16	Ec_JB3	VFG034932(gb|WP_000953022)	TTSS secreted effectors (VF1110)	Cif (Deamidase. Induces cytopathic effects of actin stress fiber formation and cell cycle arrest. ); EspB (Pore formation, actin disruption, microvilli effacement, anti-phagocytosis. ); EspF (Inducing degradation of the aniapoptic protein AbcF2, tight junction disruption, microvilli effacement and elongation, mitochondrial dysfunction, N-WASP activation, SGLT-1 inactivation, pedestal maturation, …	Escherichia coli O157:H7 str. EDL933	Effector delivery system	nleB1	Type III secretion system effector nleB1	99.4	100	6.4e-193	1721
gene2720	Scaffold16	Ec_JB3	VFG033545(gb|WP_001037821)	TTSS (VF0172)	Injects Tir and other effector molecules directly into the host cell. Effector molecules activate cell-signaling pathways, causing alterations in the host cell cytoskeleton and resulting in the depolymerization of actin and the loss of microvilli	Escherichia coli O127:H6 str. E2348/69	Effector delivery system	escV	Type III secretion system major export apparatus protein	98.1	100	0	3194
gene2715	Scaffold16	Ec_JB3	VFG033579(gb|WP_001063678)	TTSS (VF0172)	Injects Tir and other effector molecules directly into the host cell. Effector molecules activate cell-signaling pathways, causing alterations in the host cell cytoskeleton and resulting in the depolymerization of actin and the loss of microvilli	Escherichia coli O127:H6 str. E2348/69	Effector delivery system	sepD	Type III secretion system secretion switch protein SepD	90.7	100	2e-80	748
gene2719	Scaffold16	Ec_JB3	VFG000814(gb|WP_001050992)	TTSS (VF0191)	Injects Tir and other effector molecules directly into the host cell. Effector molecules activate cell-signaling pathways, causing alterations in the host cell cytoskeleton and resulting in the depolymerization of actin and the loss of microvilli	Escherichia coli O157:H7 str. EDL933	Effector delivery system	cesL	chaperone for SepL	95.7	100	5.1e-60	571
gene2716	Scaffold16	Ec_JB3	VFG000817(gb|WP_000716189)	TTSS (VF0191)	Injects Tir and other effector molecules directly into the host cell. Effector molecules activate cell-signaling pathways, causing alterations in the host cell cytoskeleton and resulting in the depolymerization of actin and the loss of microvilli	Escherichia coli O157:H7 str. EDL933	Effector delivery system	escJ	Type III secretion system inner MS ring protein EscJ	95.8	100	7.2e-96	882
gene2856	Scaffold18	Ec_JB3	VFG034966(gb|WP_000938103)	TTSS secreted effectors (VF1110)	Cif (Deamidase. Induces cytopathic effects of actin stress fiber formation and cell cycle arrest. ); EspB (Pore formation, actin disruption, microvilli effacement, anti-phagocytosis. ); EspF (Inducing degradation of the aniapoptic protein AbcF2, tight junction disruption, microvilli effacement and elongation, mitochondrial dysfunction, N-WASP activation, SGLT-1 inactivation, pedestal maturation, …	Escherichia coli O157:H7 str. EDL933	Effector delivery system	nleF	Type III secretion system effector NleF, caspase inhibitor	92.6	100	2.3e-102	938
gene4040	Scaffold33	Ec_JB3	VFG002413(gb|WP_000389022)	ECP (VF0404)	ECP, composed of a 21-kDa pilin subunit EspA, is a pilus-adherence factor that is crucial to the virulence of E. coli O157 in humans, and is also carried by commensal strains of E. coli.; It is suggested that pathogenic E. coli strains may use ECP to mimic commensal E. coli and provide themselves with an ecological advantage for host colonization and evasion of the immune system.	Escherichia coli O157:H7 str. EDL933	Adherence	ykgK/ecpR	regulator protein EcpR	97.8	100	2.5e-98	903
gene2961	Scaffold19	Ec_JB3	VFG045789(gb|WP_001264082)	Curli fibers (VF1138)	In E. coli, curli fibers compose up to 85% of the biofilm biomass. Curli acts in vitro as an essential scaffold protein during biofilm formation.;In vivo, curli also directly regulates the immune system and is known to induce inflammation by activating the immune Toll-like receptors (TLRs).	Escherichia coli O25b:H4-ST131	Adherence	cgsF	curli production assembly/transport protein CsgF	99.3	100	1.1e-74	698
gene2962	Scaffold19	Ec_JB3	VFG045790(gb|WP_000833288)	Curli fibers (VF1138)	In E. coli, curli fibers compose up to 85% of the biofilm biomass. Curli acts in vitro as an essential scaffold protein during biofilm formation.;In vivo, curli also directly regulates the immune system and is known to induce inflammation by activating the immune Toll-like receptors (TLRs).	Escherichia coli O25b:H4-ST131	Adherence	cgsE	curli production assembly/transport protein CsgE	100	100	2.2e-72	678
gene2965	Scaffold19	Ec_JB3	VFG045793(gb|WP_000771429)	Curli fibers (VF1138)	In E. coli, curli fibers compose up to 85% of the biofilm biomass. Curli acts in vitro as an essential scaffold protein during biofilm formation.;In vivo, curli also directly regulates the immune system and is known to induce inflammation by activating the immune Toll-like receptors (TLRs).	Escherichia coli O25b:H4-ST131	Adherence	csgA	curlin major subunit CsgA	96.7	100	1.1e-75	707
gene4044	Scaffold33	Ec_JB3	VFG045349(gb|WP_000092542)	FdeC (VF0506)	Binding to epithelial cells and collagen I, II, V, VI; aggregation; kidney and bladder colonization	Escherichia coli O45:K1:H7 str. S88	Adherence	fdeC	adhesin FdeC	91.1	99.8	0	6400
gene4112	Scaffold34	Ec_JB3	VFG035062(gb|WP_000951026)	TTSS secreted effectors (VF1110)	Cif (Deamidase. Induces cytopathic effects of actin stress fiber formation and cell cycle arrest. ); EspB (Pore formation, actin disruption, microvilli effacement, anti-phagocytosis. ); EspF (Inducing degradation of the aniapoptic protein AbcF2, tight junction disruption, microvilli effacement and elongation, mitochondrial dysfunction, N-WASP activation, SGLT-1 inactivation, pedestal maturation, …	Escherichia coli O157:H7 str. EDL933	Effector delivery system	nleH1	Type III secretion system effector NleH1	93.1	100	2.5e-107	981
gene2736	Scaffold16	Ec_JB3	VFG033439(gb|WP_000228584)	TTSS (VF0172)	Injects Tir and other effector molecules directly into the host cell. Effector molecules activate cell-signaling pathways, causing alterations in the host cell cytoskeleton and resulting in the depolymerization of actin and the loss of microvilli	Escherichia coli O127:H6 str. E2348/69	Effector delivery system	cesD2	chaperone for EspD	97.8	100	7.2e-74	691
gene2963	Scaffold19	Ec_JB3	VFG045791(gb|WP_000481500)	Curli fibers (VF1138)	In E. coli, curli fibers compose up to 85% of the biofilm biomass. Curli acts in vitro as an essential scaffold protein during biofilm formation.;In vivo, curli also directly regulates the immune system and is known to induce inflammation by activating the immune Toll-like receptors (TLRs).	Escherichia coli O25b:H4-ST131	Adherence	cgsD	transcriptional regulator CsgD	100	100	3.9e-122	1109
gene4038	Scaffold33	Ec_JB3	VFG002412(gb|WP_000716386)	ECP (VF0404)	ECP, composed of a 21-kDa pilin subunit EspA, is a pilus-adherence factor that is crucial to the virulence of E. coli O157 in humans, and is also carried by commensal strains of E. coli.; It is suggested that pathogenic E. coli strains may use ECP to mimic commensal E. coli and provide themselves with an ecological advantage for host colonization and evasion of the immune system.	Escherichia coli O157:H7 str. EDL933	Adherence	yagY/ecpB	E. coli common pilus chaperone EcpB	98.6	100	8.9e-122	1106
gene4039	Scaffold33	Ec_JB3	VFG002414(gb|WP_000730972)	ECP (VF0404)	ECP, composed of a 21-kDa pilin subunit EspA, is a pilus-adherence factor that is crucial to the virulence of E. coli O157 in humans, and is also carried by commensal strains of E. coli.; It is suggested that pathogenic E. coli strains may use ECP to mimic commensal E. coli and provide themselves with an ecological advantage for host colonization and evasion of the immune system.	Escherichia coli O157:H7 str. EDL933	Adherence	yagZ/ecpA	E. coli common pilus structural subunit EcpA	100	100	2.4e-102	938
gene2732	Scaffold16	Ec_JB3	VFG033475(gb|WP_001273446)	TTSS (VF0172)	Injects Tir and other effector molecules directly into the host cell. Effector molecules activate cell-signaling pathways, causing alterations in the host cell cytoskeleton and resulting in the depolymerization of actin and the loss of microvilli	Escherichia coli O127:H6 str. E2348/69	Effector delivery system	sepL	Type III secretion system secretion gatekeeper SepL	94.3	100	3.8e-183	1637
gene2938	Scaffold18	Ec_JB3	VFG043206(gb|WP_005164479)	Flagella (VF0394)	Required for efficient cellular invasion.; YplA, a phospholipase is secreted by this type III flagellum secretion system. YplA is required for survival of Y. enterocolitica in the Peyer's patches and for stimulation of the acute inflammatory response of the host to the infection;contributed to the initiation of biofilm formation	Yersinia enterocolitica subsp. enterocolitica 8081	Motility	cheY	chemotaxis regulatory protein CheY	91.5	100	3.2e-63	599
gene2731	Scaffold16	Ec_JB3	VFG000802(gb|WP_000953255)	TTSS (VF0191)	Injects Tir and other effector molecules directly into the host cell. Effector molecules activate cell-signaling pathways, causing alterations in the host cell cytoskeleton and resulting in the depolymerization of actin and the loss of microvilli	Escherichia coli O157:H7 str. EDL933	Effector delivery system	escD	Type III secretion system outer MS ring protein EscD	97.3	100	7.1e-234	2075
gene2966	Scaffold19	Ec_JB3	VFG045794(gb|WP_000992818)	Curli fibers (VF1138)	In E. coli, curli fibers compose up to 85% of the biofilm biomass. Curli acts in vitro as an essential scaffold protein during biofilm formation.;In vivo, curli also directly regulates the immune system and is known to induce inflammation by activating the immune Toll-like receptors (TLRs).	Escherichia coli O25b:H4-ST131	Adherence	csgC	curli assembly protein CsgC	98.2	100	3e-54	521
gene2854	Scaffold18	Ec_JB3	VFG002122(gb|WP_115801843)	TTSS secreted effectors (VF1110)	Cif (Deamidase. Induces cytopathic effects of actin stress fiber formation and cell cycle arrest. ); EspB (Pore formation, actin disruption, microvilli effacement, anti-phagocytosis. ); EspF (Inducing degradation of the aniapoptic protein AbcF2, tight junction disruption, microvilli effacement and elongation, mitochondrial dysfunction, N-WASP activation, SGLT-1 inactivation, pedestal maturation, …	Escherichia coli O157:H7 str. EDL933	Effector delivery system	nleC	Type III secretion system effector NleC, zinc metalloprotease	96.9	100	2.2e-48	470
gene2960	Scaffold19	Ec_JB3	VFG045788(gb|WP_001189322)	Curli fibers (VF1138)	In E. coli, curli fibers compose up to 85% of the biofilm biomass. Curli acts in vitro as an essential scaffold protein during biofilm formation.;In vivo, curli also directly regulates the immune system and is known to induce inflammation by activating the immune Toll-like receptors (TLRs).	Escherichia coli O25b:H4-ST131	Adherence	cgsG	curli production assembly/transport protein CsgG	99.6	100	1.3e-154	1390
gene3190	Scaffold21	Ec_JB3	VFG001444(gb|AAG10151)	AslA (VF0238)	Contributes to brain microvascular endothelial cells (BMECs) invasion	Escherichia coli O18:K1:H7 str. RS218	Invasion	aslA	putative arylsulfatase	95.7	86.8	1.7e-18	210
gene3266	Scaffold22	Ec_JB3	VFG048797(gb|WP_004175261)	Capsule (VF0560)	Assisting in evading the host immune system by protecting bacteria from opsonophagocytosis and serum killing	Klebsiella pneumoniae subsp. pneumoniae NTUH-K2044	Immune modulation	ugd	UDP-glucose 6-dehydrogenase	90.7	100	1.6e-203	1813
gene2721	Scaffold16	Ec_JB3	VFG000812(gb|WP_000622545)	TTSS (VF0191)	Injects Tir and other effector molecules directly into the host cell. Effector molecules activate cell-signaling pathways, causing alterations in the host cell cytoskeleton and resulting in the depolymerization of actin and the loss of microvilli	Escherichia coli O157:H7 str. EDL933	Effector delivery system	escN	ATPase EscN	96.6	100	3e-246	2182
gene2729	Scaffold16	Ec_JB3	VFG033493(gb|WP_000098791)	TTSS (VF0172)	Injects Tir and other effector molecules directly into the host cell. Effector molecules activate cell-signaling pathways, causing alterations in the host cell cytoskeleton and resulting in the depolymerization of actin and the loss of microvilli	Escherichia coli O127:H6 str. E2348/69	Effector delivery system	cesT	multieffector chaperone	99.4	100	7.7e-88	812
gene3599	Scaffold26	Ec_JB3	VFG034772(gb|WP_000627910)	TTSS secreted effectors (VF1110)	Cif (Deamidase. Induces cytopathic effects of actin stress fiber formation and cell cycle arrest. ); EspB (Pore formation, actin disruption, microvilli effacement, anti-phagocytosis. ); EspF (Inducing degradation of the aniapoptic protein AbcF2, tight junction disruption, microvilli effacement and elongation, mitochondrial dysfunction, N-WASP activation, SGLT-1 inactivation, pedestal maturation, …	Escherichia coli O157:H7 str. EDL933	Effector delivery system	espL4	Type III secretion system effector EspL4	91.1	96.8	3.8e-211	1879
gene4037	Scaffold33	Ec_JB3	VFG002415(gb|WP_001131063)	ECP (VF0404)	ECP, composed of a 21-kDa pilin subunit EspA, is a pilus-adherence factor that is crucial to the virulence of E. coli O157 in humans, and is also carried by commensal strains of E. coli.; It is suggested that pathogenic E. coli strains may use ECP to mimic commensal E. coli and provide themselves with an ecological advantage for host colonization and evasion of the immune system.	Escherichia coli O157:H7 str. EDL933	Adherence	yagX/ecpC	E. coli common pilus usher EcpC	99.5	100	0	4279
gene2743	Scaffold16	Ec_JB3	VFG034954(gb|WP_000609742)	TTSS secreted effectors (VF1110)	Cif (Deamidase. Induces cytopathic effects of actin stress fiber formation and cell cycle arrest. ); EspB (Pore formation, actin disruption, microvilli effacement, anti-phagocytosis. ); EspF (Inducing degradation of the aniapoptic protein AbcF2, tight junction disruption, microvilli effacement and elongation, mitochondrial dysfunction, N-WASP activation, SGLT-1 inactivation, pedestal maturation, …	Escherichia coli O157:H7 str. EDL933	Effector delivery system	nleE	Type III secretion system effector NleE	100	100	3.6e-131	1187
gene2964	Scaffold19	Ec_JB3	VFG045792(gb|WP_000791650)	Curli fibers (VF1138)	In E. coli, curli fibers compose up to 85% of the biofilm biomass. Curli acts in vitro as an essential scaffold protein during biofilm formation.;In vivo, curli also directly regulates the immune system and is known to induce inflammation by activating the immune Toll-like receptors (TLRs).	Escherichia coli O25b:H4-ST131	Adherence	csgB	curlin minor subunit CsgB	100	100	5.9e-77	718
gene3267	Scaffold22	Ec_JB3	VFG048830(gb|WP_014907233)	Capsule (VF0560)	Assisting in evading the host immune system by protecting bacteria from opsonophagocytosis and serum killing	Klebsiella pneumoniae subsp. pneumoniae NTUH-K2044	Immune modulation	gndA	NADP-dependent phosphogluconate dehydrogenase	95.7	100	1.9e-259	2296
gene4036	Scaffold33	Ec_JB3	VFG002416(gb|WP_001265657)	ECP (VF0404)	ECP, composed of a 21-kDa pilin subunit EspA, is a pilus-adherence factor that is crucial to the virulence of E. coli O157 in humans, and is also carried by commensal strains of E. coli.; It is suggested that pathogenic E. coli strains may use ECP to mimic commensal E. coli and provide themselves with an ecological advantage for host colonization and evasion of the immune system.	Escherichia coli O157:H7 str. EDL933	Adherence	yagW/ecpD	polymerized tip adhesin of ECP fibers	98.7	100	0	2844
gene2745	Scaffold16	Ec_JB3	VFG034764(gb|WP_001121624)	TTSS secreted effectors (VF1111)	EspF (Inducing degradation of the aniapoptic protein AbcF2, tight junction disruption, microvilli effacement and elongation, mitochondrial dysfunction, N-WASP activation, SGLT-1 inactivation, pedestal maturation, inhibition of NHE3 activity, membrane remodelling; targets and disrupts the nucleolus late in infection, which is temporally controlled by host mitochondria. ); EspFu/tccP (Inducing degr…	Escherichia coli O55:H7 str. CB9615	Effector delivery system	espL2	Type III secretion system secreted effector EspL2, cysteine protease	99.6	100	0	2863
gene2853	Scaffold18	Ec_JB3	VFG034942(gb|WP_000950813)	TTSS secreted effectors (VF1110)	Cif (Deamidase. Induces cytopathic effects of actin stress fiber formation and cell cycle arrest. ); EspB (Pore formation, actin disruption, microvilli effacement, anti-phagocytosis. ); EspF (Inducing degradation of the aniapoptic protein AbcF2, tight junction disruption, microvilli effacement and elongation, mitochondrial dysfunction, N-WASP activation, SGLT-1 inactivation, pedestal maturation, …	Escherichia coli O157:H7 str. EDL933	Effector delivery system	nleB2	Type III secretion system effector NleB2	100	100	7.3e-51	491
gene3600	Scaffold26	Ec_JB3	VFG034772(gb|WP_000627910)	TTSS secreted effectors (VF1110)	Cif (Deamidase. Induces cytopathic effects of actin stress fiber formation and cell cycle arrest. ); EspB (Pore formation, actin disruption, microvilli effacement, anti-phagocytosis. ); EspF (Inducing degradation of the aniapoptic protein AbcF2, tight junction disruption, microvilli effacement and elongation, mitochondrial dysfunction, N-WASP activation, SGLT-1 inactivation, pedestal maturation, …	Escherichia coli O157:H7 str. EDL933	Effector delivery system	espL4	Type III secretion system effector EspL4	95.8	100	1.4e-62	593
gene4508	Scaffold43	Ec_JB3	VFG034817(gb|WP_000671691)	TTSS secreted effectors (VF1111)	EspF (Inducing degradation of the aniapoptic protein AbcF2, tight junction disruption, microvilli effacement and elongation, mitochondrial dysfunction, N-WASP activation, SGLT-1 inactivation, pedestal maturation, inhibition of NHE3 activity, membrane remodelling; targets and disrupts the nucleolus late in infection, which is temporally controlled by host mitochondria. ); EspFu/tccP (Inducing degr…	Escherichia coli O55:H7 str. CB9615	Effector delivery system	espR1	Type III secretion system effector espR1	90.9	81.4	3.2e-184	1647
gene4410	Scaffold41	Ec_JB3	VFG049120(gb|WP_012737535)	Allantion utilization (VF0572)	Providing a nitrogen source to increase virulence in K. pneumoniae at certain sites of infection	Klebsiella pneumoniae subsp. pneumoniae NTUH-K2044	Nutritional/Metabolic factor	allB	allantoinase	91.4	100	2.9e-252	2234
gene5463	Scaffold133	Ec_JB3	VFG034942(gb|WP_000950813)	TTSS secreted effectors (VF1110)	Cif (Deamidase. Induces cytopathic effects of actin stress fiber formation and cell cycle arrest. ); EspB (Pore formation, actin disruption, microvilli effacement, anti-phagocytosis. ); EspF (Inducing degradation of the aniapoptic protein AbcF2, tight junction disruption, microvilli effacement and elongation, mitochondrial dysfunction, N-WASP activation, SGLT-1 inactivation, pedestal maturation, …	Escherichia coli O157:H7 str. EDL933	Effector delivery system	nleB2	Type III secretion system effector NleB2	100	94	3.8e-137	1239
gene5130	Scaffold71	Ec_JB3	VFG048990(gb|WP_001741945)	Capsule (VF0560)	Assisting in evading the host immune system by protecting bacteria from opsonophagocytosis and serum killing	Klebsiella pneumoniae subsp. pneumoniae NTUH-K2044	Immune modulation	galF	GalU regulator GalF	90.2	99.7	1.4e-151	1364
gene4284	Scaffold38	Ec_JB3	VFG034721(gb|WP_000556298)	Ibes (VF0237)	Contributes to brain microvascular endothelial cells (BMECs) invasion via a ligand-receptor interaction	Escherichia coli O45:K1:H7 str. S88	Invasion	ibeC	phosphoethanolamine transferase CptA	98.8	100	0	3012
gene5062	Scaffold65	Ec_JB3	VFG049911(gb|WP_000393837)	T6SS (VF0579)	Plays a role in interbacterial competition and host colonization	Shigella sonnei Ss046	Effector delivery system	tssF	Type VI secretion system protein TssF	99.6	99.8	6.9e-300	2645
gene4915	Scaffold56	Ec_JB3	VFG034780(gb|WP_001132163)	TTSS secreted effectors (VF1111)	EspF (Inducing degradation of the aniapoptic protein AbcF2, tight junction disruption, microvilli effacement and elongation, mitochondrial dysfunction, N-WASP activation, SGLT-1 inactivation, pedestal maturation, inhibition of NHE3 activity, membrane remodelling; targets and disrupts the nucleolus late in infection, which is temporally controlled by host mitochondria. ); EspFu/tccP (Inducing degr…	Escherichia coli O55:H7 str. CB9615	Effector delivery system	espM1	Type III secretion system effector EspM1, Rho guanine exchange factor	92.9	100	9e-102	933
gene5066	Scaffold65	Ec_JB3	VFG049915(gb|WP_001142968)	T6SS (VF0579)	Plays a role in interbacterial competition and host colonization	Shigella sonnei Ss046	Effector delivery system	hcp2/tssD2	Type VI secretion system protein, Hcp family	99.4	100	8.7e-101	924
gene4918	Scaffold56	Ec_JB3	VFG035025(gb|WP_001443810)	TTSS secreted effectors (VF1110)	Cif (Deamidase. Induces cytopathic effects of actin stress fiber formation and cell cycle arrest. ); EspB (Pore formation, actin disruption, microvilli effacement, anti-phagocytosis. ); EspF (Inducing degradation of the aniapoptic protein AbcF2, tight junction disruption, microvilli effacement and elongation, mitochondrial dysfunction, N-WASP activation, SGLT-1 inactivation, pedestal maturation, …	Escherichia coli O157:H7 str. EDL933	Effector delivery system	nleG6-1	DUF1076 domain-containing protein	98.1	97.6	5.9e-115	1047
gene4768	Scaffold51	Ec_JB3	VFG049899(gb|WP_001087735)	T6SS (VF0579)	Plays a role in interbacterial competition and host colonization	Shigella sonnei Ss046	Effector delivery system	tssA	Type VI secretion system protein TssA	98.7	100	3.6e-255	2259
gene4776	Scaffold51	Ec_JB3	VFG049909(gb|WP_001113715)	T6SS (VF0579)	Plays a role in interbacterial competition and host colonization	Shigella sonnei Ss046	Effector delivery system	fha	Type VI secretion system protein Fha	99.5	100	3.8e-246	2181
gene4909	Scaffold56	Ec_JB3	VFG000475(gb|NP_460201)	PhoPQ (VF0111)	Activated by low divalent cations magnesium and calcium levels; control expression of more than 40 genes; required for intracellular survival, cationic antimicrobial peptides (CAMPs) resistance, stimulation of cytokine secretion	Salmonella enterica subsp. enterica serovar Typhimurium str. LT2	Regulation	phoP	response regulator in two-component regulatory system with PhoQ	93.7	100	9.2e-119	1080
gene4767	Scaffold51	Ec_JB3	VFG049898(gb|WP_001284199)	T6SS (VF0579)	Plays a role in interbacterial competition and host colonization	Shigella sonnei Ss046	Effector delivery system	hcp1/tssD1	type VI secretion system protein, Hcp family	100	100	9.3e-89	820
gene4777	Scaffold51	Ec_JB3	VFG049910(gb|WP_000348788)	T6SS (VF0579)	Plays a role in interbacterial competition and host colonization	Shigella sonnei Ss046	Effector delivery system	tssG	Type VI secretion system protein TssG	99.4	100	3.9e-212	1887
gene4632	Scaffold47	Ec_JB3	VFG001445(gb|AAA92657)	TraJ (VF0241)	Contributes to the ability of E. coli K1 to invade the central nervous system and cause meningitis in the neonatal rat; TraJ contributes to the early systemic dissemination of E. coli K1 in the oral infection process is via specific TraJ-dependent bacterial interactions with macrophages. TraJ enables the bacteria to be taken up efficiently by macrophages. In the early steps of dissemination, the …	Escherichia coli	Invasion	AAA92657	unknown protein	99.5	87.7	1.3e-115	1053
gene4778	Scaffold51	Ec_JB3	VFG049911(gb|WP_000393837)	T6SS (VF0579)	Plays a role in interbacterial competition and host colonization	Shigella sonnei Ss046	Effector delivery system	tssF	Type VI secretion system protein TssF	100	96.8	3.2e-68	642
gene4917	Scaffold56	Ec_JB3	VFG034840(gb|WP_001301665)	TTSS secreted effectors (VF1110)	Cif (Deamidase. Induces cytopathic effects of actin stress fiber formation and cell cycle arrest. ); EspB (Pore formation, actin disruption, microvilli effacement, anti-phagocytosis. ); EspF (Inducing degradation of the aniapoptic protein AbcF2, tight junction disruption, microvilli effacement and elongation, mitochondrial dysfunction, N-WASP activation, SGLT-1 inactivation, pedestal maturation, …	Escherichia coli O157:H7 str. EDL933	Effector delivery system	espW	Type III secretion system effector EspW	98	100	4.4e-200	1783
gene4804	Scaffold52	Ec_JB3	VFG049916(gb|WP_000103365)	T6SS (VF0579)	Plays a role in interbacterial competition and host colonization	Shigella sonnei Ss046	Effector delivery system	vgrG/tssI	type VI secretion system effector VgrG	96.8	99.7	1.5e-200	1787
gene5068	Scaffold65	Ec_JB3	VFG049917(gb|WP_000508696)	T6SS (VF0579)	Plays a role in interbacterial competition and host colonization	Shigella sonnei Ss046	Effector delivery system	rhs/PAAR	Type VI secretion system protein, PAAR family	91.4	99.9	0	6850
gene4770	Scaffold51	Ec_JB3	VFG049903(gb|WP_001240533)	T6SS (VF0579)	Plays a role in interbacterial competition and host colonization	Shigella sonnei Ss046	Effector delivery system	tssA	Type VI secretion system protein TssA	99.4	100	1.2e-269	2384
gene4916	Scaffold56	Ec_JB3	VFG035053(gb|WP_001144077)	TTSS secreted effectors (VF1110)	Cif (Deamidase. Induces cytopathic effects of actin stress fiber formation and cell cycle arrest. ); EspB (Pore formation, actin disruption, microvilli effacement, anti-phagocytosis. ); EspF (Inducing degradation of the aniapoptic protein AbcF2, tight junction disruption, microvilli effacement and elongation, mitochondrial dysfunction, N-WASP activation, SGLT-1 inactivation, pedestal maturation, …	Escherichia coli O157:H7 str. EDL933	Effector delivery system	nleG8-2	DUF1076 domain-containing protein	97.7	100	3.5e-123	1118
gene5065	Scaffold65	Ec_JB3	VFG049914(gb|WP_000037389)	T6SS (VF0579)	Plays a role in interbacterial competition and host colonization	Shigella sonnei Ss046	Effector delivery system	tssB	Type VI secretion system protein TssB	100	100	2.8e-88	816
gene5067	Scaffold65	Ec_JB3	VFG049916(gb|WP_000103365)	T6SS (VF0579)	Plays a role in interbacterial competition and host colonization	Shigella sonnei Ss046	Effector delivery system	vgrG/tssI	type VI secretion system effector VgrG	98.2	100	0	3728
gene4773	Scaffold51	Ec_JB3	VFG049905(gb|WP_000343289)	T6SS (VF0579)	Plays a role in interbacterial competition and host colonization	Shigella sonnei Ss046	Effector delivery system	tssL	Type VI secretion system protein TssL	99.6	100	2.4e-147	1327
gene4775	Scaffold51	Ec_JB3	VFG049908(gb|WP_001080148)	T6SS (VF0579)	Plays a role in interbacterial competition and host colonization	Shigella sonnei Ss046	Effector delivery system	tssJ	Type VI secretion system protein TssJ	99.4	100	8.6e-96	881
gene5480	Scaffold139	Ec_JB3	VFG035000(gb|WP_001131642)	TTSS secreted effectors (VF1111)	EspF (Inducing degradation of the aniapoptic protein AbcF2, tight junction disruption, microvilli effacement and elongation, mitochondrial dysfunction, N-WASP activation, SGLT-1 inactivation, pedestal maturation, inhibition of NHE3 activity, membrane remodelling; targets and disrupts the nucleolus late in infection, which is temporally controlled by host mitochondria. ); EspFu/tccP (Inducing degr…	Escherichia coli O55:H7 str. CB9615	Effector delivery system	nleG2-4	DUF1076 domain-containing protein	99.5	100	2.9e-105	963
gene1409	Scaffold5	Ec_A8	VFG002046(gb|WP_000135089)	T2SS (VF0333)	Still unknown.	Shigella dysenteriae Sd197	Effector delivery system	gspC	general secretion pathway protein C	94.9	100	6.6e-143	1289
gene1859	Scaffold7	Ec_A8	VFG034849(gb|WP_000129338)	TTSS secreted effectors (VF1110)	Cif (Deamidase. Induces cytopathic effects of actin stress fiber formation and cell cycle arrest. ); EspB (Pore formation, actin disruption, microvilli effacement, anti-phagocytosis. ); EspF (Inducing degradation of the aniapoptic protein AbcF2, tight junction disruption, microvilli effacement and elongation, mitochondrial dysfunction, N-WASP activation, SGLT-1 inactivation, pedestal maturation, …	Escherichia coli O157:H7 str. EDL933	Effector delivery system	espX1	Type III secretion system effector EspX1	91.5	100	3.1e-257	2277
gene2815	Scaffold13	Ec_A8	VFG000871(gb|WP_000790574)	Type 1 fimbriae (VF0221)	Makes an important contribution to colonization of the bladder	Escherichia coli CFT073	Adherence	fimB	Type 1 fimbriae Regulatory protein fimB	99.5	100	2.4e-118	1076
gene0901	Scaffold3	Ec_A8	VFG001443(gb|AAF37887)	OmpA (VF0236)	Contributes to brain microvascular endothelial cells (BMECs) invasion via a ligand-receptor interaction. Interaction of OmpA with its receptor induces actin condensation at the binding site. The actin reorganization induced by E. coli depends on activation of several host proteins involved in signaling, including focal adhesion kinase, PI3-kinase, PKC-<alpha>, and caveolin-1; OmpA also binds to C…	Escherichia coli O18:K1:H7 str. RS218	Invasion	ompA	outer membrane protein A	99.1	100	1.1e-203	1814
gene1416	Scaffold5	Ec_A8	VFG002053(gb|WP_001250462)	T2SS (VF0333)	Still unknown.	Shigella dysenteriae Sd197	Effector delivery system	gspJ	general secretion pathway protein J	98.5	100	2.4e-110	1007
gene1418	Scaffold5	Ec_A8	VFG002055(gb|WP_000097229)	T2SS (VF0333)	Still unknown.	Shigella dysenteriae Sd197	Effector delivery system	gspL	general secretion pathway protein L	94.6	100	3e-213	1897
gene0360	Scaffold1	Ec_A8	VFG034754(gb|WP_000081129)	TTSS secreted effectors (VF1110)	Cif (Deamidase. Induces cytopathic effects of actin stress fiber formation and cell cycle arrest. ); EspB (Pore formation, actin disruption, microvilli effacement, anti-phagocytosis. ); EspF (Inducing degradation of the aniapoptic protein AbcF2, tight junction disruption, microvilli effacement and elongation, mitochondrial dysfunction, N-WASP activation, SGLT-1 inactivation, pedestal maturation, …	Escherichia coli O157:H7 str. EDL933	Effector delivery system	espL1	Type III secretion system effector espL1	98.6	100	0	3173
gene1410	Scaffold5	Ec_A8	VFG002047(gb|WP_000498818)	T2SS (VF0333)	Still unknown.	Shigella dysenteriae Sd197	Effector delivery system	gspD	general secretion pathway protein D	99	100	0	3326
gene2808	Scaffold13	Ec_A8	VFG000878(gb|WP_000872015)	Type 1 fimbriae (VF0221)	Makes an important contribution to colonization of the bladder	Escherichia coli CFT073	Adherence	fimG	FimG protein precursor	97	100	1.1e-84	785
gene2814	Scaffold13	Ec_A8	VFG000872(gb|WP_000044711)	Type 1 fimbriae (VF0221)	Makes an important contribution to colonization of the bladder	Escherichia coli CFT073	Adherence	fimE	Type 1 fimbriae Regulatory protein fimE	100	100	4.7e-114	1039
gene1411	Scaffold5	Ec_A8	VFG002048(gb|WP_000249362)	T2SS (VF0333)	Still unknown.	Shigella dysenteriae Sd197	Effector delivery system	gspE	general secretion pathway protein E	98.2	100	4.1e-276	2440
gene1412	Scaffold5	Ec_A8	VFG002049(gb|WP_001173470)	T2SS (VF0333)	Still unknown.	Shigella dysenteriae Sd197	Effector delivery system	gspF	general secretion pathway protein F	97	98	1.4e-205	1831
gene2812	Scaffold13	Ec_A8	VFG000874(gb|WP_000824100)	Type 1 fimbriae (VF0221)	Makes an important contribution to colonization of the bladder	Escherichia coli CFT073	Adherence	fimI	Fimbrin-like protein fimI precursor	98.2	100	5.8e-94	865
gene1286	Scaffold5	Ec_A8	VFG034636(gb|WP_000358674)	Adhesive fimbriae (VF0213)	Adhesin, receptor is the oligosaccharide components of glycolipids and glycoproteins	Escherichia coli E24377A	Adherence	cfaC	colonisation factor antigen c, usher	100	100	0	4583
gene1284	Scaffold5	Ec_A8	VFG034612(gb|WP_000225871)	Adhesive fimbriae (VF0213)	Adhesin, receptor is the oligosaccharide components of glycolipids and glycoproteins	Escherichia coli E24377A	Adherence	cfaA	colonisation factor antigen a, chaperone	99.6	100	7.8e-132	1193
gene1415	Scaffold5	Ec_A8	VFG002052(gb|WP_000820136)	T2SS (VF0333)	Still unknown.	Shigella dysenteriae Sd197	Effector delivery system	gspI	general secretion pathway protein I	93.5	100	4.5e-59	563
gene0062	Scaffold1	Ec_A8	VFG048830(gb|WP_014907233)	Capsule (VF0560)	Assisting in evading the host immune system by protecting bacteria from opsonophagocytosis and serum killing	Klebsiella pneumoniae subsp. pneumoniae NTUH-K2044	Immune modulation	gndA	NADP-dependent phosphogluconate dehydrogenase	95.3	100	1.9e-259	2296
gene0738	Scaffold2	Ec_A8	VFG049018(gb|WP_002913007)	RcsAB (VF0571)	RcsB combined with the unstable auxiliary regulator RcsA to bind to an RcsAB box in the promoter region to upregulate the cps genes expression	Klebsiella pneumoniae subsp. pneumoniae NTUH-K2044	Regulation	rcsB	transcriptional regulator RcsB	96.8	100	1.5e-113	1035
gene1417	Scaffold5	Ec_A8	VFG002054(gb|WP_000633233)	T2SS (VF0333)	Still unknown.	Shigella dysenteriae Sd197	Effector delivery system	gspK	general secretion pathway protein K	98.2	100	2.8e-177	1586
gene0202	Scaffold1	Ec_A8	VFG043206(gb|WP_005164479)	Flagella (VF0394)	Required for efficient cellular invasion.; YplA, a phospholipase is secreted by this type III flagellum secretion system. YplA is required for survival of Y. enterocolitica in the Peyer's patches and for stimulation of the acute inflammatory response of the host to the infection;contributed to the initiation of biofilm formation	Yersinia enterocolitica subsp. enterocolitica 8081	Motility	cheY	chemotaxis regulatory protein CheY	91.5	100	3.2e-63	599
gene2811	Scaffold13	Ec_A8	VFG000875(gb|WP_000066579)	Type 1 fimbriae (VF0221)	Makes an important contribution to colonization of the bladder	Escherichia coli CFT073	Adherence	fimC	Chaperone protein fimC precursor	98.8	100	9.3e-133	1201
gene1414	Scaffold5	Ec_A8	VFG002051(gb|WP_001115126)	T2SS (VF0333)	Still unknown.	Shigella dysenteriae Sd197	Effector delivery system	gspH	general secretion pathway protein H	95.7	100	4e-99	910
gene1413	Scaffold5	Ec_A8	VFG002050(gb|WP_001087302)	T2SS (VF0333)	Still unknown.	Shigella dysenteriae Sd197	Effector delivery system	gspG	general secretion pathway protein G	99.3	100	1.1e-83	776
gene2809	Scaffold13	Ec_A8	VFG000877(gb|WP_001244821)	Type 1 fimbriae (VF0221)	Makes an important contribution to colonization of the bladder	Escherichia coli CFT073	Adherence	fimF	FimF protein precursor	97.7	100	1.9e-95	878
gene2807	Scaffold13	Ec_A8	VFG000879(gb|WP_000832235)	Type 1 fimbriae (VF0221)	Makes an important contribution to colonization of the bladder	Escherichia coli CFT073	Adherence	fimH	FimH protein precursor	99	100	4.5e-169	1515
gene2810	Scaffold13	Ec_A8	VFG000876(gb|WP_000120946)	Type 1 fimbriae (VF0221)	Makes an important contribution to colonization of the bladder	Escherichia coli CFT073	Adherence	fimD	Outer membrane usher protein fimD precursor	99.8	100	0	4595
gene2813	Scaffold13	Ec_A8	VFG000873(gb|WP_000695571)	Type 1 fimbriae (VF0221)	Makes an important contribution to colonization of the bladder	Escherichia coli CFT073	Adherence	fimA	Type-1 fimbrial protein, A chain precursor	92.9	100	1.2e-84	785
gene2437	Scaffold11	Ec_A8	VFG049144(gb|WP_002892069)	AcrAB (VF0568)	May mediate resistance against host-derived antimicrobial peptides; associated with antibiotic resistance	Klebsiella pneumoniae subsp. pneumoniae NTUH-K2044	Antimicrobial activity/Competitive advantage	acrB	acriflavine resistance protein B	91.5	100	0	4770
gene1285	Scaffold5	Ec_A8	VFG034624(gb|WP_000755097)	Adhesive fimbriae (VF0213)	Adhesin, receptor is the oligosaccharide components of glycolipids and glycoproteins	Escherichia coli E24377A	Adherence	cfaB	colonization factor antigen 1	100	100	6.5e-85	787
gene1287	Scaffold5	Ec_A8	VFG034648(gb|WP_001245988)	Adhesive fimbriae (VF0213)	Adhesin, receptor is the oligosaccharide components of glycolipids and glycoproteins	Escherichia coli E24377A	Adherence	cfaD/cfaE	minor pilin and initiator	100	100	7.5e-219	1945
gene2990	Scaffold15	Ec_A8	VFG000478(gb|NP_459678)	Fur (VF0113)	Repress the expression of iron-regulated genes; also required for acid-induced activation of atr genes	Salmonella enterica subsp. enterica serovar Typhimurium str. LT2	Regulation	fur	ferric iron uptake transcriptional regulator	99.3	98.6	4.9e-84	779
gene3082	Scaffold15	Ec_A8	VFG000928(gb|WP_000640938)	Enterobactin (VF0228)	Iron uptake: the siderophore enterobactin imported through the FepA receptor and the FepBCDG system	Escherichia coli CFT073	Nutritional/Metabolic factor	fepG	iron-enterobactin ABC transporter permease	97.9	100	5.3e-171	1532
gene3718	Scaffold23	Ec_A8	VFG049916(gb|WP_000103365)	T6SS (VF0579)	Plays a role in interbacterial competition and host colonization	Shigella sonnei Ss046	Effector delivery system	vgrG/tssI	type VI secretion system effector VgrG	93.8	83.6	1.1e-305	2696
gene4227	Scaffold33	Ec_A8	VFG034817(gb|WP_000671691)	TTSS secreted effectors (VF1111)	EspF (Inducing degradation of the aniapoptic protein AbcF2, tight junction disruption, microvilli effacement and elongation, mitochondrial dysfunction, N-WASP activation, SGLT-1 inactivation, pedestal maturation, inhibition of NHE3 activity, membrane remodelling; targets and disrupts the nucleolus late in infection, which is temporally controlled by host mitochondria. ); EspFu/tccP (Inducing degr…	Escherichia coli O55:H7 str. CB9615	Effector delivery system	espR1	Type III secretion system effector espR1	90.3	81.4	2.7e-183	1639
gene4407	Scaffold38	Ec_A8	VFG049916(gb|WP_000103365)	T6SS (VF0579)	Plays a role in interbacterial competition and host colonization	Shigella sonnei Ss046	Effector delivery system	vgrG/tssI	type VI secretion system effector VgrG	90	100	0	3421
gene4590	Scaffold48	Ec_A8	VFG049917(gb|WP_000508696)	T6SS (VF0579)	Plays a role in interbacterial competition and host colonization	Shigella sonnei Ss046	Effector delivery system	rhs/PAAR	Type VI secretion system protein, PAAR family	96.8	100	3.200000000082E-314	2769
gene3474	Scaffold20	Ec_A8	VFG034772(gb|WP_000627910)	TTSS secreted effectors (VF1110)	Cif (Deamidase. Induces cytopathic effects of actin stress fiber formation and cell cycle arrest. ); EspB (Pore formation, actin disruption, microvilli effacement, anti-phagocytosis. ); EspF (Inducing degradation of the aniapoptic protein AbcF2, tight junction disruption, microvilli effacement and elongation, mitochondrial dysfunction, N-WASP activation, SGLT-1 inactivation, pedestal maturation, …	Escherichia coli O157:H7 str. EDL933	Effector delivery system	espL4	Type III secretion system effector EspL4	91.6	96.8	2e-212	1890
gene4287	Scaffold35	Ec_A8	VFG001445(gb|AAA92657)	TraJ (VF0241)	Contributes to the ability of E. coli K1 to invade the central nervous system and cause meningitis in the neonatal rat; TraJ contributes to the early systemic dissemination of E. coli K1 in the oral infection process is via specific TraJ-dependent bacterial interactions with macrophages. TraJ enables the bacteria to be taken up efficiently by macrophages. In the early steps of dissemination, the …	Escherichia coli	Invasion	AAA92657	unknown protein	98.5	87.7	1.2e-113	1036
gene3089	Scaffold15	Ec_A8	VFG000929(gb|WP_001375021)	Enterobactin (VF0228)	Iron uptake: the siderophore enterobactin imported through the FepA receptor and the FepBCDG system	Escherichia coli CFT073	Nutritional/Metabolic factor	entD	phosphopantetheinyl transferase component of enterobactin synthase multienzyme complex	94.7	98.6	1.7e-111	1017
gene3209	Scaffold17	Ec_A8	VFG000475(gb|NP_460201)	PhoPQ (VF0111)	Activated by low divalent cations magnesium and calcium levels; control expression of more than 40 genes; required for intracellular survival, cationic antimicrobial peptides (CAMPs) resistance, stimulation of cytokine secretion	Salmonella enterica subsp. enterica serovar Typhimurium str. LT2	Regulation	phoP	response regulator in two-component regulatory system with PhoQ	93.7	100	9.2e-119	1080
gene3339	Scaffold18	Ec_A8	VFG045349(gb|WP_000092542)	FdeC (VF0506)	Binding to epithelial cells and collagen I, II, V, VI; aggregation; kidney and bladder colonization	Escherichia coli O45:K1:H7 str. S88	Adherence	fdeC	adhesin FdeC	91.3	99.8	0	6393
gene3536	Scaffold20	Ec_A8	VFG034873(gb|WP_001270084)	TTSS secreted effectors (VF1110)	Cif (Deamidase. Induces cytopathic effects of actin stress fiber formation and cell cycle arrest. ); EspB (Pore formation, actin disruption, microvilli effacement, anti-phagocytosis. ); EspF (Inducing degradation of the aniapoptic protein AbcF2, tight junction disruption, microvilli effacement and elongation, mitochondrial dysfunction, N-WASP activation, SGLT-1 inactivation, pedestal maturation, …	Escherichia coli O157:H7 str. EDL933	Effector delivery system	espX5	Type III secretion system effector EspX5	93.3	100	2.4e-232	2062
gene4603	Scaffold50	Ec_A8	VFG045791(gb|WP_000481500)	Curli fibers (VF1138)	In E. coli, curli fibers compose up to 85% of the biofilm biomass. Curli acts in vitro as an essential scaffold protein during biofilm formation.;In vivo, curli also directly regulates the immune system and is known to induce inflammation by activating the immune Toll-like receptors (TLRs).	Escherichia coli O25b:H4-ST131	Adherence	cgsD	transcriptional regulator CsgD	100	100	3.9e-122	1109
gene3087	Scaffold15	Ec_A8	VFG044159(gb|WP_000125846)	Enterobactin (VF0228)	Iron uptake: the siderophore enterobactin imported through the FepA receptor and the FepBCDG system	Escherichia coli CFT073	Nutritional/Metabolic factor	fes	enterobactin/ferric enterobactin esterase	96.5	100	1.1e-244	2168
gene3333	Scaffold18	Ec_A8	VFG002414(gb|WP_000730972)	ECP (VF0404)	ECP, composed of a 21-kDa pilin subunit EspA, is a pilus-adherence factor that is crucial to the virulence of E. coli O157 in humans, and is also carried by commensal strains of E. coli.; It is suggested that pathogenic E. coli strains may use ECP to mimic commensal E. coli and provide themselves with an ecological advantage for host colonization and evasion of the immune system.	Escherichia coli O157:H7 str. EDL933	Adherence	yagZ/ecpA	E. coli common pilus structural subunit EcpA	99.5	100	6.9e-102	934
gene3334	Scaffold18	Ec_A8	VFG002413(gb|WP_000389022)	ECP (VF0404)	ECP, composed of a 21-kDa pilin subunit EspA, is a pilus-adherence factor that is crucial to the virulence of E. coli O157 in humans, and is also carried by commensal strains of E. coli.; It is suggested that pathogenic E. coli strains may use ECP to mimic commensal E. coli and provide themselves with an ecological advantage for host colonization and evasion of the immune system.	Escherichia coli O157:H7 str. EDL933	Adherence	ykgK/ecpR	regulator protein EcpR	98.3	100	5e-99	909
gene3085	Scaffold15	Ec_A8	VFG000930(gb|WP_000077767)	Enterobactin (VF0228)	Iron uptake: the siderophore enterobactin imported through the FepA receptor and the FepBCDG system	Escherichia coli CFT073	Nutritional/Metabolic factor	entF	enterobactin synthase multienzyme complex component, ATP-dependent	96.4	99.9	0	6495
gene3329	Scaffold18	Ec_A8	VFG002417(gb|WP_001301550)	ECP (VF0404)	ECP, composed of a 21-kDa pilin subunit EspA, is a pilus-adherence factor that is crucial to the virulence of E. coli O157 in humans, and is also carried by commensal strains of E. coli.; It is suggested that pathogenic E. coli strains may use ECP to mimic commensal E. coli and provide themselves with an ecological advantage for host colonization and evasion of the immune system.	Escherichia coli O157:H7 str. EDL933	Adherence	yagV/ecpE	E. coli common pilus chaperone EcpE	97.9	100	1.2e-132	1200
gene4025	Scaffold28	Ec_A8	VFG000477(gb|NP_461845)	RpoS (VF0112)	Necessary for sustaining a log-phase acid tolerance response (ATR), induction a stationary-phase acid survival system, production of thin aggregative fimbriae and expression of spv gene during stationary phase	Salmonella enterica subsp. enterica serovar Typhimurium str. LT2	Regulation	rpoS	RNA polymerase sigma factor RpoS	99.4	100	1.6e-180	1614
gene3473	Scaffold20	Ec_A8	VFG034772(gb|WP_000627910)	TTSS secreted effectors (VF1110)	Cif (Deamidase. Induces cytopathic effects of actin stress fiber formation and cell cycle arrest. ); EspB (Pore formation, actin disruption, microvilli effacement, anti-phagocytosis. ); EspF (Inducing degradation of the aniapoptic protein AbcF2, tight junction disruption, microvilli effacement and elongation, mitochondrial dysfunction, N-WASP activation, SGLT-1 inactivation, pedestal maturation, …	Escherichia coli O157:H7 str. EDL933	Effector delivery system	espL4	Type III secretion system effector EspL4	96.6	100	8.5e-63	595
gene4069	Scaffold29	Ec_A8	VFG034721(gb|WP_000556298)	Ibes (VF0237)	Contributes to brain microvascular endothelial cells (BMECs) invasion via a ligand-receptor interaction	Escherichia coli O45:K1:H7 str. S88	Invasion	ibeC	phosphoethanolamine transferase CptA	98.6	100	0	3014
gene4604	Scaffold50	Ec_A8	VFG045790(gb|WP_000833288)	Curli fibers (VF1138)	In E. coli, curli fibers compose up to 85% of the biofilm biomass. Curli acts in vitro as an essential scaffold protein during biofilm formation.;In vivo, curli also directly regulates the immune system and is known to induce inflammation by activating the immune Toll-like receptors (TLRs).	Escherichia coli O25b:H4-ST131	Adherence	cgsE	curli production assembly/transport protein CsgE	100	100	2.2e-72	678
gene3330	Scaffold18	Ec_A8	VFG002416(gb|WP_001265657)	ECP (VF0404)	ECP, composed of a 21-kDa pilin subunit EspA, is a pilus-adherence factor that is crucial to the virulence of E. coli O157 in humans, and is also carried by commensal strains of E. coli.; It is suggested that pathogenic E. coli strains may use ECP to mimic commensal E. coli and provide themselves with an ecological advantage for host colonization and evasion of the immune system.	Escherichia coli O157:H7 str. EDL933	Adherence	yagW/ecpD	polymerized tip adhesin of ECP fibers	98.7	100	0	2845
gene4624	Scaffold51	Ec_A8	VFG000839(gb|WP_001449026)	Paa (VF0194)	Involved in the initial bacterial adherence, required for the A/E activity	Escherichia coli O157:H7 str. EDL933	Adherence	paa	outer membrane adhesin Paa	92.4	99.6	8.5e-137	1236
gene3075	Scaffold15	Ec_A8	VFG000934(gb|WP_000348393)	Enterobactin (VF0228)	Iron uptake: the siderophore enterobactin imported through the FepA receptor and the FepBCDG system	Escherichia coli CFT073	Nutritional/Metabolic factor	entA	2,3-dihydro-2,3-dihydroxybenzoate dehydrogenase EntA	98	100	7.8e-135	1219
gene3080	Scaffold15	Ec_A8	VFG044165(gb|WP_001041793)	Enterobactin (VF0228)	Iron uptake: the siderophore enterobactin imported through the FepA receptor and the FepBCDG system	Escherichia coli CFT073	Nutritional/Metabolic factor	entS	enterobactin exporter, iron-regulated	99.5	100	3e-224	1992
gene3088	Scaffold15	Ec_A8	VFG000923(gb|WP_001034892)	Enterobactin (VF0228)	Iron uptake: the siderophore enterobactin imported through the FepA receptor and the FepBCDG system	Escherichia coli CFT073	Nutritional/Metabolic factor	fepA	ferrienterobactin outer membrane transporter	99.3	100	0	3937
gene3296	Scaffold17	Ec_A8	VFG045793(gb|WP_000771429)	Curli fibers (VF1138)	In E. coli, curli fibers compose up to 85% of the biofilm biomass. Curli acts in vitro as an essential scaffold protein during biofilm formation.;In vivo, curli also directly regulates the immune system and is known to induce inflammation by activating the immune Toll-like receptors (TLRs).	Escherichia coli O25b:H4-ST131	Adherence	csgA	curlin major subunit CsgA	97.4	100	5e-76	710
gene3297	Scaffold17	Ec_A8	VFG045792(gb|WP_000791650)	Curli fibers (VF1138)	In E. coli, curli fibers compose up to 85% of the biofilm biomass. Curli acts in vitro as an essential scaffold protein during biofilm formation.;In vivo, curli also directly regulates the immune system and is known to induce inflammation by activating the immune Toll-like receptors (TLRs).	Escherichia coli O25b:H4-ST131	Adherence	csgB	curlin minor subunit CsgB	100	100	5.9e-77	718
gene3715	Scaffold23	Ec_A8	VFG034679(gb|WP_000074207)	Ibes (VF0237)	Contributes to brain microvascular endothelial cells (BMECs) invasion via a ligand-receptor interaction	Escherichia coli O45:K1:H7 str. S88	Invasion	ibeB	Cu(+)/Ag(+) efflux RND transporter outer membrane channel CusC	98.5	100	2e-248	2201
gene3076	Scaffold15	Ec_A8	VFG000933(gb|WP_001007140)	Enterobactin (VF0228)	Iron uptake: the siderophore enterobactin imported through the FepA receptor and the FepBCDG system	Escherichia coli CFT073	Nutritional/Metabolic factor	entB	isochorismatase	98.9	100	4.3e-169	1515
gene3078	Scaffold15	Ec_A8	VFG000931(gb|WP_001336900)	Enterobactin (VF0228)	Iron uptake: the siderophore enterobactin imported through the FepA receptor and the FepBCDG system	Escherichia coli CFT073	Nutritional/Metabolic factor	entC	isochorismate synthase 1	99.2	100	1.6e-222	1977
gene3331	Scaffold18	Ec_A8	VFG002415(gb|WP_001131063)	ECP (VF0404)	ECP, composed of a 21-kDa pilin subunit EspA, is a pilus-adherence factor that is crucial to the virulence of E. coli O157 in humans, and is also carried by commensal strains of E. coli.; It is suggested that pathogenic E. coli strains may use ECP to mimic commensal E. coli and provide themselves with an ecological advantage for host colonization and evasion of the immune system.	Escherichia coli O157:H7 str. EDL933	Adherence	yagX/ecpC	E. coli common pilus usher EcpC	99.3	100	0	4270
gene3755	Scaffold23	Ec_A8	VFG049120(gb|WP_012737535)	Allantion utilization (VF0572)	Providing a nitrogen source to increase virulence in K. pneumoniae at certain sites of infection	Klebsiella pneumoniae subsp. pneumoniae NTUH-K2044	Nutritional/Metabolic factor	allB	allantoinase	91.4	100	2.9e-252	2234
gene3084	Scaffold15	Ec_A8	VFG000927(gb|WP_000096764)	Enterobactin (VF0228)	Iron uptake: the siderophore enterobactin imported through the FepA receptor and the FepBCDG system	Escherichia coli CFT073	Nutritional/Metabolic factor	fepE	LPS O-antigen length regulator	96	100	2.8e-200	1785
gene3295	Scaffold17	Ec_A8	VFG045794(gb|WP_000992818)	Curli fibers (VF1138)	In E. coli, curli fibers compose up to 85% of the biofilm biomass. Curli acts in vitro as an essential scaffold protein during biofilm formation.;In vivo, curli also directly regulates the immune system and is known to induce inflammation by activating the immune Toll-like receptors (TLRs).	Escherichia coli O25b:H4-ST131	Adherence	csgC	curli assembly protein CsgC	98.2	100	3e-54	521
gene4606	Scaffold50	Ec_A8	VFG045788(gb|WP_001189322)	Curli fibers (VF1138)	In E. coli, curli fibers compose up to 85% of the biofilm biomass. Curli acts in vitro as an essential scaffold protein during biofilm formation.;In vivo, curli also directly regulates the immune system and is known to induce inflammation by activating the immune Toll-like receptors (TLRs).	Escherichia coli O25b:H4-ST131	Adherence	cgsG	curli production assembly/transport protein CsgG	99.6	100	1.3e-154	1390
gene3079	Scaffold15	Ec_A8	VFG000924(gb|WP_001234311)	Enterobactin (VF0228)	Iron uptake: the siderophore enterobactin imported through the FepA receptor and the FepBCDG system	Escherichia coli CFT073	Nutritional/Metabolic factor	fepB	ferrienterobactin ABC transporter periplasmic binding protein	99.7	100	9.9e-175	1564
gene3077	Scaffold15	Ec_A8	VFG000932(gb|WP_000026784)	Enterobactin (VF0228)	Iron uptake: the siderophore enterobactin imported through the FepA receptor and the FepBCDG system	Escherichia coli CFT073	Nutritional/Metabolic factor	entE	2,3-dihydroxybenzoate-AMP ligase component of enterobactin synthase multienzyme complex	98.9	100	3.6E-310	2734
gene3083	Scaffold15	Ec_A8	VFG000925(gb|WP_000140634)	Enterobactin (VF0228)	Iron uptake: the siderophore enterobactin imported through the FepA receptor and the FepBCDG system	Escherichia coli CFT073	Nutritional/Metabolic factor	fepC	ferrienterobactin ABC transporter ATPase	99.6	99.3	1.3e-154	1390
gene4528	Scaffold43	Ec_A8	VFG000903(gb|WP_001045652)	Pic (VF0232)	Protease, mucinase	Escherichia coli CFT073	Effector delivery system	pic	Pic serine protease precursor, autotransporter	99.9	100	0	7066
gene4605	Scaffold50	Ec_A8	VFG045789(gb|WP_001264082)	Curli fibers (VF1138)	In E. coli, curli fibers compose up to 85% of the biofilm biomass. Curli acts in vitro as an essential scaffold protein during biofilm formation.;In vivo, curli also directly regulates the immune system and is known to induce inflammation by activating the immune Toll-like receptors (TLRs).	Escherichia coli O25b:H4-ST131	Adherence	cgsF	curli production assembly/transport protein CsgF	98.6	100	4.3e-74	693
gene3332	Scaffold18	Ec_A8	VFG002412(gb|WP_000716386)	ECP (VF0404)	ECP, composed of a 21-kDa pilin subunit EspA, is a pilus-adherence factor that is crucial to the virulence of E. coli O157 in humans, and is also carried by commensal strains of E. coli.; It is suggested that pathogenic E. coli strains may use ECP to mimic commensal E. coli and provide themselves with an ecological advantage for host colonization and evasion of the immune system.	Escherichia coli O157:H7 str. EDL933	Adherence	yagY/ecpB	E. coli common pilus chaperone EcpB	98.6	100	8.9e-122	1106
gene3594	Scaffold21	Ec_A8	VFG001444(gb|AAG10151)	AslA (VF0238)	Contributes to brain microvascular endothelial cells (BMECs) invasion	Escherichia coli O18:K1:H7 str. RS218	Invasion	aslA	putative arylsulfatase	95.7	86.8	1.7e-18	210
gene0022	Scaffold1	Ec_B8	VFG048830(gb|WP_014907233)	Capsule (VF0560)	Assisting in evading the host immune system by protecting bacteria from opsonophagocytosis and serum killing	Klebsiella pneumoniae subsp. pneumoniae NTUH-K2044	Immune modulation	gndA	NADP-dependent phosphogluconate dehydrogenase	95.1	100	1.2e-258	2289
gene0307	Scaffold2	Ec_B8	VFG045788(gb|WP_001189322)	Curli fibers (VF1138)	In E. coli, curli fibers compose up to 85% of the biofilm biomass. Curli acts in vitro as an essential scaffold protein during biofilm formation.;In vivo, curli also directly regulates the immune system and is known to induce inflammation by activating the immune Toll-like receptors (TLRs).	Escherichia coli O25b:H4-ST131	Adherence	cgsG	curli production assembly/transport protein CsgG	99.6	100	1.3e-154	1390
gene0866	Scaffold3	Ec_B8	VFG002054(gb|WP_000633233)	T2SS (VF0333)	Still unknown.	Shigella dysenteriae Sd197	Effector delivery system	gspK	general secretion pathway protein K	98.2	100	2.8e-177	1586
gene0869	Scaffold3	Ec_B8	VFG002051(gb|WP_001115126)	T2SS (VF0333)	Still unknown.	Shigella dysenteriae Sd197	Effector delivery system	gspH	general secretion pathway protein H	95.7	100	4e-99	910
gene0871	Scaffold3	Ec_B8	VFG002049(gb|WP_001173470)	T2SS (VF0333)	Still unknown.	Shigella dysenteriae Sd197	Effector delivery system	gspF	general secretion pathway protein F	96.7	98	3.1e-205	1828
gene1078	Scaffold4	Ec_B8	VFG034873(gb|WP_001270084)	TTSS secreted effectors (VF1110)	Cif (Deamidase. Induces cytopathic effects of actin stress fiber formation and cell cycle arrest. ); EspB (Pore formation, actin disruption, microvilli effacement, anti-phagocytosis. ); EspF (Inducing degradation of the aniapoptic protein AbcF2, tight junction disruption, microvilli effacement and elongation, mitochondrial dysfunction, N-WASP activation, SGLT-1 inactivation, pedestal maturation, …	Escherichia coli O157:H7 str. EDL933	Effector delivery system	espX5	Type III secretion system effector EspX5	92.6	100	4.2e-229	2034
gene0313	Scaffold2	Ec_B8	VFG045794(gb|WP_000992818)	Curli fibers (VF1138)	In E. coli, curli fibers compose up to 85% of the biofilm biomass. Curli acts in vitro as an essential scaffold protein during biofilm formation.;In vivo, curli also directly regulates the immune system and is known to induce inflammation by activating the immune Toll-like receptors (TLRs).	Escherichia coli O25b:H4-ST131	Adherence	csgC	curli assembly protein CsgC	98.2	100	3e-54	521
gene0312	Scaffold2	Ec_B8	VFG045793(gb|WP_000771429)	Curli fibers (VF1138)	In E. coli, curli fibers compose up to 85% of the biofilm biomass. Curli acts in vitro as an essential scaffold protein during biofilm formation.;In vivo, curli also directly regulates the immune system and is known to induce inflammation by activating the immune Toll-like receptors (TLRs).	Escherichia coli O25b:H4-ST131	Adherence	csgA	curlin major subunit CsgA	97.4	100	5e-76	710
gene1134	Scaffold4	Ec_B8	VFG034772(gb|WP_000627910)	TTSS secreted effectors (VF1110)	Cif (Deamidase. Induces cytopathic effects of actin stress fiber formation and cell cycle arrest. ); EspB (Pore formation, actin disruption, microvilli effacement, anti-phagocytosis. ); EspF (Inducing degradation of the aniapoptic protein AbcF2, tight junction disruption, microvilli effacement and elongation, mitochondrial dysfunction, N-WASP activation, SGLT-1 inactivation, pedestal maturation, …	Escherichia coli O157:H7 str. EDL933	Effector delivery system	espL4	Type III secretion system effector EspL4	91.4	96.8	2.6e-212	1889
gene2334	Scaffold11	Ec_B8	VFG049120(gb|WP_012737535)	Allantion utilization (VF0572)	Providing a nitrogen source to increase virulence in K. pneumoniae at certain sites of infection	Klebsiella pneumoniae subsp. pneumoniae NTUH-K2044	Nutritional/Metabolic factor	allB	allantoinase	91.4	100	2.9e-252	2234
gene0867	Scaffold3	Ec_B8	VFG002053(gb|WP_001250462)	T2SS (VF0333)	Still unknown.	Shigella dysenteriae Sd197	Effector delivery system	gspJ	general secretion pathway protein J	98.5	100	2.4e-110	1007
gene0873	Scaffold3	Ec_B8	VFG002048(gb|WP_000249362)	T2SS (VF0333)	Still unknown.	Shigella dysenteriae Sd197	Effector delivery system	gspE	general secretion pathway protein E	98.5	100	1e-216	1927
gene1135	Scaffold4	Ec_B8	VFG034772(gb|WP_000627910)	TTSS secreted effectors (VF1110)	Cif (Deamidase. Induces cytopathic effects of actin stress fiber formation and cell cycle arrest. ); EspB (Pore formation, actin disruption, microvilli effacement, anti-phagocytosis. ); EspF (Inducing degradation of the aniapoptic protein AbcF2, tight junction disruption, microvilli effacement and elongation, mitochondrial dysfunction, N-WASP activation, SGLT-1 inactivation, pedestal maturation, …	Escherichia coli O157:H7 str. EDL933	Effector delivery system	espL4	Type III secretion system effector EspL4	96.6	100	8.5e-63	595
gene1277	Scaffold5	Ec_B8	VFG001443(gb|AAF37887)	OmpA (VF0236)	Contributes to brain microvascular endothelial cells (BMECs) invasion via a ligand-receptor interaction. Interaction of OmpA with its receptor induces actin condensation at the binding site. The actin reorganization induced by E. coli depends on activation of several host proteins involved in signaling, including focal adhesion kinase, PI3-kinase, PKC-<alpha>, and caveolin-1; OmpA also binds to C…	Escherichia coli O18:K1:H7 str. RS218	Invasion	ompA	outer membrane protein A	95.7	100	8.6e-196	1746
gene0205	Scaffold1	Ec_B8	VFG049018(gb|WP_002913007)	RcsAB (VF0571)	RcsB combined with the unstable auxiliary regulator RcsA to bind to an RcsAB box in the promoter region to upregulate the cps genes expression	Klebsiella pneumoniae subsp. pneumoniae NTUH-K2044	Regulation	rcsB	transcriptional regulator RcsB	96.8	100	1.5e-113	1035
gene0309	Scaffold2	Ec_B8	VFG045790(gb|WP_000833288)	Curli fibers (VF1138)	In E. coli, curli fibers compose up to 85% of the biofilm biomass. Curli acts in vitro as an essential scaffold protein during biofilm formation.;In vivo, curli also directly regulates the immune system and is known to induce inflammation by activating the immune Toll-like receptors (TLRs).	Escherichia coli O25b:H4-ST131	Adherence	cgsE	curli production assembly/transport protein CsgE	100	100	2.2e-72	678
gene0310	Scaffold2	Ec_B8	VFG045791(gb|WP_000481500)	Curli fibers (VF1138)	In E. coli, curli fibers compose up to 85% of the biofilm biomass. Curli acts in vitro as an essential scaffold protein during biofilm formation.;In vivo, curli also directly regulates the immune system and is known to induce inflammation by activating the immune Toll-like receptors (TLRs).	Escherichia coli O25b:H4-ST131	Adherence	cgsD	transcriptional regulator CsgD	100	100	3.9e-122	1109
gene1554	Scaffold7	Ec_B8	VFG034754(gb|WP_000081129)	TTSS secreted effectors (VF1110)	Cif (Deamidase. Induces cytopathic effects of actin stress fiber formation and cell cycle arrest. ); EspB (Pore formation, actin disruption, microvilli effacement, anti-phagocytosis. ); EspF (Inducing degradation of the aniapoptic protein AbcF2, tight junction disruption, microvilli effacement and elongation, mitochondrial dysfunction, N-WASP activation, SGLT-1 inactivation, pedestal maturation, …	Escherichia coli O157:H7 str. EDL933	Effector delivery system	espL1	Type III secretion system effector espL1	96.5	96.8	2.9e-219	1949
gene0308	Scaffold2	Ec_B8	VFG045789(gb|WP_001264082)	Curli fibers (VF1138)	In E. coli, curli fibers compose up to 85% of the biofilm biomass. Curli acts in vitro as an essential scaffold protein during biofilm formation.;In vivo, curli also directly regulates the immune system and is known to induce inflammation by activating the immune Toll-like receptors (TLRs).	Escherichia coli O25b:H4-ST131	Adherence	cgsF	curli production assembly/transport protein CsgF	99.3	100	1.1e-74	698
gene0870	Scaffold3	Ec_B8	VFG002050(gb|WP_001087302)	T2SS (VF0333)	Still unknown.	Shigella dysenteriae Sd197	Effector delivery system	gspG	general secretion pathway protein G	99.3	100	1.1e-83	776
gene0875	Scaffold3	Ec_B8	VFG002046(gb|WP_000135089)	T2SS (VF0333)	Still unknown.	Shigella dysenteriae Sd197	Effector delivery system	gspC	general secretion pathway protein C	94.9	100	6.6e-143	1289
gene0311	Scaffold2	Ec_B8	VFG045792(gb|WP_000791650)	Curli fibers (VF1138)	In E. coli, curli fibers compose up to 85% of the biofilm biomass. Curli acts in vitro as an essential scaffold protein during biofilm formation.;In vivo, curli also directly regulates the immune system and is known to induce inflammation by activating the immune Toll-like receptors (TLRs).	Escherichia coli O25b:H4-ST131	Adherence	csgB	curlin minor subunit CsgB	100	100	5.9e-77	718
gene0397	Scaffold2	Ec_B8	VFG000475(gb|NP_460201)	PhoPQ (VF0111)	Activated by low divalent cations magnesium and calcium levels; control expression of more than 40 genes; required for intracellular survival, cationic antimicrobial peptides (CAMPs) resistance, stimulation of cytokine secretion	Salmonella enterica subsp. enterica serovar Typhimurium str. LT2	Regulation	phoP	response regulator in two-component regulatory system with PhoQ	93.7	100	9.2e-119	1080
gene0865	Scaffold3	Ec_B8	VFG002055(gb|WP_000097229)	T2SS (VF0333)	Still unknown.	Shigella dysenteriae Sd197	Effector delivery system	gspL	general secretion pathway protein L	94.6	100	1.7e-213	1899
gene0868	Scaffold3	Ec_B8	VFG002052(gb|WP_000820136)	T2SS (VF0333)	Still unknown.	Shigella dysenteriae Sd197	Effector delivery system	gspI	general secretion pathway protein I	93.5	100	4.5e-59	563
gene1523	Scaffold6	Ec_B8	VFG034849(gb|WP_000129338)	TTSS secreted effectors (VF1110)	Cif (Deamidase. Induces cytopathic effects of actin stress fiber formation and cell cycle arrest. ); EspB (Pore formation, actin disruption, microvilli effacement, anti-phagocytosis. ); EspF (Inducing degradation of the aniapoptic protein AbcF2, tight junction disruption, microvilli effacement and elongation, mitochondrial dysfunction, N-WASP activation, SGLT-1 inactivation, pedestal maturation, …	Escherichia coli O157:H7 str. EDL933	Effector delivery system	espX1	Type III secretion system effector EspX1	91.3	100	1.7e-255	2262
gene2382	Scaffold11	Ec_B8	VFG049144(gb|WP_002892069)	AcrAB (VF0568)	May mediate resistance against host-derived antimicrobial peptides; associated with antibiotic resistance	Klebsiella pneumoniae subsp. pneumoniae NTUH-K2044	Antimicrobial activity/Competitive advantage	acrB	acriflavine resistance protein B	91.5	100	0	4770
gene0872	Scaffold3	Ec_B8	VFG002048(gb|WP_000249362)	T2SS (VF0333)	Still unknown.	Shigella dysenteriae Sd197	Effector delivery system	gspE	general secretion pathway protein E	96.4	100	1.6e-24	262
gene0874	Scaffold3	Ec_B8	VFG002047(gb|WP_000498818)	T2SS (VF0333)	Still unknown.	Shigella dysenteriae Sd197	Effector delivery system	gspD	general secretion pathway protein D	99	100	0	3326
gene2828	Scaffold14	Ec_B8	VFG002414(gb|WP_000730972)	ECP (VF0404)	ECP, composed of a 21-kDa pilin subunit EspA, is a pilus-adherence factor that is crucial to the virulence of E. coli O157 in humans, and is also carried by commensal strains of E. coli.; It is suggested that pathogenic E. coli strains may use ECP to mimic commensal E. coli and provide themselves with an ecological advantage for host colonization and evasion of the immune system.	Escherichia coli O157:H7 str. EDL933	Adherence	yagZ/ecpA	E. coli common pilus structural subunit EcpA	99.5	100	6.9e-102	934
gene2825	Scaffold14	Ec_B8	VFG002416(gb|WP_001265657)	ECP (VF0404)	ECP, composed of a 21-kDa pilin subunit EspA, is a pilus-adherence factor that is crucial to the virulence of E. coli O157 in humans, and is also carried by commensal strains of E. coli.; It is suggested that pathogenic E. coli strains may use ECP to mimic commensal E. coli and provide themselves with an ecological advantage for host colonization and evasion of the immune system.	Escherichia coli O157:H7 str. EDL933	Adherence	yagW/ecpD	polymerized tip adhesin of ECP fibers	98.7	100	0	2844
gene3355	Scaffold19	Ec_B8	VFG000933(gb|WP_001007140)	Enterobactin (VF0228)	Iron uptake: the siderophore enterobactin imported through the FepA receptor and the FepBCDG system	Escherichia coli CFT073	Nutritional/Metabolic factor	entB	isochorismatase	98.9	100	4.3e-169	1515
gene4006	Scaffold27	Ec_B8	VFG034612(gb|WP_000225871)	Adhesive fimbriae (VF0213)	Adhesin, receptor is the oligosaccharide components of glycolipids and glycoproteins	Escherichia coli E24377A	Adherence	cfaA	colonisation factor antigen a, chaperone	99.6	100	7.8e-132	1193
gene4298	Scaffold32	Ec_B8	VFG000477(gb|NP_461845)	RpoS (VF0112)	Necessary for sustaining a log-phase acid tolerance response (ATR), induction a stationary-phase acid survival system, production of thin aggregative fimbriae and expression of spv gene during stationary phase	Salmonella enterica subsp. enterica serovar Typhimurium str. LT2	Regulation	rpoS	RNA polymerase sigma factor RpoS	99.4	100	1.6e-180	1614
gene4430	Scaffold34	Ec_B8	VFG034817(gb|WP_000671691)	TTSS secreted effectors (VF1111)	EspF (Inducing degradation of the aniapoptic protein AbcF2, tight junction disruption, microvilli effacement and elongation, mitochondrial dysfunction, N-WASP activation, SGLT-1 inactivation, pedestal maturation, inhibition of NHE3 activity, membrane remodelling; targets and disrupts the nucleolus late in infection, which is temporally controlled by host mitochondria. ); EspFu/tccP (Inducing degr…	Escherichia coli O55:H7 str. CB9615	Effector delivery system	espR1	Type III secretion system effector espR1	90.3	81.4	7.9e-183	1635
gene3222	Scaffold17	Ec_B8	VFG049917(gb|WP_000508696)	T6SS (VF0579)	Plays a role in interbacterial competition and host colonization	Shigella sonnei Ss046	Effector delivery system	rhs/PAAR	Type VI secretion system protein, PAAR family	90.9	99.9	0	6813
gene3318	Scaffold18	Ec_B8	VFG000878(gb|WP_000872015)	Type 1 fimbriae (VF0221)	Makes an important contribution to colonization of the bladder	Escherichia coli CFT073	Adherence	fimG	FimG protein precursor	98.8	100	2e-86	800
gene3323	Scaffold18	Ec_B8	VFG000873(gb|WP_000695571)	Type 1 fimbriae (VF0221)	Makes an important contribution to colonization of the bladder	Escherichia coli CFT073	Adherence	fimA	Type-1 fimbrial protein, A chain precursor	90.7	100	7.4e-82	761
gene3343	Scaffold19	Ec_B8	VFG000923(gb|WP_001034892)	Enterobactin (VF0228)	Iron uptake: the siderophore enterobactin imported through the FepA receptor and the FepBCDG system	Escherichia coli CFT073	Nutritional/Metabolic factor	fepA	ferrienterobactin outer membrane transporter	99.5	100	0	3942
gene3353	Scaffold19	Ec_B8	VFG000931(gb|WP_001336900)	Enterobactin (VF0228)	Iron uptake: the siderophore enterobactin imported through the FepA receptor and the FepBCDG system	Escherichia coli CFT073	Nutritional/Metabolic factor	entC	isochorismate synthase 1	99.2	100	1.6e-222	1977
gene3327	Scaffold19	Ec_B8	VFG049916(gb|WP_000103365)	T6SS (VF0579)	Plays a role in interbacterial competition and host colonization	Shigella sonnei Ss046	Effector delivery system	vgrG/tssI	type VI secretion system effector VgrG	95.7	84.3	2.7e-173	1552
gene3346	Scaffold19	Ec_B8	VFG000930(gb|WP_000077767)	Enterobactin (VF0228)	Iron uptake: the siderophore enterobactin imported through the FepA receptor and the FepBCDG system	Escherichia coli CFT073	Nutritional/Metabolic factor	entF	enterobactin synthase multienzyme complex component, ATP-dependent	96.6	99.9	0	6510
gene3356	Scaffold19	Ec_B8	VFG000934(gb|WP_000348393)	Enterobactin (VF0228)	Iron uptake: the siderophore enterobactin imported through the FepA receptor and the FepBCDG system	Escherichia coli CFT073	Nutritional/Metabolic factor	entA	2,3-dihydro-2,3-dihydroxybenzoate dehydrogenase EntA	98.4	100	3e-134	1214
gene3322	Scaffold18	Ec_B8	VFG000874(gb|WP_000824100)	Type 1 fimbriae (VF0221)	Makes an important contribution to colonization of the bladder	Escherichia coli CFT073	Adherence	fimI	Fimbrin-like protein fimI precursor	97.6	100	2.9e-93	859
gene3344	Scaffold19	Ec_B8	VFG044159(gb|WP_000125846)	Enterobactin (VF0228)	Iron uptake: the siderophore enterobactin imported through the FepA receptor and the FepBCDG system	Escherichia coli CFT073	Nutritional/Metabolic factor	fes	enterobactin/ferric enterobactin esterase	96	100	4.8e-243	2154
gene4830	Scaffold48	Ec_B8	VFG000871(gb|WP_000790574)	Type 1 fimbriae (VF0221)	Makes an important contribution to colonization of the bladder	Escherichia coli CFT073	Adherence	fimB	Type 1 fimbriae Regulatory protein fimB	99.5	100	2.4e-118	1076
gene3317	Scaffold18	Ec_B8	VFG000879(gb|WP_000832235)	Type 1 fimbriae (VF0221)	Makes an important contribution to colonization of the bladder	Escherichia coli CFT073	Adherence	fimH	FimH protein precursor	99	100	4.5e-169	1515
gene2824	Scaffold14	Ec_B8	VFG002417(gb|WP_001301550)	ECP (VF0404)	ECP, composed of a 21-kDa pilin subunit EspA, is a pilus-adherence factor that is crucial to the virulence of E. coli O157 in humans, and is also carried by commensal strains of E. coli.; It is suggested that pathogenic E. coli strains may use ECP to mimic commensal E. coli and provide themselves with an ecological advantage for host colonization and evasion of the immune system.	Escherichia coli O157:H7 str. EDL933	Adherence	yagV/ecpE	E. coli common pilus chaperone EcpE	97.5	100	7.7e-132	1193
gene3319	Scaffold18	Ec_B8	VFG000877(gb|WP_001244821)	Type 1 fimbriae (VF0221)	Makes an important contribution to colonization of the bladder	Escherichia coli CFT073	Adherence	fimF	FimF protein precursor	98.3	100	3.3e-95	876
gene3347	Scaffold19	Ec_B8	VFG000927(gb|WP_000096764)	Enterobactin (VF0228)	Iron uptake: the siderophore enterobactin imported through the FepA receptor and the FepBCDG system	Escherichia coli CFT073	Nutritional/Metabolic factor	fepE	LPS O-antigen length regulator	96	100	2.8e-200	1785
gene3348	Scaffold19	Ec_B8	VFG000925(gb|WP_000140634)	Enterobactin (VF0228)	Iron uptake: the siderophore enterobactin imported through the FepA receptor and the FepBCDG system	Escherichia coli CFT073	Nutritional/Metabolic factor	fepC	ferrienterobactin ABC transporter ATPase	99.6	99.3	1.3e-154	1390
gene3351	Scaffold19	Ec_B8	VFG044165(gb|WP_001041793)	Enterobactin (VF0228)	Iron uptake: the siderophore enterobactin imported through the FepA receptor and the FepBCDG system	Escherichia coli CFT073	Nutritional/Metabolic factor	entS	enterobactin exporter, iron-regulated	99.5	100	3e-224	1992
gene4005	Scaffold27	Ec_B8	VFG034624(gb|WP_000755097)	Adhesive fimbriae (VF0213)	Adhesin, receptor is the oligosaccharide components of glycolipids and glycoproteins	Escherichia coli E24377A	Adherence	cfaB	colonization factor antigen 1	100	100	6.5e-85	787
gene2826	Scaffold14	Ec_B8	VFG002415(gb|WP_001131063)	ECP (VF0404)	ECP, composed of a 21-kDa pilin subunit EspA, is a pilus-adherence factor that is crucial to the virulence of E. coli O157 in humans, and is also carried by commensal strains of E. coli.; It is suggested that pathogenic E. coli strains may use ECP to mimic commensal E. coli and provide themselves with an ecological advantage for host colonization and evasion of the immune system.	Escherichia coli O157:H7 str. EDL933	Adherence	yagX/ecpC	E. coli common pilus usher EcpC	99.5	100	0	4279
gene3330	Scaffold19	Ec_B8	VFG034679(gb|WP_000074207)	Ibes (VF0237)	Contributes to brain microvascular endothelial cells (BMECs) invasion via a ligand-receptor interaction	Escherichia coli O45:K1:H7 str. S88	Invasion	ibeB	Cu(+)/Ag(+) efflux RND transporter outer membrane channel CusC	98.9	100	4.7e-250	2215
gene3320	Scaffold18	Ec_B8	VFG000876(gb|WP_000120946)	Type 1 fimbriae (VF0221)	Makes an important contribution to colonization of the bladder	Escherichia coli CFT073	Adherence	fimD	Outer membrane usher protein fimD precursor	99.5	100	0	4594
gene3354	Scaffold19	Ec_B8	VFG000932(gb|WP_000026784)	Enterobactin (VF0228)	Iron uptake: the siderophore enterobactin imported through the FepA receptor and the FepBCDG system	Escherichia coli CFT073	Nutritional/Metabolic factor	entE	2,3-dihydroxybenzoate-AMP ligase component of enterobactin synthase multienzyme complex	98.9	100	3.6E-310	2734
gene3512	Scaffold21	Ec_B8	VFG043206(gb|WP_005164479)	Flagella (VF0394)	Required for efficient cellular invasion.; YplA, a phospholipase is secreted by this type III flagellum secretion system. YplA is required for survival of Y. enterocolitica in the Peyer's patches and for stimulation of the acute inflammatory response of the host to the infection;contributed to the initiation of biofilm formation	Yersinia enterocolitica subsp. enterocolitica 8081	Motility	cheY	chemotaxis regulatory protein CheY	91.5	100	3.2e-63	599
gene3971	Scaffold26	Ec_B8	VFG000903(gb|WP_001045652)	Pic (VF0232)	Protease, mucinase	Escherichia coli CFT073	Effector delivery system	pic	Pic serine protease precursor, autotransporter	100	100	0	7073
gene4003	Scaffold27	Ec_B8	VFG034648(gb|WP_001245988)	Adhesive fimbriae (VF0213)	Adhesin, receptor is the oligosaccharide components of glycolipids and glycoproteins	Escherichia coli E24377A	Adherence	cfaD/cfaE	minor pilin and initiator	100	100	7.5e-219	1945
gene4004	Scaffold27	Ec_B8	VFG034636(gb|WP_000358674)	Adhesive fimbriae (VF0213)	Adhesin, receptor is the oligosaccharide components of glycolipids and glycoproteins	Escherichia coli E24377A	Adherence	cfaC	colonisation factor antigen c, usher	100	100	0	4583
gene4462	Scaffold35	Ec_B8	VFG034721(gb|WP_000556298)	Ibes (VF0237)	Contributes to brain microvascular endothelial cells (BMECs) invasion via a ligand-receptor interaction	Escherichia coli O45:K1:H7 str. S88	Invasion	ibeC	phosphoethanolamine transferase CptA	98.6	100	0	3014
gene2833	Scaffold14	Ec_B8	VFG045349(gb|WP_000092542)	FdeC (VF0506)	Binding to epithelial cells and collagen I, II, V, VI; aggregation; kidney and bladder colonization	Escherichia coli O45:K1:H7 str. S88	Adherence	fdeC	adhesin FdeC	91.4	99.8	0	6414
gene3342	Scaffold19	Ec_B8	VFG000929(gb|WP_001375021)	Enterobactin (VF0228)	Iron uptake: the siderophore enterobactin imported through the FepA receptor and the FepBCDG system	Escherichia coli CFT073	Nutritional/Metabolic factor	entD	phosphopantetheinyl transferase component of enterobactin synthase multienzyme complex	94.7	98.6	1.7e-111	1017
gene3349	Scaffold19	Ec_B8	VFG000928(gb|WP_000640938)	Enterobactin (VF0228)	Iron uptake: the siderophore enterobactin imported through the FepA receptor and the FepBCDG system	Escherichia coli CFT073	Nutritional/Metabolic factor	fepG	iron-enterobactin ABC transporter permease	97.6	100	1.2e-170	1529
gene4831	Scaffold48	Ec_B8	VFG000872(gb|WP_000044711)	Type 1 fimbriae (VF0221)	Makes an important contribution to colonization of the bladder	Escherichia coli CFT073	Adherence	fimE	Type 1 fimbriae Regulatory protein fimE	100	100	4.7e-114	1039
gene3350	Scaffold19	Ec_B8	VFG000926(gb|WP_001443194)	Enterobactin (VF0228)	Iron uptake: the siderophore enterobactin imported through the FepA receptor and the FepBCDG system	Escherichia coli CFT073	Nutritional/Metabolic factor	fepD	ferrienterobactin ABC transporter permease	99.7	100	1.4e-171	1537
gene3700	Scaffold23	Ec_B8	VFG000478(gb|NP_459678)	Fur (VF0113)	Repress the expression of iron-regulated genes; also required for acid-induced activation of atr genes	Salmonella enterica subsp. enterica serovar Typhimurium str. LT2	Regulation	fur	ferric iron uptake transcriptional regulator	99.3	98.6	4.9e-84	779
gene2827	Scaffold14	Ec_B8	VFG002412(gb|WP_000716386)	ECP (VF0404)	ECP, composed of a 21-kDa pilin subunit EspA, is a pilus-adherence factor that is crucial to the virulence of E. coli O157 in humans, and is also carried by commensal strains of E. coli.; It is suggested that pathogenic E. coli strains may use ECP to mimic commensal E. coli and provide themselves with an ecological advantage for host colonization and evasion of the immune system.	Escherichia coli O157:H7 str. EDL933	Adherence	yagY/ecpB	E. coli common pilus chaperone EcpB	98.2	100	2e-121	1103
gene2829	Scaffold14	Ec_B8	VFG002413(gb|WP_000389022)	ECP (VF0404)	ECP, composed of a 21-kDa pilin subunit EspA, is a pilus-adherence factor that is crucial to the virulence of E. coli O157 in humans, and is also carried by commensal strains of E. coli.; It is suggested that pathogenic E. coli strains may use ECP to mimic commensal E. coli and provide themselves with an ecological advantage for host colonization and evasion of the immune system.	Escherichia coli O157:H7 str. EDL933	Adherence	ykgK/ecpR	regulator protein EcpR	98.3	100	5e-99	909
gene3321	Scaffold18	Ec_B8	VFG000875(gb|WP_000066579)	Type 1 fimbriae (VF0221)	Makes an important contribution to colonization of the bladder	Escherichia coli CFT073	Adherence	fimC	Chaperone protein fimC precursor	98.8	100	7.1e-133	1202
gene3352	Scaffold19	Ec_B8	VFG000924(gb|WP_001234311)	Enterobactin (VF0228)	Iron uptake: the siderophore enterobactin imported through the FepA receptor and the FepBCDG system	Escherichia coli CFT073	Nutritional/Metabolic factor	fepB	ferrienterobactin ABC transporter periplasmic binding protein	99.4	100	1.4e-173	1554
gene3461	Scaffold20	Ec_B8	VFG001444(gb|AAG10151)	AslA (VF0238)	Contributes to brain microvascular endothelial cells (BMECs) invasion	Escherichia coli O18:K1:H7 str. RS218	Invasion	aslA	putative arylsulfatase	93.5	86.8	3.7e-18	207
gene1600	Scaffold7	Ec_CD47	VFG001443(gb|AAF37887)	OmpA (VF0236)	Contributes to brain microvascular endothelial cells (BMECs) invasion via a ligand-receptor interaction. Interaction of OmpA with its receptor induces actin condensation at the binding site. The actin reorganization induced by E. coli depends on activation of several host proteins involved in signaling, including focal adhesion kinase, PI3-kinase, PKC-<alpha>, and caveolin-1; OmpA also binds to C…	Escherichia coli O18:K1:H7 str. RS218	Invasion	ompA	outer membrane protein A	99.1	100	1.1e-203	1814
gene1921	Scaffold9	Ec_CD47	VFG000933(gb|WP_001007140)	Enterobactin (VF0228)	Iron uptake: the siderophore enterobactin imported through the FepA receptor and the FepBCDG system	Escherichia coli CFT073	Nutritional/Metabolic factor	entB	isochorismatase	99.3	100	1.9e-169	1518
gene1926	Scaffold9	Ec_CD47	VFG000926(gb|WP_001443194)	Enterobactin (VF0228)	Iron uptake: the siderophore enterobactin imported through the FepA receptor and the FepBCDG system	Escherichia coli CFT073	Nutritional/Metabolic factor	fepD	ferrienterobactin ABC transporter permease	99.4	100	1.2e-170	1529
gene2393	Scaffold13	Ec_CD47	VFG002122(gb|WP_115801843)	TTSS secreted effectors (VF1110)	Cif (Deamidase. Induces cytopathic effects of actin stress fiber formation and cell cycle arrest. ); EspB (Pore formation, actin disruption, microvilli effacement, anti-phagocytosis. ); EspF (Inducing degradation of the aniapoptic protein AbcF2, tight junction disruption, microvilli effacement and elongation, mitochondrial dysfunction, N-WASP activation, SGLT-1 inactivation, pedestal maturation, …	Escherichia coli O157:H7 str. EDL933	Effector delivery system	nleC	Type III secretion system effector NleC, zinc metalloprotease	93.6	100	1.1e-184	1650
gene2498	Scaffold15	Ec_CD47	VFG000796(gb|WP_001053840)	TTSS (VF0191)	Injects Tir and other effector molecules directly into the host cell. Effector molecules activate cell-signaling pathways, causing alterations in the host cell cytoskeleton and resulting in the depolymerization of actin and the loss of microvilli	Escherichia coli O157:H7 str. EDL933	Effector delivery system	escF	Type III secretion system needle filament protein EscF	100	100	4.6e-35	354
gene1333	Scaffold5	Ec_CD47	VFG034754(gb|WP_000081129)	TTSS secreted effectors (VF1110)	Cif (Deamidase. Induces cytopathic effects of actin stress fiber formation and cell cycle arrest. ); EspB (Pore formation, actin disruption, microvilli effacement, anti-phagocytosis. ); EspF (Inducing degradation of the aniapoptic protein AbcF2, tight junction disruption, microvilli effacement and elongation, mitochondrial dysfunction, N-WASP activation, SGLT-1 inactivation, pedestal maturation, …	Escherichia coli O157:H7 str. EDL933	Effector delivery system	espL1	Type III secretion system effector espL1	90.3	100	1.7e-112	1026
gene2504	Scaffold15	Ec_CD47	VFG000802(gb|WP_000953255)	TTSS (VF0191)	Injects Tir and other effector molecules directly into the host cell. Effector molecules activate cell-signaling pathways, causing alterations in the host cell cytoskeleton and resulting in the depolymerization of actin and the loss of microvilli	Escherichia coli O157:H7 str. EDL933	Effector delivery system	escD	Type III secretion system outer MS ring protein EscD	97.3	100	7.1e-234	2075
gene1332	Scaffold5	Ec_CD47	VFG034754(gb|WP_000081129)	TTSS secreted effectors (VF1110)	Cif (Deamidase. Induces cytopathic effects of actin stress fiber formation and cell cycle arrest. ); EspB (Pore formation, actin disruption, microvilli effacement, anti-phagocytosis. ); EspF (Inducing degradation of the aniapoptic protein AbcF2, tight junction disruption, microvilli effacement and elongation, mitochondrial dysfunction, N-WASP activation, SGLT-1 inactivation, pedestal maturation, …	Escherichia coli O157:H7 str. EDL933	Effector delivery system	espL1	Type III secretion system effector espL1	94.6	100	6.5e-202	1799
gene0095	Scaffold1	Ec_CD47	VFG000477(gb|NP_461845)	RpoS (VF0112)	Necessary for sustaining a log-phase acid tolerance response (ATR), induction a stationary-phase acid survival system, production of thin aggregative fimbriae and expression of spv gene during stationary phase	Salmonella enterica subsp. enterica serovar Typhimurium str. LT2	Regulation	rpoS	RNA polymerase sigma factor RpoS	99.1	100	8.1e-180	1608
gene2503	Scaffold15	Ec_CD47	VFG033475(gb|WP_001273446)	TTSS (VF0172)	Injects Tir and other effector molecules directly into the host cell. Effector molecules activate cell-signaling pathways, causing alterations in the host cell cytoskeleton and resulting in the depolymerization of actin and the loss of microvilli	Escherichia coli O127:H6 str. E2348/69	Effector delivery system	sepL	Type III secretion system secretion gatekeeper SepL	94.6	100	1.7e-183	1640
gene1922	Scaffold9	Ec_CD47	VFG000932(gb|WP_000026784)	Enterobactin (VF0228)	Iron uptake: the siderophore enterobactin imported through the FepA receptor and the FepBCDG system	Escherichia coli CFT073	Nutritional/Metabolic factor	entE	2,3-dihydroxybenzoate-AMP ligase component of enterobactin synthase multienzyme complex	98.7	100	8.0E-310	2731
gene2490	Scaffold15	Ec_CD47	VFG034764(gb|WP_001121624)	TTSS secreted effectors (VF1111)	EspF (Inducing degradation of the aniapoptic protein AbcF2, tight junction disruption, microvilli effacement and elongation, mitochondrial dysfunction, N-WASP activation, SGLT-1 inactivation, pedestal maturation, inhibition of NHE3 activity, membrane remodelling; targets and disrupts the nucleolus late in infection, which is temporally controlled by host mitochondria. ); EspFu/tccP (Inducing degr…	Escherichia coli O55:H7 str. CB9615	Effector delivery system	espL2	Type III secretion system secreted effector EspL2, cysteine protease	99.5	100	3.8e-243	2155
gene2492	Scaffold15	Ec_CD47	VFG034954(gb|WP_000609742)	TTSS secreted effectors (VF1110)	Cif (Deamidase. Induces cytopathic effects of actin stress fiber formation and cell cycle arrest. ); EspB (Pore formation, actin disruption, microvilli effacement, anti-phagocytosis. ); EspF (Inducing degradation of the aniapoptic protein AbcF2, tight junction disruption, microvilli effacement and elongation, mitochondrial dysfunction, N-WASP activation, SGLT-1 inactivation, pedestal maturation, …	Escherichia coli O157:H7 str. EDL933	Effector delivery system	nleE	Type III secretion system effector NleE	100	100	3.6e-131	1187
gene1927	Scaffold9	Ec_CD47	VFG000928(gb|WP_000640938)	Enterobactin (VF0228)	Iron uptake: the siderophore enterobactin imported through the FepA receptor and the FepBCDG system	Escherichia coli CFT073	Nutritional/Metabolic factor	fepG	iron-enterobactin ABC transporter permease	97.9	100	5.3e-171	1532
gene2494	Scaffold15	Ec_CD47	VFG034928(gb|WP_001239082)	Lymphostatin/LifA (VF0175)	Inhibiting the expression of multiple lymphokines, including IL2, IL4, and interferon-<gamma> at the level of transcription, and inhibits lymphocytes proliferation	Escherichia coli O55:H7 str. CB9615	Effector delivery system	lifA/efa1	lymphostatin Efa1/LifA	98.3	100	0	16295
gene1930	Scaffold9	Ec_CD47	VFG000930(gb|WP_000077767)	Enterobactin (VF0228)	Iron uptake: the siderophore enterobactin imported through the FepA receptor and the FepBCDG system	Escherichia coli CFT073	Nutritional/Metabolic factor	entF	enterobactin synthase multienzyme complex component, ATP-dependent	96.4	99.9	0	6512
gene1836	Scaffold9	Ec_CD47	VFG000478(gb|NP_459678)	Fur (VF0113)	Repress the expression of iron-regulated genes; also required for acid-induced activation of atr genes	Salmonella enterica subsp. enterica serovar Typhimurium str. LT2	Regulation	fur	ferric iron uptake transcriptional regulator	99.3	98.6	4.9e-84	779
gene1923	Scaffold9	Ec_CD47	VFG000931(gb|WP_001336900)	Enterobactin (VF0228)	Iron uptake: the siderophore enterobactin imported through the FepA receptor and the FepBCDG system	Escherichia coli CFT073	Nutritional/Metabolic factor	entC	isochorismate synthase 1	99.2	100	1.6e-222	1977
gene0537	Scaffold2	Ec_CD47	VFG049018(gb|WP_002913007)	RcsAB (VF0571)	RcsB combined with the unstable auxiliary regulator RcsA to bind to an RcsAB box in the promoter region to upregulate the cps genes expression	Klebsiella pneumoniae subsp. pneumoniae NTUH-K2044	Regulation	rcsB	transcriptional regulator RcsB	96.8	100	1.5e-113	1035
gene1924	Scaffold9	Ec_CD47	VFG000924(gb|WP_001234311)	Enterobactin (VF0228)	Iron uptake: the siderophore enterobactin imported through the FepA receptor and the FepBCDG system	Escherichia coli CFT073	Nutritional/Metabolic factor	fepB	ferrienterobactin ABC transporter periplasmic binding protein	99.7	100	9.9e-175	1564
gene1928	Scaffold9	Ec_CD47	VFG000925(gb|WP_000140634)	Enterobactin (VF0228)	Iron uptake: the siderophore enterobactin imported through the FepA receptor and the FepBCDG system	Escherichia coli CFT073	Nutritional/Metabolic factor	fepC	ferrienterobactin ABC transporter ATPase	99.3	99.3	3.7e-154	1386
gene2491	Scaffold15	Ec_CD47	VFG034932(gb|WP_000953022)	TTSS secreted effectors (VF1110)	Cif (Deamidase. Induces cytopathic effects of actin stress fiber formation and cell cycle arrest. ); EspB (Pore formation, actin disruption, microvilli effacement, anti-phagocytosis. ); EspF (Inducing degradation of the aniapoptic protein AbcF2, tight junction disruption, microvilli effacement and elongation, mitochondrial dysfunction, N-WASP activation, SGLT-1 inactivation, pedestal maturation, …	Escherichia coli O157:H7 str. EDL933	Effector delivery system	nleB1	Type III secretion system effector nleB1	99.4	100	6.4e-193	1721
gene1920	Scaffold9	Ec_CD47	VFG000934(gb|WP_000348393)	Enterobactin (VF0228)	Iron uptake: the siderophore enterobactin imported through the FepA receptor and the FepBCDG system	Escherichia coli CFT073	Nutritional/Metabolic factor	entA	2,3-dihydro-2,3-dihydroxybenzoate dehydrogenase EntA	98	100	1.9e-133	1207
gene1932	Scaffold9	Ec_CD47	VFG044159(gb|WP_000125846)	Enterobactin (VF0228)	Iron uptake: the siderophore enterobactin imported through the FepA receptor and the FepBCDG system	Escherichia coli CFT073	Nutritional/Metabolic factor	fes	enterobactin/ferric enterobactin esterase	96.3	100	7.4e-244	2161
gene1933	Scaffold9	Ec_CD47	VFG000923(gb|WP_001034892)	Enterobactin (VF0228)	Iron uptake: the siderophore enterobactin imported through the FepA receptor and the FepBCDG system	Escherichia coli CFT073	Nutritional/Metabolic factor	fepA	ferrienterobactin outer membrane transporter	99.5	100	0	3942
gene1934	Scaffold9	Ec_CD47	VFG000929(gb|WP_001375021)	Enterobactin (VF0228)	Iron uptake: the siderophore enterobactin imported through the FepA receptor and the FepBCDG system	Escherichia coli CFT073	Nutritional/Metabolic factor	entD	phosphopantetheinyl transferase component of enterobactin synthase multienzyme complex	94.7	98.6	1.7e-111	1017
gene1946	Scaffold9	Ec_CD47	VFG034679(gb|WP_000074207)	Ibes (VF0237)	Contributes to brain microvascular endothelial cells (BMECs) invasion via a ligand-receptor interaction	Escherichia coli O45:K1:H7 str. S88	Invasion	ibeB	Cu(+)/Ag(+) efflux RND transporter outer membrane channel CusC	98.5	100	6.1e-250	2214
gene2499	Scaffold15	Ec_CD47	VFG033439(gb|WP_000228584)	TTSS (VF0172)	Injects Tir and other effector molecules directly into the host cell. Effector molecules activate cell-signaling pathways, causing alterations in the host cell cytoskeleton and resulting in the depolymerization of actin and the loss of microvilli	Escherichia coli O127:H6 str. E2348/69	Effector delivery system	cesD2	chaperone for EspD	97.8	100	7.2e-74	691
gene1929	Scaffold9	Ec_CD47	VFG000927(gb|WP_000096764)	Enterobactin (VF0228)	Iron uptake: the siderophore enterobactin imported through the FepA receptor and the FepBCDG system	Escherichia coli CFT073	Nutritional/Metabolic factor	fepE	LPS O-antigen length regulator	93.6	100	1.2e-195	1745
gene1949	Scaffold9	Ec_CD47	VFG049916(gb|WP_000103365)	T6SS (VF0579)	Plays a role in interbacterial competition and host colonization	Shigella sonnei Ss046	Effector delivery system	vgrG/tssI	type VI secretion system effector VgrG	92.2	83.6	6.1e-301	2655
gene2506	Scaffold15	Ec_CD47	VFG033493(gb|WP_000098791)	TTSS (VF0172)	Injects Tir and other effector molecules directly into the host cell. Effector molecules activate cell-signaling pathways, causing alterations in the host cell cytoskeleton and resulting in the depolymerization of actin and the loss of microvilli	Escherichia coli O127:H6 str. E2348/69	Effector delivery system	cesT	multieffector chaperone	99.4	100	7.7e-88	812
gene1925	Scaffold9	Ec_CD47	VFG044165(gb|WP_001041793)	Enterobactin (VF0228)	Iron uptake: the siderophore enterobactin imported through the FepA receptor and the FepBCDG system	Escherichia coli CFT073	Nutritional/Metabolic factor	entS	enterobactin exporter, iron-regulated	99.8	100	1.8e-224	1994
gene1969	Scaffold10	Ec_CD47	VFG034849(gb|WP_000129338)	TTSS secreted effectors (VF1110)	Cif (Deamidase. Induces cytopathic effects of actin stress fiber formation and cell cycle arrest. ); EspB (Pore formation, actin disruption, microvilli effacement, anti-phagocytosis. ); EspF (Inducing degradation of the aniapoptic protein AbcF2, tight junction disruption, microvilli effacement and elongation, mitochondrial dysfunction, N-WASP activation, SGLT-1 inactivation, pedestal maturation, …	Escherichia coli O157:H7 str. EDL933	Effector delivery system	espX1	Type III secretion system effector EspX1	91.3	100	1.3e-255	2263
gene2523	Scaffold15	Ec_CD47	VFG000821(gb|WP_000444180)	TTSS (VF0191)	Injects Tir and other effector molecules directly into the host cell. Effector molecules activate cell-signaling pathways, causing alterations in the host cell cytoskeleton and resulting in the depolymerization of actin and the loss of microvilli	Escherichia coli O157:H7 str. EDL933	Effector delivery system	glrA	type III secretion system LEE transcriptional regulator GrlA	96.4	100	3.3e-74	694
gene2519	Scaffold15	Ec_CD47	VFG000817(gb|WP_000716189)	TTSS (VF0191)	Injects Tir and other effector molecules directly into the host cell. Effector molecules activate cell-signaling pathways, causing alterations in the host cell cytoskeleton and resulting in the depolymerization of actin and the loss of microvilli	Escherichia coli O157:H7 str. EDL933	Effector delivery system	escJ	Type III secretion system inner MS ring protein EscJ	95.8	100	7.2e-96	882
gene2526	Scaffold15	Ec_CD47	VFG033630(gb|WP_001291693)	TTSS (VF0172)	Injects Tir and other effector molecules directly into the host cell. Effector molecules activate cell-signaling pathways, causing alterations in the host cell cytoskeleton and resulting in the depolymerization of actin and the loss of microvilli	Escherichia coli O127:H6 str. E2348/69	Effector delivery system	escU	Type III secretion system export apparatus switch protein EscU	97.1	100	1.3e-180	1615
gene2514	Scaffold15	Ec_CD47	VFG000812(gb|WP_000622545)	TTSS (VF0191)	Injects Tir and other effector molecules directly into the host cell. Effector molecules activate cell-signaling pathways, causing alterations in the host cell cytoskeleton and resulting in the depolymerization of actin and the loss of microvilli	Escherichia coli O157:H7 str. EDL933	Effector delivery system	escN	ATPase EscN	96.6	100	3e-246	2182
gene2546	Scaffold15	Ec_CD47	VFG002049(gb|WP_001173470)	T2SS (VF0333)	Still unknown.	Shigella dysenteriae Sd197	Effector delivery system	gspF	general secretion pathway protein F	97	98	1.4e-205	1831
gene2513	Scaffold15	Ec_CD47	VFG000811(gb|WP_001062956)	TTSS (VF0191)	Injects Tir and other effector molecules directly into the host cell. Effector molecules activate cell-signaling pathways, causing alterations in the host cell cytoskeleton and resulting in the depolymerization of actin and the loss of microvilli	Escherichia coli O157:H7 str. EDL933	Effector delivery system	escO	positive regulator EscO	97.2	100	1.3e-51	498
gene2515	Scaffold15	Ec_CD47	VFG033545(gb|WP_001037821)	TTSS (VF0172)	Injects Tir and other effector molecules directly into the host cell. Effector molecules activate cell-signaling pathways, causing alterations in the host cell cytoskeleton and resulting in the depolymerization of actin and the loss of microvilli	Escherichia coli O127:H6 str. E2348/69	Effector delivery system	escV	Type III secretion system major export apparatus protein	98.1	100	0	3194
gene2520	Scaffold15	Ec_CD47	VFG033579(gb|WP_001063678)	TTSS (VF0172)	Injects Tir and other effector molecules directly into the host cell. Effector molecules activate cell-signaling pathways, causing alterations in the host cell cytoskeleton and resulting in the depolymerization of actin and the loss of microvilli	Escherichia coli O127:H6 str. E2348/69	Effector delivery system	sepD	Type III secretion system secretion switch protein SepD	90.7	100	2e-80	748
gene2516	Scaffold15	Ec_CD47	VFG000814(gb|WP_001050992)	TTSS (VF0191)	Injects Tir and other effector molecules directly into the host cell. Effector molecules activate cell-signaling pathways, causing alterations in the host cell cytoskeleton and resulting in the depolymerization of actin and the loss of microvilli	Escherichia coli O157:H7 str. EDL933	Effector delivery system	cesL	chaperone for SepL	95.7	100	5.1e-60	571
gene2522	Scaffold15	Ec_CD47	VFG000820(gb|WP_000087467)	TTSS (VF0191)	Injects Tir and other effector molecules directly into the host cell. Effector molecules activate cell-signaling pathways, causing alterations in the host cell cytoskeleton and resulting in the depolymerization of actin and the loss of microvilli	Escherichia coli O157:H7 str. EDL933	Effector delivery system	cesD	chaperone for EspB and EspD	96.7	100	4.5e-85	788
gene2531	Scaffold15	Ec_CD47	VFG033675(gb|WP_000151816)	TTSS (VF0172)	Injects Tir and other effector molecules directly into the host cell. Effector molecules activate cell-signaling pathways, causing alterations in the host cell cytoskeleton and resulting in the depolymerization of actin and the loss of microvilli	Escherichia coli O127:H6 str. E2348/69	Effector delivery system	escK	type III secretion system sorting platform component	97	100	4e-113	1031
gene2769	Scaffold18	Ec_CD47	VFG045792(gb|WP_000791650)	Curli fibers (VF1138)	In E. coli, curli fibers compose up to 85% of the biofilm biomass. Curli acts in vitro as an essential scaffold protein during biofilm formation.;In vivo, curli also directly regulates the immune system and is known to induce inflammation by activating the immune Toll-like receptors (TLRs).	Escherichia coli O25b:H4-ST131	Adherence	csgB	curlin minor subunit CsgB	100	100	5.9e-77	718
gene3607	Scaffold28	Ec_CD47	VFG034648(gb|WP_001245988)	Adhesive fimbriae (VF0213)	Adhesin, receptor is the oligosaccharide components of glycolipids and glycoproteins	Escherichia coli E24377A	Adherence	cfaD/cfaE	minor pilin and initiator	100	100	7.5e-219	1945
gene4355	Scaffold43	Ec_CD47	VFG049120(gb|WP_012737535)	Allantion utilization (VF0572)	Providing a nitrogen source to increase virulence in K. pneumoniae at certain sites of infection	Klebsiella pneumoniae subsp. pneumoniae NTUH-K2044	Nutritional/Metabolic factor	allB	allantoinase	91.4	100	2.9e-252	2234
gene2525	Scaffold15	Ec_CD47	VFG000823(gb|WP_000720639)	TTSS (VF0191)	Injects Tir and other effector molecules directly into the host cell. Effector molecules activate cell-signaling pathways, causing alterations in the host cell cytoskeleton and resulting in the depolymerization of actin and the loss of microvilli	Escherichia coli O157:H7 str. EDL933	Effector delivery system	etgA	T3SS-associated peptidoglycan lytic enzyme	96.7	98.7	2.6e-80	747
gene4960	Scaffold66	Ec_CD47	VFG049916(gb|WP_000103365)	T6SS (VF0579)	Plays a role in interbacterial competition and host colonization	Shigella sonnei Ss046	Effector delivery system	vgrG/tssI	type VI secretion system effector VgrG	98.2	100	0	3728
gene2543	Scaffold15	Ec_CD47	VFG002052(gb|WP_000820136)	T2SS (VF0333)	Still unknown.	Shigella dysenteriae Sd197	Effector delivery system	gspI	general secretion pathway protein I	92.7	100	1.3e-58	559
gene5534	Scaffold180	Ec_CD47	VFG034942(gb|WP_000950813)	TTSS secreted effectors (VF1110)	Cif (Deamidase. Induces cytopathic effects of actin stress fiber formation and cell cycle arrest. ); EspB (Pore formation, actin disruption, microvilli effacement, anti-phagocytosis. ); EspF (Inducing degradation of the aniapoptic protein AbcF2, tight junction disruption, microvilli effacement and elongation, mitochondrial dysfunction, N-WASP activation, SGLT-1 inactivation, pedestal maturation, …	Escherichia coli O157:H7 str. EDL933	Effector delivery system	nleB2	Type III secretion system effector NleB2	97.7	100	1.6e-123	1121
gene2902	Scaffold19	Ec_CD47	VFG000879(gb|WP_000832235)	Type 1 fimbriae (VF0221)	Makes an important contribution to colonization of the bladder	Escherichia coli CFT073	Adherence	fimH	FimH protein precursor	99	100	4.5e-169	1515
gene3605	Scaffold28	Ec_CD47	VFG034624(gb|WP_000755097)	Adhesive fimbriae (VF0213)	Adhesin, receptor is the oligosaccharide components of glycolipids and glycoproteins	Escherichia coli E24377A	Adherence	cfaB	colonization factor antigen 1	100	100	6.5e-85	787
gene4522	Scaffold47	Ec_CD47	VFG035000(gb|WP_001131642)	TTSS secreted effectors (VF1111)	EspF (Inducing degradation of the aniapoptic protein AbcF2, tight junction disruption, microvilli effacement and elongation, mitochondrial dysfunction, N-WASP activation, SGLT-1 inactivation, pedestal maturation, inhibition of NHE3 activity, membrane remodelling; targets and disrupts the nucleolus late in infection, which is temporally controlled by host mitochondria. ); EspFu/tccP (Inducing degr…	Escherichia coli O55:H7 str. CB9615	Effector delivery system	nleG2-4	DUF1076 domain-containing protein	99	100	1.9e-104	956
gene2527	Scaffold15	Ec_CD47	VFG033639(gb|WP_001002835)	TTSS (VF0172)	Injects Tir and other effector molecules directly into the host cell. Effector molecules activate cell-signaling pathways, causing alterations in the host cell cytoskeleton and resulting in the depolymerization of actin and the loss of microvilli	Escherichia coli O127:H6 str. E2348/69	Effector delivery system	escT	Type III secretion system minor export apparatus protein EscT	98.1	100	6.2e-135	1220
gene2542	Scaffold15	Ec_CD47	VFG002053(gb|WP_001250462)	T2SS (VF0333)	Still unknown.	Shigella dysenteriae Sd197	Effector delivery system	gspJ	general secretion pathway protein J	98.5	100	2.4e-110	1007
gene2549	Scaffold15	Ec_CD47	VFG002046(gb|WP_000135089)	T2SS (VF0333)	Still unknown.	Shigella dysenteriae Sd197	Effector delivery system	gspC	general secretion pathway protein C	93.8	100	1.2e-141	1278
gene2766	Scaffold18	Ec_CD47	VFG045789(gb|WP_001264082)	Curli fibers (VF1138)	In E. coli, curli fibers compose up to 85% of the biofilm biomass. Curli acts in vitro as an essential scaffold protein during biofilm formation.;In vivo, curli also directly regulates the immune system and is known to induce inflammation by activating the immune Toll-like receptors (TLRs).	Escherichia coli O25b:H4-ST131	Adherence	cgsF	curli production assembly/transport protein CsgF	99.3	100	1.1e-74	698
gene4088	Scaffold36	Ec_CD47	VFG002413(gb|WP_000389022)	ECP (VF0404)	ECP, composed of a 21-kDa pilin subunit EspA, is a pilus-adherence factor that is crucial to the virulence of E. coli O157 in humans, and is also carried by commensal strains of E. coli.; It is suggested that pathogenic E. coli strains may use ECP to mimic commensal E. coli and provide themselves with an ecological advantage for host colonization and evasion of the immune system.	Escherichia coli O157:H7 str. EDL933	Adherence	ykgK/ecpR	regulator protein EcpR	97.8	100	2.5e-98	903
gene4698	Scaffold53	Ec_CD47	VFG049911(gb|WP_000393837)	T6SS (VF0579)	Plays a role in interbacterial competition and host colonization	Shigella sonnei Ss046	Effector delivery system	tssF	Type VI secretion system protein TssF	100	96.8	3.2e-68	642
gene3604	Scaffold28	Ec_CD47	VFG034612(gb|WP_000225871)	Adhesive fimbriae (VF0213)	Adhesin, receptor is the oligosaccharide components of glycolipids and glycoproteins	Escherichia coli E24377A	Adherence	cfaA	colonisation factor antigen a, chaperone	98.3	100	3.9e-131	1187
gene4839	Scaffold59	Ec_CD47	VFG034780(gb|WP_001132163)	TTSS secreted effectors (VF1111)	EspF (Inducing degradation of the aniapoptic protein AbcF2, tight junction disruption, microvilli effacement and elongation, mitochondrial dysfunction, N-WASP activation, SGLT-1 inactivation, pedestal maturation, inhibition of NHE3 activity, membrane remodelling; targets and disrupts the nucleolus late in infection, which is temporally controlled by host mitochondria. ); EspFu/tccP (Inducing degr…	Escherichia coli O55:H7 str. CB9615	Effector delivery system	espM1	Type III secretion system effector EspM1, Rho guanine exchange factor	92.9	100	9e-102	933
gene4842	Scaffold59	Ec_CD47	VFG035025(gb|WP_001443810)	TTSS secreted effectors (VF1110)	Cif (Deamidase. Induces cytopathic effects of actin stress fiber formation and cell cycle arrest. ); EspB (Pore formation, actin disruption, microvilli effacement, anti-phagocytosis. ); EspF (Inducing degradation of the aniapoptic protein AbcF2, tight junction disruption, microvilli effacement and elongation, mitochondrial dysfunction, N-WASP activation, SGLT-1 inactivation, pedestal maturation, …	Escherichia coli O157:H7 str. EDL933	Effector delivery system	nleG6-1	DUF1076 domain-containing protein	98.1	97.6	5.9e-115	1047
gene4687	Scaffold53	Ec_CD47	VFG049899(gb|WP_001087735)	T6SS (VF0579)	Plays a role in interbacterial competition and host colonization	Shigella sonnei Ss046	Effector delivery system	tssA	Type VI secretion system protein TssA	98.7	100	3.6e-255	2259
gene4833	Scaffold59	Ec_CD47	VFG000475(gb|NP_460201)	PhoPQ (VF0111)	Activated by low divalent cations magnesium and calcium levels; control expression of more than 40 genes; required for intracellular survival, cationic antimicrobial peptides (CAMPs) resistance, stimulation of cytokine secretion	Salmonella enterica subsp. enterica serovar Typhimurium str. LT2	Regulation	phoP	response regulator in two-component regulatory system with PhoQ	93.7	100	9.2e-119	1080
gene4840	Scaffold59	Ec_CD47	VFG035053(gb|WP_001144077)	TTSS secreted effectors (VF1110)	Cif (Deamidase. Induces cytopathic effects of actin stress fiber formation and cell cycle arrest. ); EspB (Pore formation, actin disruption, microvilli effacement, anti-phagocytosis. ); EspF (Inducing degradation of the aniapoptic protein AbcF2, tight junction disruption, microvilli effacement and elongation, mitochondrial dysfunction, N-WASP activation, SGLT-1 inactivation, pedestal maturation, …	Escherichia coli O157:H7 str. EDL933	Effector delivery system	nleG8-2	DUF1076 domain-containing protein	98.1	100	4.1e-124	1126
gene2765	Scaffold18	Ec_CD47	VFG045788(gb|WP_001189322)	Curli fibers (VF1138)	In E. coli, curli fibers compose up to 85% of the biofilm biomass. Curli acts in vitro as an essential scaffold protein during biofilm formation.;In vivo, curli also directly regulates the immune system and is known to induce inflammation by activating the immune Toll-like receptors (TLRs).	Escherichia coli O25b:H4-ST131	Adherence	cgsG	curli production assembly/transport protein CsgG	99.6	100	1.3e-154	1390
gene2899	Scaffold19	Ec_CD47	VFG000876(gb|WP_000120946)	Type 1 fimbriae (VF0221)	Makes an important contribution to colonization of the bladder	Escherichia coli CFT073	Adherence	fimD	Outer membrane usher protein fimD precursor	99.4	100	0	4583
gene2901	Scaffold19	Ec_CD47	VFG000878(gb|WP_000872015)	Type 1 fimbriae (VF0221)	Makes an important contribution to colonization of the bladder	Escherichia coli CFT073	Adherence	fimG	FimG protein precursor	98.2	100	5.9e-86	796
gene4689	Scaffold53	Ec_CD47	VFG049903(gb|WP_001240533)	T6SS (VF0579)	Plays a role in interbacterial competition and host colonization	Shigella sonnei Ss046	Effector delivery system	tssA	Type VI secretion system protein TssA	99.4	100	1.2e-269	2384
gene4955	Scaffold66	Ec_CD47	VFG049911(gb|WP_000393837)	T6SS (VF0579)	Plays a role in interbacterial competition and host colonization	Shigella sonnei Ss046	Effector delivery system	tssF	Type VI secretion system protein TssF	99.6	99.8	6.9e-300	2645
gene4958	Scaffold66	Ec_CD47	VFG049914(gb|WP_000037389)	T6SS (VF0579)	Plays a role in interbacterial competition and host colonization	Shigella sonnei Ss046	Effector delivery system	tssB	Type VI secretion system protein TssB	100	100	2.8e-88	816
gene4959	Scaffold66	Ec_CD47	VFG049915(gb|WP_001142968)	T6SS (VF0579)	Plays a role in interbacterial competition and host colonization	Shigella sonnei Ss046	Effector delivery system	hcp2/tssD2	Type VI secretion system protein, Hcp family	99.4	100	8.7e-101	924
gene4961	Scaffold66	Ec_CD47	VFG049917(gb|WP_000508696)	T6SS (VF0579)	Plays a role in interbacterial competition and host colonization	Shigella sonnei Ss046	Effector delivery system	rhs/PAAR	Type VI secretion system protein, PAAR family	91.3	99.9	0	6842
gene2524	Scaffold15	Ec_CD47	VFG033612(gb|WP_000605364)	TTSS (VF0172)	Injects Tir and other effector molecules directly into the host cell. Effector molecules activate cell-signaling pathways, causing alterations in the host cell cytoskeleton and resulting in the depolymerization of actin and the loss of microvilli	Escherichia coli O127:H6 str. E2348/69	Effector delivery system	glrR	type III secretion system LEE GrlA-binding negative regulator GrlR	94.8	97.5	1.8e-60	575
gene2545	Scaffold15	Ec_CD47	VFG002050(gb|WP_001087302)	T2SS (VF0333)	Still unknown.	Shigella dysenteriae Sd197	Effector delivery system	gspG	general secretion pathway protein G	99.3	100	1.1e-83	776
gene2547	Scaffold15	Ec_CD47	VFG002048(gb|WP_000249362)	T2SS (VF0333)	Still unknown.	Shigella dysenteriae Sd197	Effector delivery system	gspE	general secretion pathway protein E	98.2	100	4.1e-276	2440
gene2898	Scaffold19	Ec_CD47	VFG000875(gb|WP_000066579)	Type 1 fimbriae (VF0221)	Makes an important contribution to colonization of the bladder	Escherichia coli CFT073	Adherence	fimC	Chaperone protein fimC precursor	98.8	100	7.1e-133	1202
gene2983	Scaffold20	Ec_CD47	VFG001444(gb|AAG10151)	AslA (VF0238)	Contributes to brain microvascular endothelial cells (BMECs) invasion	Escherichia coli O18:K1:H7 str. RS218	Invasion	aslA	putative arylsulfatase	95.7	86.8	1.7e-18	210
gene3606	Scaffold28	Ec_CD47	VFG034636(gb|WP_000358674)	Adhesive fimbriae (VF0213)	Adhesin, receptor is the oligosaccharide components of glycolipids and glycoproteins	Escherichia coli E24377A	Adherence	cfaC	colonisation factor antigen c, usher	99.8	100	0	4577
gene4084	Scaffold36	Ec_CD47	VFG045349(gb|WP_000092542)	FdeC (VF0506)	Binding to epithelial cells and collagen I, II, V, VI; aggregation; kidney and bladder colonization	Escherichia coli O45:K1:H7 str. S88	Adherence	fdeC	adhesin FdeC	91.2	99.8	0	6412
gene4089	Scaffold36	Ec_CD47	VFG002414(gb|WP_000730972)	ECP (VF0404)	ECP, composed of a 21-kDa pilin subunit EspA, is a pilus-adherence factor that is crucial to the virulence of E. coli O157 in humans, and is also carried by commensal strains of E. coli.; It is suggested that pathogenic E. coli strains may use ECP to mimic commensal E. coli and provide themselves with an ecological advantage for host colonization and evasion of the immune system.	Escherichia coli O157:H7 str. EDL933	Adherence	yagZ/ecpA	E. coli common pilus structural subunit EcpA	100	100	2.4e-102	938
gene4093	Scaffold36	Ec_CD47	VFG002417(gb|WP_001301550)	ECP (VF0404)	ECP, composed of a 21-kDa pilin subunit EspA, is a pilus-adherence factor that is crucial to the virulence of E. coli O157 in humans, and is also carried by commensal strains of E. coli.; It is suggested that pathogenic E. coli strains may use ECP to mimic commensal E. coli and provide themselves with an ecological advantage for host colonization and evasion of the immune system.	Escherichia coli O157:H7 str. EDL933	Adherence	yagV/ecpE	E. coli common pilus chaperone EcpE	97.5	100	7.7e-132	1193
gene4695	Scaffold53	Ec_CD47	VFG049908(gb|WP_001080148)	T6SS (VF0579)	Plays a role in interbacterial competition and host colonization	Shigella sonnei Ss046	Effector delivery system	tssJ	Type VI secretion system protein TssJ	99.4	100	8.6e-96	881
gene5535	Scaffold180	Ec_CD47	VFG002122(gb|WP_115801843)	TTSS secreted effectors (VF1110)	Cif (Deamidase. Induces cytopathic effects of actin stress fiber formation and cell cycle arrest. ); EspB (Pore formation, actin disruption, microvilli effacement, anti-phagocytosis. ); EspF (Inducing degradation of the aniapoptic protein AbcF2, tight junction disruption, microvilli effacement and elongation, mitochondrial dysfunction, N-WASP activation, SGLT-1 inactivation, pedestal maturation, …	Escherichia coli O157:H7 str. EDL933	Effector delivery system	nleC	Type III secretion system effector NleC, zinc metalloprotease	96.9	100	2.2e-48	470
gene2541	Scaffold15	Ec_CD47	VFG002054(gb|WP_000633233)	T2SS (VF0333)	Still unknown.	Shigella dysenteriae Sd197	Effector delivery system	gspK	general secretion pathway protein K	98.2	100	2.8e-177	1586
gene2645	Scaffold16	Ec_CD47	VFG034873(gb|WP_001270084)	TTSS secreted effectors (VF1110)	Cif (Deamidase. Induces cytopathic effects of actin stress fiber formation and cell cycle arrest. ); EspB (Pore formation, actin disruption, microvilli effacement, anti-phagocytosis. ); EspF (Inducing degradation of the aniapoptic protein AbcF2, tight junction disruption, microvilli effacement and elongation, mitochondrial dysfunction, N-WASP activation, SGLT-1 inactivation, pedestal maturation, …	Escherichia coli O157:H7 str. EDL933	Effector delivery system	espX5	Type III secretion system effector EspX5	92.6	100	1.6e-228	2029
gene2771	Scaffold18	Ec_CD47	VFG045794(gb|WP_000992818)	Curli fibers (VF1138)	In E. coli, curli fibers compose up to 85% of the biofilm biomass. Curli acts in vitro as an essential scaffold protein during biofilm formation.;In vivo, curli also directly regulates the immune system and is known to induce inflammation by activating the immune Toll-like receptors (TLRs).	Escherichia coli O25b:H4-ST131	Adherence	csgC	curli assembly protein CsgC	98.2	100	3e-54	521
gene2897	Scaffold19	Ec_CD47	VFG000874(gb|WP_000824100)	Type 1 fimbriae (VF0221)	Makes an important contribution to colonization of the bladder	Escherichia coli CFT073	Adherence	fimI	Fimbrin-like protein fimI precursor	98.2	100	5.8e-94	865
gene4407	Scaffold44	Ec_CD47	VFG034817(gb|WP_000671691)	TTSS secreted effectors (VF1111)	EspF (Inducing degradation of the aniapoptic protein AbcF2, tight junction disruption, microvilli effacement and elongation, mitochondrial dysfunction, N-WASP activation, SGLT-1 inactivation, pedestal maturation, inhibition of NHE3 activity, membrane remodelling; targets and disrupts the nucleolus late in infection, which is temporally controlled by host mitochondria. ); EspFu/tccP (Inducing degr…	Escherichia coli O55:H7 str. CB9615	Effector delivery system	espR1	Type III secretion system effector espR1	91.2	81.4	1.4e-184	1650
gene5264	Scaffold99	Ec_CD47	VFG034746(gb|WP_000938118)	TTSS secreted effectors (VF1110)	Cif (Deamidase. Induces cytopathic effects of actin stress fiber formation and cell cycle arrest. ); EspB (Pore formation, actin disruption, microvilli effacement, anti-phagocytosis. ); EspF (Inducing degradation of the aniapoptic protein AbcF2, tight junction disruption, microvilli effacement and elongation, mitochondrial dysfunction, N-WASP activation, SGLT-1 inactivation, pedestal maturation, …	Escherichia coli O157:H7 str. EDL933	Effector delivery system	espK	Type III secretion system effector EspK	97.8	100	4.9e-260	2301
gene2544	Scaffold15	Ec_CD47	VFG002051(gb|WP_001115126)	T2SS (VF0333)	Still unknown.	Shigella dysenteriae Sd197	Effector delivery system	gspH	general secretion pathway protein H	95.7	100	4e-99	910
gene2894	Scaffold19	Ec_CD47	VFG000871(gb|WP_000790574)	Type 1 fimbriae (VF0221)	Makes an important contribution to colonization of the bladder	Escherichia coli CFT073	Adherence	fimB	Type 1 fimbriae Regulatory protein fimB	99.5	100	2.4e-118	1076
gene2895	Scaffold19	Ec_CD47	VFG000872(gb|WP_000044711)	Type 1 fimbriae (VF0221)	Makes an important contribution to colonization of the bladder	Escherichia coli CFT073	Adherence	fimE	Type 1 fimbriae Regulatory protein fimE	100	100	4.7e-114	1039
gene4693	Scaffold53	Ec_CD47	VFG049905(gb|WP_000343289)	T6SS (VF0579)	Plays a role in interbacterial competition and host colonization	Shigella sonnei Ss046	Effector delivery system	tssL	Type VI secretion system protein TssL	99.2	100	2.6e-146	1318
gene2530	Scaffold15	Ec_CD47	VFG000828(gb|WP_000780681)	TTSS (VF0191)	Injects Tir and other effector molecules directly into the host cell. Effector molecules activate cell-signaling pathways, causing alterations in the host cell cytoskeleton and resulting in the depolymerization of actin and the loss of microvilli	Escherichia coli O157:H7 str. EDL933	Effector delivery system	escL	negative regulator EscL, stator protein	90.8	100	1.5e-102	940
gene2548	Scaffold15	Ec_CD47	VFG002047(gb|WP_000498818)	T2SS (VF0333)	Still unknown.	Shigella dysenteriae Sd197	Effector delivery system	gspD	general secretion pathway protein D	99	100	0	3326
gene2768	Scaffold18	Ec_CD47	VFG045791(gb|WP_000481500)	Curli fibers (VF1138)	In E. coli, curli fibers compose up to 85% of the biofilm biomass. Curli acts in vitro as an essential scaffold protein during biofilm formation.;In vivo, curli also directly regulates the immune system and is known to induce inflammation by activating the immune Toll-like receptors (TLRs).	Escherichia coli O25b:H4-ST131	Adherence	cgsD	transcriptional regulator CsgD	100	100	3.9e-122	1109
gene2770	Scaffold18	Ec_CD47	VFG045793(gb|WP_000771429)	Curli fibers (VF1138)	In E. coli, curli fibers compose up to 85% of the biofilm biomass. Curli acts in vitro as an essential scaffold protein during biofilm formation.;In vivo, curli also directly regulates the immune system and is known to induce inflammation by activating the immune Toll-like receptors (TLRs).	Escherichia coli O25b:H4-ST131	Adherence	csgA	curlin major subunit CsgA	98	100	1.2e-77	724
gene4092	Scaffold36	Ec_CD47	VFG002416(gb|WP_001265657)	ECP (VF0404)	ECP, composed of a 21-kDa pilin subunit EspA, is a pilus-adherence factor that is crucial to the virulence of E. coli O157 in humans, and is also carried by commensal strains of E. coli.; It is suggested that pathogenic E. coli strains may use ECP to mimic commensal E. coli and provide themselves with an ecological advantage for host colonization and evasion of the immune system.	Escherichia coli O157:H7 str. EDL933	Adherence	yagW/ecpD	polymerized tip adhesin of ECP fibers	98.7	100	0	2844
gene2518	Scaffold15	Ec_CD47	VFG033562(gb|WP_001059798)	TTSS (VF0172)	Injects Tir and other effector molecules directly into the host cell. Effector molecules activate cell-signaling pathways, causing alterations in the host cell cytoskeleton and resulting in the depolymerization of actin and the loss of microvilli	Escherichia coli O127:H6 str. E2348/69	Effector delivery system	escI	Type III secretion system inner rod component EscI	94.4	88	5.8e-58	554
gene2533	Scaffold15	Ec_CD47	VFG000831(gb|WP_000628731)	TTSS (VF0191)	Injects Tir and other effector molecules directly into the host cell. Effector molecules activate cell-signaling pathways, causing alterations in the host cell cytoskeleton and resulting in the depolymerization of actin and the loss of microvilli	Escherichia coli O157:H7 str. EDL933	Effector delivery system	escE	chaperone for EscF	95.8	100	1.2e-32	333
gene2534	Scaffold15	Ec_CD47	VFG000710(gb|AAC38364)	Ler (VF0189)	Activates the LEE2, LEE3, tir, and orf19 promoters; required for LEE4 expression; not activates the LEE1 promoter; controls genes located outside the LEE, such as espC and genes encoding several morphologically distinct types of fimbriae	Escherichia coli O127:H6 str. E2348/69	Regulation	AAC38364	Orf1	97.6	100	1.6e-64	610
gene3104	Scaffold21	Ec_CD47	VFG043206(gb|WP_005164479)	Flagella (VF0394)	Required for efficient cellular invasion.; YplA, a phospholipase is secreted by this type III flagellum secretion system. YplA is required for survival of Y. enterocolitica in the Peyer's patches and for stimulation of the acute inflammatory response of the host to the infection;contributed to the initiation of biofilm formation	Yersinia enterocolitica subsp. enterocolitica 8081	Motility	cheY	chemotaxis regulatory protein CheY	91.5	100	3.2e-63	599
gene4585	Scaffold50	Ec_CD47	VFG048830(gb|WP_014907233)	Capsule (VF0560)	Assisting in evading the host immune system by protecting bacteria from opsonophagocytosis and serum killing	Klebsiella pneumoniae subsp. pneumoniae NTUH-K2044	Immune modulation	gndA	NADP-dependent phosphogluconate dehydrogenase	94.4	100	6.2e-258	2283
gene4696	Scaffold53	Ec_CD47	VFG049909(gb|WP_001113715)	T6SS (VF0579)	Plays a role in interbacterial competition and host colonization	Shigella sonnei Ss046	Effector delivery system	fha	Type VI secretion system protein Fha	99.5	100	3.8e-246	2181
gene4841	Scaffold59	Ec_CD47	VFG034840(gb|WP_001301665)	TTSS secreted effectors (VF1110)	Cif (Deamidase. Induces cytopathic effects of actin stress fiber formation and cell cycle arrest. ); EspB (Pore formation, actin disruption, microvilli effacement, anti-phagocytosis. ); EspF (Inducing degradation of the aniapoptic protein AbcF2, tight junction disruption, microvilli effacement and elongation, mitochondrial dysfunction, N-WASP activation, SGLT-1 inactivation, pedestal maturation, …	Escherichia coli O157:H7 str. EDL933	Effector delivery system	espW	Type III secretion system effector EspW	97.4	100	2.9e-199	1776
gene5262	Scaffold99	Ec_CD47	VFG034951(gb|WP_000950786)	TTSS secreted effectors (VF1111)	EspF (Inducing degradation of the aniapoptic protein AbcF2, tight junction disruption, microvilli effacement and elongation, mitochondrial dysfunction, N-WASP activation, SGLT-1 inactivation, pedestal maturation, inhibition of NHE3 activity, membrane remodelling; targets and disrupts the nucleolus late in infection, which is temporally controlled by host mitochondria. ); EspFu/tccP (Inducing degr…	Escherichia coli O55:H7 str. CB9615	Effector delivery system	nleB2-2	NleB family type III secretion system effector arginine glycosyltransferase	95.4	100	1.1e-184	1650
gene2532	Scaffold15	Ec_CD47	VFG000830(gb|WP_001301632)	TTSS (VF0191)	Injects Tir and other effector molecules directly into the host cell. Effector molecules activate cell-signaling pathways, causing alterations in the host cell cytoskeleton and resulting in the depolymerization of actin and the loss of microvilli	Escherichia coli O157:H7 str. EDL933	Effector delivery system	cesAB	chaperone for EspA and EspB	90.4	100	4.1e-45	442
gene2666	Scaffold16	Ec_CD47	VFG035045(gb|WP_001121226)	TTSS secreted effectors (VF1111)	EspF (Inducing degradation of the aniapoptic protein AbcF2, tight junction disruption, microvilli effacement and elongation, mitochondrial dysfunction, N-WASP activation, SGLT-1 inactivation, pedestal maturation, inhibition of NHE3 activity, membrane remodelling; targets and disrupts the nucleolus late in infection, which is temporally controlled by host mitochondria. ); EspFu/tccP (Inducing degr…	Escherichia coli O55:H7 str. CB9615	Effector delivery system	nleG7	Type III secretion system effector NleG7, E3 Ubiquitin Ligase	99.5	91.1	5.4e-125	1134
gene2737	Scaffold17	Ec_CD47	VFG049144(gb|WP_002892069)	AcrAB (VF0568)	May mediate resistance against host-derived antimicrobial peptides; associated with antibiotic resistance	Klebsiella pneumoniae subsp. pneumoniae NTUH-K2044	Antimicrobial activity/Competitive advantage	acrB	acriflavine resistance protein B	91.5	100	0	4770
gene2767	Scaffold18	Ec_CD47	VFG045790(gb|WP_000833288)	Curli fibers (VF1138)	In E. coli, curli fibers compose up to 85% of the biofilm biomass. Curli acts in vitro as an essential scaffold protein during biofilm formation.;In vivo, curli also directly regulates the immune system and is known to induce inflammation by activating the immune Toll-like receptors (TLRs).	Escherichia coli O25b:H4-ST131	Adherence	cgsE	curli production assembly/transport protein CsgE	100	100	2.2e-72	678
gene2900	Scaffold19	Ec_CD47	VFG000877(gb|WP_001244821)	Type 1 fimbriae (VF0221)	Makes an important contribution to colonization of the bladder	Escherichia coli CFT073	Adherence	fimF	FimF protein precursor	97.7	100	9.6e-95	872
gene2528	Scaffold15	Ec_CD47	VFG000826(gb|WP_000379425)	TTSS (VF0191)	Injects Tir and other effector molecules directly into the host cell. Effector molecules activate cell-signaling pathways, causing alterations in the host cell cytoskeleton and resulting in the depolymerization of actin and the loss of microvilli	Escherichia coli O157:H7 str. EDL933	Effector delivery system	escS	Type III secretion systemminor export apparatus protein EscS	96.6	100	2.4e-41	409
gene4686	Scaffold53	Ec_CD47	VFG049898(gb|WP_001284199)	T6SS (VF0579)	Plays a role in interbacterial competition and host colonization	Shigella sonnei Ss046	Effector delivery system	hcp1/tssD1	type VI secretion system protein, Hcp family	100	100	9.3e-89	820
gene4697	Scaffold53	Ec_CD47	VFG049910(gb|WP_000348788)	T6SS (VF0579)	Plays a role in interbacterial competition and host colonization	Shigella sonnei Ss046	Effector delivery system	tssG	Type VI secretion system protein TssG	99.4	100	3.9e-212	1887
gene5366	Scaffold126	Ec_CD47	VFG034966(gb|WP_000938103)	TTSS secreted effectors (VF1110)	Cif (Deamidase. Induces cytopathic effects of actin stress fiber formation and cell cycle arrest. ); EspB (Pore formation, actin disruption, microvilli effacement, anti-phagocytosis. ); EspF (Inducing degradation of the aniapoptic protein AbcF2, tight junction disruption, microvilli effacement and elongation, mitochondrial dysfunction, N-WASP activation, SGLT-1 inactivation, pedestal maturation, …	Escherichia coli O157:H7 str. EDL933	Effector delivery system	nleF	Type III secretion system effector NleF, caspase inhibitor	92.6	100	2.3e-102	938
gene2896	Scaffold19	Ec_CD47	VFG000873(gb|WP_000695571)	Type 1 fimbriae (VF0221)	Makes an important contribution to colonization of the bladder	Escherichia coli CFT073	Adherence	fimA	Type-1 fimbrial protein, A chain precursor	90.1	100	9.6e-82	760
gene4490	Scaffold46	Ec_CD47	VFG042218(gb|AAN07916)	TTSS secreted effectors (VF1110)	Cif (Deamidase. Induces cytopathic effects of actin stress fiber formation and cell cycle arrest. ); EspB (Pore formation, actin disruption, microvilli effacement, anti-phagocytosis. ); EspF (Inducing degradation of the aniapoptic protein AbcF2, tight junction disruption, microvilli effacement and elongation, mitochondrial dysfunction, N-WASP activation, SGLT-1 inactivation, pedestal maturation, …	Escherichia coli O26 str. C/15333	Effector delivery system	cif	Type III secretion system effector Cif, cyclomodulin	100	100	4.8e-165	1480
gene4639	Scaffold51	Ec_CD47	VFG049916(gb|WP_000103365)	T6SS (VF0579)	Plays a role in interbacterial competition and host colonization	Shigella sonnei Ss046	Effector delivery system	vgrG/tssI	type VI secretion system effector VgrG	90	100	0	3421
gene2521	Scaffold15	Ec_CD47	VFG033587(gb|WP_000723931)	TTSS (VF0172)	Injects Tir and other effector molecules directly into the host cell. Effector molecules activate cell-signaling pathways, causing alterations in the host cell cytoskeleton and resulting in the depolymerization of actin and the loss of microvilli	Escherichia coli O127:H6 str. E2348/69	Effector delivery system	escC	Type III secretion system secretin EscC	96.9	100	1.3e-272	2410
gene2540	Scaffold15	Ec_CD47	VFG002055(gb|WP_000097229)	T2SS (VF0333)	Still unknown.	Shigella dysenteriae Sd197	Effector delivery system	gspL	general secretion pathway protein L	94.4	100	1.9e-212	1890
gene4090	Scaffold36	Ec_CD47	VFG002412(gb|WP_000716386)	ECP (VF0404)	ECP, composed of a 21-kDa pilin subunit EspA, is a pilus-adherence factor that is crucial to the virulence of E. coli O157 in humans, and is also carried by commensal strains of E. coli.; It is suggested that pathogenic E. coli strains may use ECP to mimic commensal E. coli and provide themselves with an ecological advantage for host colonization and evasion of the immune system.	Escherichia coli O157:H7 str. EDL933	Adherence	yagY/ecpB	E. coli common pilus chaperone EcpB	98.6	100	8.9e-122	1106
gene4491	Scaffold46	Ec_CD47	VFG035062(gb|WP_000951026)	TTSS secreted effectors (VF1110)	Cif (Deamidase. Induces cytopathic effects of actin stress fiber formation and cell cycle arrest. ); EspB (Pore formation, actin disruption, microvilli effacement, anti-phagocytosis. ); EspF (Inducing degradation of the aniapoptic protein AbcF2, tight junction disruption, microvilli effacement and elongation, mitochondrial dysfunction, N-WASP activation, SGLT-1 inactivation, pedestal maturation, …	Escherichia coli O157:H7 str. EDL933	Effector delivery system	nleH1	Type III secretion system effector NleH1	93.1	100	2.5e-107	981
gene2529	Scaffold15	Ec_CD47	VFG000827(gb|WP_001299599)	TTSS (VF0191)	Injects Tir and other effector molecules directly into the host cell. Effector molecules activate cell-signaling pathways, causing alterations in the host cell cytoskeleton and resulting in the depolymerization of actin and the loss of microvilli	Escherichia coli O157:H7 str. EDL933	Effector delivery system	escR	Type III secretion systemminor export apparatus protein EscR	99.1	100	8.4e-109	994
gene4091	Scaffold36	Ec_CD47	VFG002415(gb|WP_001131063)	ECP (VF0404)	ECP, composed of a 21-kDa pilin subunit EspA, is a pilus-adherence factor that is crucial to the virulence of E. coli O157 in humans, and is also carried by commensal strains of E. coli.; It is suggested that pathogenic E. coli strains may use ECP to mimic commensal E. coli and provide themselves with an ecological advantage for host colonization and evasion of the immune system.	Escherichia coli O157:H7 str. EDL933	Adherence	yagX/ecpC	E. coli common pilus usher EcpC	99.5	100	0	4279
gene4294	Scaffold41	Ec_CD47	VFG034721(gb|WP_000556298)	Ibes (VF0237)	Contributes to brain microvascular endothelial cells (BMECs) invasion via a ligand-receptor interaction	Escherichia coli O45:K1:H7 str. S88	Invasion	ibeC	phosphoethanolamine transferase CptA	98.8	100	0	3012
gene0253	Scaffold1	Ec_D18	VFG000475(gb|NP_460201)	PhoPQ (VF0111)	Activated by low divalent cations magnesium and calcium levels; control expression of more than 40 genes; required for intracellular survival, cationic antimicrobial peptides (CAMPs) resistance, stimulation of cytokine secretion	Salmonella enterica subsp. enterica serovar Typhimurium str. LT2	Regulation	phoP	response regulator in two-component regulatory system with PhoQ	93.7	100	9.2e-119	1080
gene0341	Scaffold1	Ec_D18	VFG045791(gb|WP_000481500)	Curli fibers (VF1138)	In E. coli, curli fibers compose up to 85% of the biofilm biomass. Curli acts in vitro as an essential scaffold protein during biofilm formation.;In vivo, curli also directly regulates the immune system and is known to induce inflammation by activating the immune Toll-like receptors (TLRs).	Escherichia coli O25b:H4-ST131	Adherence	cgsD	transcriptional regulator CsgD	100	100	3.9e-122	1109
gene0686	Scaffold3	Ec_D18	VFG002049(gb|WP_001173470)	T2SS (VF0333)	Still unknown.	Shigella dysenteriae Sd197	Effector delivery system	gspF	general secretion pathway protein F	97	98	1.4e-205	1831
gene0690	Scaffold3	Ec_D18	VFG002053(gb|WP_001250462)	T2SS (VF0333)	Still unknown.	Shigella dysenteriae Sd197	Effector delivery system	gspJ	general secretion pathway protein J	98.5	100	2.4e-110	1007
gene0723	Scaffold3	Ec_D18	VFG048687(gb|WP_002902160)	T6SS (VF0569)	Antibacterial activity	Klebsiella pneumoniae subsp. pneumoniae NTUH-K2044	Effector delivery system	hcp/tssD	type VI secretion system protein, Hcp family	95.7	100	2.7e-91	842
gene1336	Scaffold5	Ec_D18	VFG001443(gb|AAF37887)	OmpA (VF0236)	Contributes to brain microvascular endothelial cells (BMECs) invasion via a ligand-receptor interaction. Interaction of OmpA with its receptor induces actin condensation at the binding site. The actin reorganization induced by E. coli depends on activation of several host proteins involved in signaling, including focal adhesion kinase, PI3-kinase, PKC-<alpha>, and caveolin-1; OmpA also binds to C…	Escherichia coli O18:K1:H7 str. RS218	Invasion	ompA	outer membrane protein A	99.1	100	1.1e-203	1814
gene2420	Scaffold10	Ec_D18	VFG002412(gb|WP_000716386)	ECP (VF0404)	ECP, composed of a 21-kDa pilin subunit EspA, is a pilus-adherence factor that is crucial to the virulence of E. coli O157 in humans, and is also carried by commensal strains of E. coli.; It is suggested that pathogenic E. coli strains may use ECP to mimic commensal E. coli and provide themselves with an ecological advantage for host colonization and evasion of the immune system.	Escherichia coli O157:H7 str. EDL933	Adherence	yagY/ecpB	E. coli common pilus chaperone EcpB	98.6	100	8.9e-122	1106
gene0338	Scaffold1	Ec_D18	VFG045794(gb|WP_000992818)	Curli fibers (VF1138)	In E. coli, curli fibers compose up to 85% of the biofilm biomass. Curli acts in vitro as an essential scaffold protein during biofilm formation.;In vivo, curli also directly regulates the immune system and is known to induce inflammation by activating the immune Toll-like receptors (TLRs).	Escherichia coli O25b:H4-ST131	Adherence	csgC	curli assembly protein CsgC	98.2	100	3e-54	521
gene0339	Scaffold1	Ec_D18	VFG045793(gb|WP_000771429)	Curli fibers (VF1138)	In E. coli, curli fibers compose up to 85% of the biofilm biomass. Curli acts in vitro as an essential scaffold protein during biofilm formation.;In vivo, curli also directly regulates the immune system and is known to induce inflammation by activating the immune Toll-like receptors (TLRs).	Escherichia coli O25b:H4-ST131	Adherence	csgA	curlin major subunit CsgA	97.4	100	5e-76	710
gene0342	Scaffold1	Ec_D18	VFG045790(gb|WP_000833288)	Curli fibers (VF1138)	In E. coli, curli fibers compose up to 85% of the biofilm biomass. Curli acts in vitro as an essential scaffold protein during biofilm formation.;In vivo, curli also directly regulates the immune system and is known to induce inflammation by activating the immune Toll-like receptors (TLRs).	Escherichia coli O25b:H4-ST131	Adherence	cgsE	curli production assembly/transport protein CsgE	100	100	2.2e-72	678
gene1684	Scaffold6	Ec_D18	VFG049120(gb|WP_012737535)	Allantion utilization (VF0572)	Providing a nitrogen source to increase virulence in K. pneumoniae at certain sites of infection	Klebsiella pneumoniae subsp. pneumoniae NTUH-K2044	Nutritional/Metabolic factor	allB	allantoinase	91.4	100	2.9e-252	2234
gene1033	Scaffold4	Ec_D18	VFG034875(gb|WP_001270087)	TTSS secreted effectors (VF1111)	EspF (Inducing degradation of the aniapoptic protein AbcF2, tight junction disruption, microvilli effacement and elongation, mitochondrial dysfunction, N-WASP activation, SGLT-1 inactivation, pedestal maturation, inhibition of NHE3 activity, membrane remodelling; targets and disrupts the nucleolus late in infection, which is temporally controlled by host mitochondria. ); EspFu/tccP (Inducing degr…	Escherichia coli O55:H7 str. CB9615	Effector delivery system	espX5	Type III secretion system effector EspX5	93.5	100	3.7e-233	2069
gene2324	Scaffold10	Ec_D18	VFG049899(gb|WP_001087735)	T6SS (VF0579)	Plays a role in interbacterial competition and host colonization	Shigella sonnei Ss046	Effector delivery system	tssA	Type VI secretion system protein TssA	98.7	100	1.8e-254	2253
gene2419	Scaffold10	Ec_D18	VFG002415(gb|WP_001131063)	ECP (VF0404)	ECP, composed of a 21-kDa pilin subunit EspA, is a pilus-adherence factor that is crucial to the virulence of E. coli O157 in humans, and is also carried by commensal strains of E. coli.; It is suggested that pathogenic E. coli strains may use ECP to mimic commensal E. coli and provide themselves with an ecological advantage for host colonization and evasion of the immune system.	Escherichia coli O157:H7 str. EDL933	Adherence	yagX/ecpC	E. coli common pilus usher EcpC	99.6	100	0	4280
gene0685	Scaffold3	Ec_D18	VFG002048(gb|WP_000249362)	T2SS (VF0333)	Still unknown.	Shigella dysenteriae Sd197	Effector delivery system	gspE	general secretion pathway protein E	98	100	2e-275	2434
gene0689	Scaffold3	Ec_D18	VFG002052(gb|WP_000820136)	T2SS (VF0333)	Still unknown.	Shigella dysenteriae Sd197	Effector delivery system	gspI	general secretion pathway protein I	93.5	100	4.5e-59	563
gene2426	Scaffold10	Ec_D18	VFG045349(gb|WP_000092542)	FdeC (VF0506)	Binding to epithelial cells and collagen I, II, V, VI; aggregation; kidney and bladder colonization	Escherichia coli O45:K1:H7 str. S88	Adherence	fdeC	adhesin FdeC	92.5	99.8	0	6496
gene2323	Scaffold10	Ec_D18	VFG049898(gb|WP_001284199)	T6SS (VF0579)	Plays a role in interbacterial competition and host colonization	Shigella sonnei Ss046	Effector delivery system	hcp1/tssD1	type VI secretion system protein, Hcp family	99.4	100	1e-87	811
gene2333	Scaffold10	Ec_D18	VFG049910(gb|WP_000348788)	T6SS (VF0579)	Plays a role in interbacterial competition and host colonization	Shigella sonnei Ss046	Effector delivery system	tssG	Type VI secretion system protein TssG	98.3	100	4.1e-209	1861
gene0344	Scaffold1	Ec_D18	VFG045788(gb|WP_001189322)	Curli fibers (VF1138)	In E. coli, curli fibers compose up to 85% of the biofilm biomass. Curli acts in vitro as an essential scaffold protein during biofilm formation.;In vivo, curli also directly regulates the immune system and is known to induce inflammation by activating the immune Toll-like receptors (TLRs).	Escherichia coli O25b:H4-ST131	Adherence	cgsG	curli production assembly/transport protein CsgG	99.6	100	1.3e-154	1390
gene0378	Scaffold2	Ec_D18	VFG048797(gb|WP_004175261)	Capsule (VF0560)	Assisting in evading the host immune system by protecting bacteria from opsonophagocytosis and serum killing	Klebsiella pneumoniae subsp. pneumoniae NTUH-K2044	Immune modulation	ugd	UDP-glucose 6-dehydrogenase	91	100	1.2e-203	1814
gene0379	Scaffold2	Ec_D18	VFG048830(gb|WP_014907233)	Capsule (VF0560)	Assisting in evading the host immune system by protecting bacteria from opsonophagocytosis and serum killing	Klebsiella pneumoniae subsp. pneumoniae NTUH-K2044	Immune modulation	gndA	NADP-dependent phosphogluconate dehydrogenase	94.2	100	1.4e-257	2280
gene0684	Scaffold3	Ec_D18	VFG002047(gb|WP_000498818)	T2SS (VF0333)	Still unknown.	Shigella dysenteriae Sd197	Effector delivery system	gspD	general secretion pathway protein D	99	100	0	3326
gene0692	Scaffold3	Ec_D18	VFG002055(gb|WP_000097229)	T2SS (VF0333)	Still unknown.	Shigella dysenteriae Sd197	Effector delivery system	gspL	general secretion pathway protein L	94.6	100	3e-213	1897
gene2331	Scaffold10	Ec_D18	VFG049908(gb|WP_001080148)	T6SS (VF0579)	Plays a role in interbacterial competition and host colonization	Shigella sonnei Ss046	Effector delivery system	tssJ	Type VI secretion system protein TssJ	99.4	100	8.6e-96	881
gene2334	Scaffold10	Ec_D18	VFG049911(gb|WP_000393837)	T6SS (VF0579)	Plays a role in interbacterial competition and host colonization	Shigella sonnei Ss046	Effector delivery system	tssF	Type VI secretion system protein TssF	98.5	100	0	3248
gene2421	Scaffold10	Ec_D18	VFG002414(gb|WP_000730972)	ECP (VF0404)	ECP, composed of a 21-kDa pilin subunit EspA, is a pilus-adherence factor that is crucial to the virulence of E. coli O157 in humans, and is also carried by commensal strains of E. coli.; It is suggested that pathogenic E. coli strains may use ECP to mimic commensal E. coli and provide themselves with an ecological advantage for host colonization and evasion of the immune system.	Escherichia coli O157:H7 str. EDL933	Adherence	yagZ/ecpA	E. coli common pilus structural subunit EcpA	100	100	2.4e-102	938
gene0340	Scaffold1	Ec_D18	VFG045792(gb|WP_000791650)	Curli fibers (VF1138)	In E. coli, curli fibers compose up to 85% of the biofilm biomass. Curli acts in vitro as an essential scaffold protein during biofilm formation.;In vivo, curli also directly regulates the immune system and is known to induce inflammation by activating the immune Toll-like receptors (TLRs).	Escherichia coli O25b:H4-ST131	Adherence	csgB	curlin minor subunit CsgB	100	100	5.9e-77	718
gene0683	Scaffold3	Ec_D18	VFG002046(gb|WP_000135089)	T2SS (VF0333)	Still unknown.	Shigella dysenteriae Sd197	Effector delivery system	gspC	general secretion pathway protein C	93.8	100	1.2e-141	1278
gene2417	Scaffold10	Ec_D18	VFG002417(gb|WP_001301550)	ECP (VF0404)	ECP, composed of a 21-kDa pilin subunit EspA, is a pilus-adherence factor that is crucial to the virulence of E. coli O157 in humans, and is also carried by commensal strains of E. coli.; It is suggested that pathogenic E. coli strains may use ECP to mimic commensal E. coli and provide themselves with an ecological advantage for host colonization and evasion of the immune system.	Escherichia coli O157:H7 str. EDL933	Adherence	yagV/ecpE	E. coli common pilus chaperone EcpE	97.9	100	1.2e-132	1200
gene0560	Scaffold2	Ec_D18	VFG049018(gb|WP_002913007)	RcsAB (VF0571)	RcsB combined with the unstable auxiliary regulator RcsA to bind to an RcsAB box in the promoter region to upregulate the cps genes expression	Klebsiella pneumoniae subsp. pneumoniae NTUH-K2044	Regulation	rcsB	transcriptional regulator RcsB	96.8	100	1.5e-113	1035
gene0688	Scaffold3	Ec_D18	VFG002051(gb|WP_001115126)	T2SS (VF0333)	Still unknown.	Shigella dysenteriae Sd197	Effector delivery system	gspH	general secretion pathway protein H	95.7	100	4e-99	910
gene2422	Scaffold10	Ec_D18	VFG002413(gb|WP_000389022)	ECP (VF0404)	ECP, composed of a 21-kDa pilin subunit EspA, is a pilus-adherence factor that is crucial to the virulence of E. coli O157 in humans, and is also carried by commensal strains of E. coli.; It is suggested that pathogenic E. coli strains may use ECP to mimic commensal E. coli and provide themselves with an ecological advantage for host colonization and evasion of the immune system.	Escherichia coli O157:H7 str. EDL933	Adherence	ykgK/ecpR	regulator protein EcpR	98.3	100	5e-99	909
gene0691	Scaffold3	Ec_D18	VFG002054(gb|WP_000633233)	T2SS (VF0333)	Still unknown.	Shigella dysenteriae Sd197	Effector delivery system	gspK	general secretion pathway protein K	98.5	100	9.8e-178	1590
gene0977	Scaffold4	Ec_D18	VFG034772(gb|WP_000627910)	TTSS secreted effectors (VF1110)	Cif (Deamidase. Induces cytopathic effects of actin stress fiber formation and cell cycle arrest. ); EspB (Pore formation, actin disruption, microvilli effacement, anti-phagocytosis. ); EspF (Inducing degradation of the aniapoptic protein AbcF2, tight junction disruption, microvilli effacement and elongation, mitochondrial dysfunction, N-WASP activation, SGLT-1 inactivation, pedestal maturation, …	Escherichia coli O157:H7 str. EDL933	Effector delivery system	espL4	Type III secretion system effector EspL4	96.6	100	8.5e-63	595
gene2339	Scaffold10	Ec_D18	VFG049915(gb|WP_001142968)	T6SS (VF0579)	Plays a role in interbacterial competition and host colonization	Shigella sonnei Ss046	Effector delivery system	hcp2/tssD2	Type VI secretion system protein, Hcp family	99.4	100	8.7e-101	924
gene2341	Scaffold10	Ec_D18	VFG049917(gb|WP_000508696)	T6SS (VF0579)	Plays a role in interbacterial competition and host colonization	Shigella sonnei Ss046	Effector delivery system	rhs/PAAR	Type VI secretion system protein, PAAR family	91.5	84	0	6122
gene2418	Scaffold10	Ec_D18	VFG002416(gb|WP_001265657)	ECP (VF0404)	ECP, composed of a 21-kDa pilin subunit EspA, is a pilus-adherence factor that is crucial to the virulence of E. coli O157 in humans, and is also carried by commensal strains of E. coli.; It is suggested that pathogenic E. coli strains may use ECP to mimic commensal E. coli and provide themselves with an ecological advantage for host colonization and evasion of the immune system.	Escherichia coli O157:H7 str. EDL933	Adherence	yagW/ecpD	polymerized tip adhesin of ECP fibers	98.9	100	0	2848
gene0687	Scaffold3	Ec_D18	VFG002050(gb|WP_001087302)	T2SS (VF0333)	Still unknown.	Shigella dysenteriae Sd197	Effector delivery system	gspG	general secretion pathway protein G	99.3	100	1.1e-83	776
gene2332	Scaffold10	Ec_D18	VFG049909(gb|WP_001113715)	T6SS (VF0579)	Plays a role in interbacterial competition and host colonization	Shigella sonnei Ss046	Effector delivery system	fha	Type VI secretion system protein Fha	99.3	100	8.4e-246	2178
gene0343	Scaffold1	Ec_D18	VFG045789(gb|WP_001264082)	Curli fibers (VF1138)	In E. coli, curli fibers compose up to 85% of the biofilm biomass. Curli acts in vitro as an essential scaffold protein during biofilm formation.;In vivo, curli also directly regulates the immune system and is known to induce inflammation by activating the immune Toll-like receptors (TLRs).	Escherichia coli O25b:H4-ST131	Adherence	cgsF	curli production assembly/transport protein CsgF	99.3	100	1.1e-74	698
gene0978	Scaffold4	Ec_D18	VFG034772(gb|WP_000627910)	TTSS secreted effectors (VF1110)	Cif (Deamidase. Induces cytopathic effects of actin stress fiber formation and cell cycle arrest. ); EspB (Pore formation, actin disruption, microvilli effacement, anti-phagocytosis. ); EspF (Inducing degradation of the aniapoptic protein AbcF2, tight junction disruption, microvilli effacement and elongation, mitochondrial dysfunction, N-WASP activation, SGLT-1 inactivation, pedestal maturation, …	Escherichia coli O157:H7 str. EDL933	Effector delivery system	espL4	Type III secretion system effector EspL4	91.6	96.8	2e-212	1890
gene1636	Scaffold6	Ec_D18	VFG049144(gb|WP_002892069)	AcrAB (VF0568)	May mediate resistance against host-derived antimicrobial peptides; associated with antibiotic resistance	Klebsiella pneumoniae subsp. pneumoniae NTUH-K2044	Antimicrobial activity/Competitive advantage	acrB	acriflavine resistance protein B	91.5	100	0	4770
gene2329	Scaffold10	Ec_D18	VFG049905(gb|WP_000343289)	T6SS (VF0579)	Plays a role in interbacterial competition and host colonization	Shigella sonnei Ss046	Effector delivery system	tssL	Type VI secretion system protein TssL	98.4	100	2.6e-146	1318
gene1924	Scaffold7	Ec_D18	VFG034754(gb|WP_000081129)	TTSS secreted effectors (VF1110)	Cif (Deamidase. Induces cytopathic effects of actin stress fiber formation and cell cycle arrest. ); EspB (Pore formation, actin disruption, microvilli effacement, anti-phagocytosis. ); EspF (Inducing degradation of the aniapoptic protein AbcF2, tight junction disruption, microvilli effacement and elongation, mitochondrial dysfunction, N-WASP activation, SGLT-1 inactivation, pedestal maturation, …	Escherichia coli O157:H7 str. EDL933	Effector delivery system	espL1	Type III secretion system effector espL1	96.5	100	0	3118
gene2338	Scaffold10	Ec_D18	VFG049914(gb|WP_000037389)	T6SS (VF0579)	Plays a role in interbacterial competition and host colonization	Shigella sonnei Ss046	Effector delivery system	tssB	Type VI secretion system protein TssB	99.4	100	1.8e-87	809
gene2340	Scaffold10	Ec_D18	VFG049916(gb|WP_000103365)	T6SS (VF0579)	Plays a role in interbacterial competition and host colonization	Shigella sonnei Ss046	Effector delivery system	vgrG/tssI	type VI secretion system effector VgrG	98.6	100	0	3740
gene3222	Scaffold17	Ec_D18	VFG000876(gb|WP_000120946)	Type 1 fimbriae (VF0221)	Makes an important contribution to colonization of the bladder	Escherichia coli CFT073	Adherence	fimD	Outer membrane usher protein fimD precursor	99.5	100	0	4588
gene4335	Scaffold34	Ec_D18	VFG000928(gb|WP_000640938)	Enterobactin (VF0228)	Iron uptake: the siderophore enterobactin imported through the FepA receptor and the FepBCDG system	Escherichia coli CFT073	Nutritional/Metabolic factor	fepG	iron-enterobactin ABC transporter permease	97.9	100	5.3e-171	1532
gene4340	Scaffold34	Ec_D18	VFG000932(gb|WP_000026784)	Enterobactin (VF0228)	Iron uptake: the siderophore enterobactin imported through the FepA receptor and the FepBCDG system	Escherichia coli CFT073	Nutritional/Metabolic factor	entE	2,3-dihydroxybenzoate-AMP ligase component of enterobactin synthase multienzyme complex	98.9	100	3.6E-310	2734
gene2632	Scaffold12	Ec_D18	VFG000477(gb|NP_461845)	RpoS (VF0112)	Necessary for sustaining a log-phase acid tolerance response (ATR), induction a stationary-phase acid survival system, production of thin aggregative fimbriae and expression of spv gene during stationary phase	Salmonella enterica subsp. enterica serovar Typhimurium str. LT2	Regulation	rpoS	RNA polymerase sigma factor RpoS	99.4	100	1.6e-180	1614
gene4256	Scaffold32	Ec_D18	VFG034721(gb|WP_000556298)	Ibes (VF0237)	Contributes to brain microvascular endothelial cells (BMECs) invasion via a ligand-receptor interaction	Escherichia coli O45:K1:H7 str. S88	Invasion	ibeC	phosphoethanolamine transferase CptA	98.6	100	0	3014
gene4337	Scaffold34	Ec_D18	VFG044165(gb|WP_001041793)	Enterobactin (VF0228)	Iron uptake: the siderophore enterobactin imported through the FepA receptor and the FepBCDG system	Escherichia coli CFT073	Nutritional/Metabolic factor	entS	enterobactin exporter, iron-regulated	99.5	100	3e-224	1992
gene2568	Scaffold11	Ec_D18	VFG034636(gb|WP_000358674)	Adhesive fimbriae (VF0213)	Adhesin, receptor is the oligosaccharide components of glycolipids and glycoproteins	Escherichia coli E24377A	Adherence	cfaC	colonisation factor antigen c, usher	100	100	0	4583
gene3220	Scaffold17	Ec_D18	VFG000878(gb|WP_000872015)	Type 1 fimbriae (VF0221)	Makes an important contribution to colonization of the bladder	Escherichia coli CFT073	Adherence	fimG	FimG protein precursor	98.8	100	2e-86	800
gene3224	Scaffold17	Ec_D18	VFG000874(gb|WP_000824100)	Type 1 fimbriae (VF0221)	Makes an important contribution to colonization of the bladder	Escherichia coli CFT073	Adherence	fimI	Fimbrin-like protein fimI precursor	98.2	100	5.8e-94	865
gene3289	Scaffold18	Ec_D18	VFG001444(gb|AAG10151)	AslA (VF0238)	Contributes to brain microvascular endothelial cells (BMECs) invasion	Escherichia coli O18:K1:H7 str. RS218	Invasion	aslA	putative arylsulfatase	95.7	86.8	1.7e-18	210
gene4333	Scaffold34	Ec_D18	VFG000927(gb|WP_000096764)	Enterobactin (VF0228)	Iron uptake: the siderophore enterobactin imported through the FepA receptor and the FepBCDG system	Escherichia coli CFT073	Nutritional/Metabolic factor	fepE	LPS O-antigen length regulator	93.6	100	1.2e-195	1745
gene4336	Scaffold34	Ec_D18	VFG000926(gb|WP_001443194)	Enterobactin (VF0228)	Iron uptake: the siderophore enterobactin imported through the FepA receptor and the FepBCDG system	Escherichia coli CFT073	Nutritional/Metabolic factor	fepD	ferrienterobactin ABC transporter permease	99.4	100	1.2e-170	1529
gene2567	Scaffold11	Ec_D18	VFG034648(gb|WP_001245988)	Adhesive fimbriae (VF0213)	Adhesin, receptor is the oligosaccharide components of glycolipids and glycoproteins	Escherichia coli E24377A	Adherence	cfaD/cfaE	minor pilin and initiator	100	100	7.5e-219	1945
gene3788	Scaffold24	Ec_D18	VFG049916(gb|WP_000103365)	T6SS (VF0579)	Plays a role in interbacterial competition and host colonization	Shigella sonnei Ss046	Effector delivery system	vgrG/tssI	type VI secretion system effector VgrG	90.3	100	0	3428
gene4328	Scaffold34	Ec_D18	VFG000929(gb|WP_001375021)	Enterobactin (VF0228)	Iron uptake: the siderophore enterobactin imported through the FepA receptor and the FepBCDG system	Escherichia coli CFT073	Nutritional/Metabolic factor	entD	phosphopantetheinyl transferase component of enterobactin synthase multienzyme complex	95.1	83.4	1.9e-112	1026
gene4330	Scaffold34	Ec_D18	VFG044159(gb|WP_000125846)	Enterobactin (VF0228)	Iron uptake: the siderophore enterobactin imported through the FepA receptor and the FepBCDG system	Escherichia coli CFT073	Nutritional/Metabolic factor	fes	enterobactin/ferric enterobactin esterase	96.3	100	7.4e-244	2161
gene3629	Scaffold22	Ec_D18	VFG000478(gb|NP_459678)	Fur (VF0113)	Repress the expression of iron-regulated genes; also required for acid-induced activation of atr genes	Salmonella enterica subsp. enterica serovar Typhimurium str. LT2	Regulation	fur	ferric iron uptake transcriptional regulator	99.3	98.6	4.9e-84	779
gene2569	Scaffold11	Ec_D18	VFG034624(gb|WP_000755097)	Adhesive fimbriae (VF0213)	Adhesin, receptor is the oligosaccharide components of glycolipids and glycoproteins	Escherichia coli E24377A	Adherence	cfaB	colonization factor antigen 1	100	100	6.5e-85	787
gene3226	Scaffold17	Ec_D18	VFG000872(gb|WP_000044711)	Type 1 fimbriae (VF0221)	Makes an important contribution to colonization of the bladder	Escherichia coli CFT073	Adherence	fimE	Type 1 fimbriae Regulatory protein fimE	100	100	4.7e-114	1039
gene2570	Scaffold11	Ec_D18	VFG034612(gb|WP_000225871)	Adhesive fimbriae (VF0213)	Adhesin, receptor is the oligosaccharide components of glycolipids and glycoproteins	Escherichia coli E24377A	Adherence	cfaA	colonisation factor antigen a, chaperone	99.6	100	7.8e-132	1193
gene4341	Scaffold34	Ec_D18	VFG000933(gb|WP_001007140)	Enterobactin (VF0228)	Iron uptake: the siderophore enterobactin imported through the FepA receptor and the FepBCDG system	Escherichia coli CFT073	Nutritional/Metabolic factor	entB	isochorismatase	98.9	100	4.3e-169	1515
gene4342	Scaffold34	Ec_D18	VFG000934(gb|WP_000348393)	Enterobactin (VF0228)	Iron uptake: the siderophore enterobactin imported through the FepA receptor and the FepBCDG system	Escherichia coli CFT073	Nutritional/Metabolic factor	entA	2,3-dihydro-2,3-dihydroxybenzoate dehydrogenase EntA	98	100	7.8e-135	1219
gene3806	Scaffold24	Ec_D18	VFG034817(gb|WP_000671691)	TTSS secreted effectors (VF1111)	EspF (Inducing degradation of the aniapoptic protein AbcF2, tight junction disruption, microvilli effacement and elongation, mitochondrial dysfunction, N-WASP activation, SGLT-1 inactivation, pedestal maturation, inhibition of NHE3 activity, membrane remodelling; targets and disrupts the nucleolus late in infection, which is temporally controlled by host mitochondria. ); EspFu/tccP (Inducing degr…	Escherichia coli O55:H7 str. CB9615	Effector delivery system	espR1	Type III secretion system effector espR1	90.3	81.4	2.7e-183	1639
gene4095	Scaffold29	Ec_D18	VFG034849(gb|WP_000129338)	TTSS secreted effectors (VF1110)	Cif (Deamidase. Induces cytopathic effects of actin stress fiber formation and cell cycle arrest. ); EspB (Pore formation, actin disruption, microvilli effacement, anti-phagocytosis. ); EspF (Inducing degradation of the aniapoptic protein AbcF2, tight junction disruption, microvilli effacement and elongation, mitochondrial dysfunction, N-WASP activation, SGLT-1 inactivation, pedestal maturation, …	Escherichia coli O157:H7 str. EDL933	Effector delivery system	espX1	Type III secretion system effector EspX1	91.5	100	7.6e-256	2265
gene4332	Scaffold34	Ec_D18	VFG000930(gb|WP_000077767)	Enterobactin (VF0228)	Iron uptake: the siderophore enterobactin imported through the FepA receptor and the FepBCDG system	Escherichia coli CFT073	Nutritional/Metabolic factor	entF	enterobactin synthase multienzyme complex component, ATP-dependent	96.4	99.9	0	6506
gene4069	Scaffold28	Ec_D18	VFG043206(gb|WP_005164479)	Flagella (VF0394)	Required for efficient cellular invasion.; YplA, a phospholipase is secreted by this type III flagellum secretion system. YplA is required for survival of Y. enterocolitica in the Peyer's patches and for stimulation of the acute inflammatory response of the host to the infection;contributed to the initiation of biofilm formation	Yersinia enterocolitica subsp. enterocolitica 8081	Motility	cheY	chemotaxis regulatory protein CheY	91.5	100	3.2e-63	599
gene4789	Scaffold46	Ec_D18	VFG034679(gb|WP_000074207)	Ibes (VF0237)	Contributes to brain microvascular endothelial cells (BMECs) invasion via a ligand-receptor interaction	Escherichia coli O45:K1:H7 str. S88	Invasion	ibeB	Cu(+)/Ag(+) efflux RND transporter outer membrane channel CusC	98.7	100	3.9e-249	2207
gene3219	Scaffold17	Ec_D18	VFG000879(gb|WP_000832235)	Type 1 fimbriae (VF0221)	Makes an important contribution to colonization of the bladder	Escherichia coli CFT073	Adherence	fimH	FimH protein precursor	99	100	4.5e-169	1515
gene3221	Scaffold17	Ec_D18	VFG000877(gb|WP_001244821)	Type 1 fimbriae (VF0221)	Makes an important contribution to colonization of the bladder	Escherichia coli CFT073	Adherence	fimF	FimF protein precursor	99.4	100	1.3e-96	888
gene3794	Scaffold24	Ec_D18	VFG049917(gb|WP_000508696)	T6SS (VF0579)	Plays a role in interbacterial competition and host colonization	Shigella sonnei Ss046	Effector delivery system	rhs/PAAR	Type VI secretion system protein, PAAR family	91	99.9	0	6818
gene3223	Scaffold17	Ec_D18	VFG000875(gb|WP_000066579)	Type 1 fimbriae (VF0221)	Makes an important contribution to colonization of the bladder	Escherichia coli CFT073	Adherence	fimC	Chaperone protein fimC precursor	98.8	100	7.1e-133	1202
gene4338	Scaffold34	Ec_D18	VFG000924(gb|WP_001234311)	Enterobactin (VF0228)	Iron uptake: the siderophore enterobactin imported through the FepA receptor and the FepBCDG system	Escherichia coli CFT073	Nutritional/Metabolic factor	fepB	ferrienterobactin ABC transporter periplasmic binding protein	99.7	100	9.9e-175	1564
gene4786	Scaffold46	Ec_D18	VFG049916(gb|WP_000103365)	T6SS (VF0579)	Plays a role in interbacterial competition and host colonization	Shigella sonnei Ss046	Effector delivery system	vgrG/tssI	type VI secretion system effector VgrG	93.8	83.6	1.1e-305	2696
gene4329	Scaffold34	Ec_D18	VFG000923(gb|WP_001034892)	Enterobactin (VF0228)	Iron uptake: the siderophore enterobactin imported through the FepA receptor and the FepBCDG system	Escherichia coli CFT073	Nutritional/Metabolic factor	fepA	ferrienterobactin outer membrane transporter	99.6	100	0	3946
gene3225	Scaffold17	Ec_D18	VFG000873(gb|WP_000695571)	Type 1 fimbriae (VF0221)	Makes an important contribution to colonization of the bladder	Escherichia coli CFT073	Adherence	fimA	Type-1 fimbrial protein, A chain precursor	90.1	100	9.6e-82	760
gene3227	Scaffold17	Ec_D18	VFG000871(gb|WP_000790574)	Type 1 fimbriae (VF0221)	Makes an important contribution to colonization of the bladder	Escherichia coli CFT073	Adherence	fimB	Type 1 fimbriae Regulatory protein fimB	99.5	100	2.4e-118	1076
gene4334	Scaffold34	Ec_D18	VFG000925(gb|WP_000140634)	Enterobactin (VF0228)	Iron uptake: the siderophore enterobactin imported through the FepA receptor and the FepBCDG system	Escherichia coli CFT073	Nutritional/Metabolic factor	fepC	ferrienterobactin ABC transporter ATPase	99.6	99.3	1.3e-154	1390
gene4339	Scaffold34	Ec_D18	VFG000931(gb|WP_001336900)	Enterobactin (VF0228)	Iron uptake: the siderophore enterobactin imported through the FepA receptor and the FepBCDG system	Escherichia coli CFT073	Nutritional/Metabolic factor	entC	isochorismate synthase 1	99	100	4.6e-222	1973
gene0287	Scaffold1	Ec_RX49	VFG049018(gb|WP_002913007)	RcsAB (VF0571)	RcsB combined with the unstable auxiliary regulator RcsA to bind to an RcsAB box in the promoter region to upregulate the cps genes expression	Klebsiella pneumoniae subsp. pneumoniae NTUH-K2044	Regulation	rcsB	transcriptional regulator RcsB	96.8	100	1.5e-113	1035
gene0620	Scaffold2	Ec_RX49	VFG034624(gb|WP_000755097)	Adhesive fimbriae (VF0213)	Adhesin, receptor is the oligosaccharide components of glycolipids and glycoproteins	Escherichia coli E24377A	Adherence	cfaB	colonization factor antigen 1	100	100	6.5e-85	787
gene1022	Scaffold4	Ec_RX49	VFG000814(gb|WP_001050992)	TTSS (VF0191)	Injects Tir and other effector molecules directly into the host cell. Effector molecules activate cell-signaling pathways, causing alterations in the host cell cytoskeleton and resulting in the depolymerization of actin and the loss of microvilli	Escherichia coli O157:H7 str. EDL933	Effector delivery system	cesL	chaperone for SepL	95.7	100	5.1e-60	571
gene1046	Scaffold4	Ec_RX49	VFG034954(gb|WP_000609742)	TTSS secreted effectors (VF1110)	Cif (Deamidase. Induces cytopathic effects of actin stress fiber formation and cell cycle arrest. ); EspB (Pore formation, actin disruption, microvilli effacement, anti-phagocytosis. ); EspF (Inducing degradation of the aniapoptic protein AbcF2, tight junction disruption, microvilli effacement and elongation, mitochondrial dysfunction, N-WASP activation, SGLT-1 inactivation, pedestal maturation, …	Escherichia coli O157:H7 str. EDL933	Effector delivery system	nleE	Type III secretion system effector NleE	100	100	3.6e-131	1187
gene1456	Scaffold6	Ec_RX49	VFG000879(gb|WP_000832235)	Type 1 fimbriae (VF0221)	Makes an important contribution to colonization of the bladder	Escherichia coli CFT073	Adherence	fimH	FimH protein precursor	99	100	4.5e-169	1515
gene1740	Scaffold8	Ec_RX49	VFG002417(gb|WP_001301550)	ECP (VF0404)	ECP, composed of a 21-kDa pilin subunit EspA, is a pilus-adherence factor that is crucial to the virulence of E. coli O157 in humans, and is also carried by commensal strains of E. coli.; It is suggested that pathogenic E. coli strains may use ECP to mimic commensal E. coli and provide themselves with an ecological advantage for host colonization and evasion of the immune system.	Escherichia coli O157:H7 str. EDL933	Adherence	yagV/ecpE	E. coli common pilus chaperone EcpE	97.5	100	7.7e-132	1193
gene1742	Scaffold8	Ec_RX49	VFG002415(gb|WP_001131063)	ECP (VF0404)	ECP, composed of a 21-kDa pilin subunit EspA, is a pilus-adherence factor that is crucial to the virulence of E. coli O157 in humans, and is also carried by commensal strains of E. coli.; It is suggested that pathogenic E. coli strains may use ECP to mimic commensal E. coli and provide themselves with an ecological advantage for host colonization and evasion of the immune system.	Escherichia coli O157:H7 str. EDL933	Adherence	yagX/ecpC	E. coli common pilus usher EcpC	99.5	100	0	4279
gene0621	Scaffold2	Ec_RX49	VFG034636(gb|WP_000358674)	Adhesive fimbriae (VF0213)	Adhesin, receptor is the oligosaccharide components of glycolipids and glycoproteins	Escherichia coli E24377A	Adherence	cfaC	colonisation factor antigen c, usher	99.8	100	0	4577
gene0995	Scaffold4	Ec_RX49	VFG002052(gb|WP_000820136)	T2SS (VF0333)	Still unknown.	Shigella dysenteriae Sd197	Effector delivery system	gspI	general secretion pathway protein I	92.7	100	1.3e-58	559
gene1010	Scaffold4	Ec_RX49	VFG000826(gb|WP_000379425)	TTSS (VF0191)	Injects Tir and other effector molecules directly into the host cell. Effector molecules activate cell-signaling pathways, causing alterations in the host cell cytoskeleton and resulting in the depolymerization of actin and the loss of microvilli	Escherichia coli O157:H7 str. EDL933	Effector delivery system	escS	Type III secretion systemminor export apparatus protein EscS	96.6	100	2.4e-41	409
gene1458	Scaffold6	Ec_RX49	VFG000877(gb|WP_001244821)	Type 1 fimbriae (VF0221)	Makes an important contribution to colonization of the bladder	Escherichia coli CFT073	Adherence	fimF	FimF protein precursor	97.7	100	9.6e-95	872
gene2045	Scaffold10	Ec_RX49	VFG000931(gb|WP_001336900)	Enterobactin (VF0228)	Iron uptake: the siderophore enterobactin imported through the FepA receptor and the FepBCDG system	Escherichia coli CFT073	Nutritional/Metabolic factor	entC	isochorismate synthase 1	99.2	100	1.6e-222	1977
gene0619	Scaffold2	Ec_RX49	VFG034612(gb|WP_000225871)	Adhesive fimbriae (VF0213)	Adhesin, receptor is the oligosaccharide components of glycolipids and glycoproteins	Escherichia coli E24377A	Adherence	cfaA	colonisation factor antigen a, chaperone	98.3	100	3.9e-131	1187
gene0989	Scaffold4	Ec_RX49	VFG002046(gb|WP_000135089)	T2SS (VF0333)	Still unknown.	Shigella dysenteriae Sd197	Effector delivery system	gspC	general secretion pathway protein C	93.8	100	1.2e-141	1278
gene1009	Scaffold4	Ec_RX49	VFG000827(gb|WP_001299599)	TTSS (VF0191)	Injects Tir and other effector molecules directly into the host cell. Effector molecules activate cell-signaling pathways, causing alterations in the host cell cytoskeleton and resulting in the depolymerization of actin and the loss of microvilli	Escherichia coli O157:H7 str. EDL933	Effector delivery system	escR	Type III secretion systemminor export apparatus protein EscR	99.5	100	6.5e-109	995
gene1044	Scaffold4	Ec_RX49	VFG034928(gb|WP_001239082)	Lymphostatin/LifA (VF0175)	Inhibiting the expression of multiple lymphokines, including IL2, IL4, and interferon-<gamma> at the level of transcription, and inhibits lymphocytes proliferation	Escherichia coli O55:H7 str. CB9615	Effector delivery system	lifA/efa1	lymphostatin Efa1/LifA	98.3	100	0	16295
gene1743	Scaffold8	Ec_RX49	VFG002412(gb|WP_000716386)	ECP (VF0404)	ECP, composed of a 21-kDa pilin subunit EspA, is a pilus-adherence factor that is crucial to the virulence of E. coli O157 in humans, and is also carried by commensal strains of E. coli.; It is suggested that pathogenic E. coli strains may use ECP to mimic commensal E. coli and provide themselves with an ecological advantage for host colonization and evasion of the immune system.	Escherichia coli O157:H7 str. EDL933	Adherence	yagY/ecpB	E. coli common pilus chaperone EcpB	98.6	100	8.9e-122	1106
gene2039	Scaffold10	Ec_RX49	VFG000927(gb|WP_000096764)	Enterobactin (VF0228)	Iron uptake: the siderophore enterobactin imported through the FepA receptor and the FepBCDG system	Escherichia coli CFT073	Nutritional/Metabolic factor	fepE	LPS O-antigen length regulator	93.6	100	1.2e-195	1745
gene0996	Scaffold4	Ec_RX49	VFG002053(gb|WP_001250462)	T2SS (VF0333)	Still unknown.	Shigella dysenteriae Sd197	Effector delivery system	gspJ	general secretion pathway protein J	98.5	100	2.4e-110	1007
gene1047	Scaffold4	Ec_RX49	VFG034932(gb|WP_000953022)	TTSS secreted effectors (VF1110)	Cif (Deamidase. Induces cytopathic effects of actin stress fiber formation and cell cycle arrest. ); EspB (Pore formation, actin disruption, microvilli effacement, anti-phagocytosis. ); EspF (Inducing degradation of the aniapoptic protein AbcF2, tight junction disruption, microvilli effacement and elongation, mitochondrial dysfunction, N-WASP activation, SGLT-1 inactivation, pedestal maturation, …	Escherichia coli O157:H7 str. EDL933	Effector delivery system	nleB1	Type III secretion system effector nleB1	99.4	100	6.4e-193	1721
gene1464	Scaffold6	Ec_RX49	VFG000871(gb|WP_000790574)	Type 1 fimbriae (VF0221)	Makes an important contribution to colonization of the bladder	Escherichia coli CFT073	Adherence	fimB	Type 1 fimbriae Regulatory protein fimB	99.5	100	2.4e-118	1076
gene2041	Scaffold10	Ec_RX49	VFG000928(gb|WP_000640938)	Enterobactin (VF0228)	Iron uptake: the siderophore enterobactin imported through the FepA receptor and the FepBCDG system	Escherichia coli CFT073	Nutritional/Metabolic factor	fepG	iron-enterobactin ABC transporter permease	97.9	100	5.3e-171	1532
gene1025	Scaffold4	Ec_RX49	VFG000811(gb|WP_001062956)	TTSS (VF0191)	Injects Tir and other effector molecules directly into the host cell. Effector molecules activate cell-signaling pathways, causing alterations in the host cell cytoskeleton and resulting in the depolymerization of actin and the loss of microvilli	Escherichia coli O157:H7 str. EDL933	Effector delivery system	escO	positive regulator EscO	97.2	100	1.3e-51	498
gene1039	Scaffold4	Ec_RX49	VFG033439(gb|WP_000228584)	TTSS (VF0172)	Injects Tir and other effector molecules directly into the host cell. Effector molecules activate cell-signaling pathways, causing alterations in the host cell cytoskeleton and resulting in the depolymerization of actin and the loss of microvilli	Escherichia coli O127:H6 str. E2348/69	Effector delivery system	cesD2	chaperone for EspD	97.8	100	7.2e-74	691
gene1457	Scaffold6	Ec_RX49	VFG000878(gb|WP_000872015)	Type 1 fimbriae (VF0221)	Makes an important contribution to colonization of the bladder	Escherichia coli CFT073	Adherence	fimG	FimG protein precursor	98.2	100	5.9e-86	796
gene2019	Scaffold10	Ec_RX49	VFG049916(gb|WP_000103365)	T6SS (VF0579)	Plays a role in interbacterial competition and host colonization	Shigella sonnei Ss046	Effector delivery system	vgrG/tssI	type VI secretion system effector VgrG	94.5	100	5.1e-176	1575
gene2034	Scaffold10	Ec_RX49	VFG000929(gb|WP_001375021)	Enterobactin (VF0228)	Iron uptake: the siderophore enterobactin imported through the FepA receptor and the FepBCDG system	Escherichia coli CFT073	Nutritional/Metabolic factor	entD	phosphopantetheinyl transferase component of enterobactin synthase multienzyme complex	94.7	98.6	1.7e-111	1017
gene1005	Scaffold4	Ec_RX49	VFG000831(gb|WP_000628731)	TTSS (VF0191)	Injects Tir and other effector molecules directly into the host cell. Effector molecules activate cell-signaling pathways, causing alterations in the host cell cytoskeleton and resulting in the depolymerization of actin and the loss of microvilli	Escherichia coli O157:H7 str. EDL933	Effector delivery system	escE	chaperone for EscF	95.8	100	1.2e-32	333
gene1020	Scaffold4	Ec_RX49	VFG033562(gb|WP_001059798)	TTSS (VF0172)	Injects Tir and other effector molecules directly into the host cell. Effector molecules activate cell-signaling pathways, causing alterations in the host cell cytoskeleton and resulting in the depolymerization of actin and the loss of microvilli	Escherichia coli O127:H6 str. E2348/69	Effector delivery system	escI	Type III secretion system inner rod component EscI	94.4	88	5.8e-58	554
gene1750	Scaffold8	Ec_RX49	VFG045349(gb|WP_000092542)	FdeC (VF0506)	Binding to epithelial cells and collagen I, II, V, VI; aggregation; kidney and bladder colonization	Escherichia coli O45:K1:H7 str. S88	Adherence	fdeC	adhesin FdeC	91.1	99.8	0	6400
gene2042	Scaffold10	Ec_RX49	VFG000926(gb|WP_001443194)	Enterobactin (VF0228)	Iron uptake: the siderophore enterobactin imported through the FepA receptor and the FepBCDG system	Escherichia coli CFT073	Nutritional/Metabolic factor	fepD	ferrienterobactin ABC transporter permease	99.4	100	1.2e-170	1529
gene1006	Scaffold4	Ec_RX49	VFG000830(gb|WP_001301632)	TTSS (VF0191)	Injects Tir and other effector molecules directly into the host cell. Effector molecules activate cell-signaling pathways, causing alterations in the host cell cytoskeleton and resulting in the depolymerization of actin and the loss of microvilli	Escherichia coli O157:H7 str. EDL933	Effector delivery system	cesAB	chaperone for EspA and EspB	90.4	100	4.1e-45	442
gene1007	Scaffold4	Ec_RX49	VFG033675(gb|WP_000151816)	TTSS (VF0172)	Injects Tir and other effector molecules directly into the host cell. Effector molecules activate cell-signaling pathways, causing alterations in the host cell cytoskeleton and resulting in the depolymerization of actin and the loss of microvilli	Escherichia coli O127:H6 str. E2348/69	Effector delivery system	escK	type III secretion system sorting platform component	97	100	4e-113	1031
gene1012	Scaffold4	Ec_RX49	VFG033630(gb|WP_001291693)	TTSS (VF0172)	Injects Tir and other effector molecules directly into the host cell. Effector molecules activate cell-signaling pathways, causing alterations in the host cell cytoskeleton and resulting in the depolymerization of actin and the loss of microvilli	Escherichia coli O127:H6 str. E2348/69	Effector delivery system	escU	Type III secretion system export apparatus switch protein EscU	97.1	100	1.3e-180	1615
gene1018	Scaffold4	Ec_RX49	VFG033579(gb|WP_001063678)	TTSS (VF0172)	Injects Tir and other effector molecules directly into the host cell. Effector molecules activate cell-signaling pathways, causing alterations in the host cell cytoskeleton and resulting in the depolymerization of actin and the loss of microvilli	Escherichia coli O127:H6 str. E2348/69	Effector delivery system	sepD	Type III secretion system secretion switch protein SepD	90.7	100	2e-80	748
gene1032	Scaffold4	Ec_RX49	VFG033493(gb|WP_000098791)	TTSS (VF0172)	Injects Tir and other effector molecules directly into the host cell. Effector molecules activate cell-signaling pathways, causing alterations in the host cell cytoskeleton and resulting in the depolymerization of actin and the loss of microvilli	Escherichia coli O127:H6 str. E2348/69	Effector delivery system	cesT	multieffector chaperone	99.4	100	7.7e-88	812
gene1048	Scaffold4	Ec_RX49	VFG034764(gb|WP_001121624)	TTSS secreted effectors (VF1111)	EspF (Inducing degradation of the aniapoptic protein AbcF2, tight junction disruption, microvilli effacement and elongation, mitochondrial dysfunction, N-WASP activation, SGLT-1 inactivation, pedestal maturation, inhibition of NHE3 activity, membrane remodelling; targets and disrupts the nucleolus late in infection, which is temporally controlled by host mitochondria. ); EspFu/tccP (Inducing degr…	Escherichia coli O55:H7 str. CB9615	Effector delivery system	espL2	Type III secretion system secreted effector EspL2, cysteine protease	99.6	100	0	2863
gene1744	Scaffold8	Ec_RX49	VFG002414(gb|WP_000730972)	ECP (VF0404)	ECP, composed of a 21-kDa pilin subunit EspA, is a pilus-adherence factor that is crucial to the virulence of E. coli O157 in humans, and is also carried by commensal strains of E. coli.; It is suggested that pathogenic E. coli strains may use ECP to mimic commensal E. coli and provide themselves with an ecological advantage for host colonization and evasion of the immune system.	Escherichia coli O157:H7 str. EDL933	Adherence	yagZ/ecpA	E. coli common pilus structural subunit EcpA	100	100	2.4e-102	938
gene2036	Scaffold10	Ec_RX49	VFG044159(gb|WP_000125846)	Enterobactin (VF0228)	Iron uptake: the siderophore enterobactin imported through the FepA receptor and the FepBCDG system	Escherichia coli CFT073	Nutritional/Metabolic factor	fes	enterobactin/ferric enterobactin esterase	96.3	100	7.4e-244	2161
gene0993	Scaffold4	Ec_RX49	VFG002050(gb|WP_001087302)	T2SS (VF0333)	Still unknown.	Shigella dysenteriae Sd197	Effector delivery system	gspG	general secretion pathway protein G	99.3	100	1.1e-83	776
gene1014	Scaffold4	Ec_RX49	VFG033612(gb|WP_000605364)	TTSS (VF0172)	Injects Tir and other effector molecules directly into the host cell. Effector molecules activate cell-signaling pathways, causing alterations in the host cell cytoskeleton and resulting in the depolymerization of actin and the loss of microvilli	Escherichia coli O127:H6 str. E2348/69	Effector delivery system	glrR	type III secretion system LEE GrlA-binding negative regulator GrlR	94.8	97.5	1.8e-60	575
gene2022	Scaffold10	Ec_RX49	VFG034679(gb|WP_000074207)	Ibes (VF0237)	Contributes to brain microvascular endothelial cells (BMECs) invasion via a ligand-receptor interaction	Escherichia coli O45:K1:H7 str. S88	Invasion	ibeB	Cu(+)/Ag(+) efflux RND transporter outer membrane channel CusC	98.3	100	3e-249	2208
gene0622	Scaffold2	Ec_RX49	VFG034648(gb|WP_001245988)	Adhesive fimbriae (VF0213)	Adhesin, receptor is the oligosaccharide components of glycolipids and glycoproteins	Escherichia coli E24377A	Adherence	cfaD/cfaE	minor pilin and initiator	100	100	7.5e-219	1945
gene2040	Scaffold10	Ec_RX49	VFG000925(gb|WP_000140634)	Enterobactin (VF0228)	Iron uptake: the siderophore enterobactin imported through the FepA receptor and the FepBCDG system	Escherichia coli CFT073	Nutritional/Metabolic factor	fepC	ferrienterobactin ABC transporter ATPase	99.6	99.3	1.3e-154	1390
gene1004	Scaffold4	Ec_RX49	VFG000710(gb|AAC38364)	Ler (VF0189)	Activates the LEE2, LEE3, tir, and orf19 promoters; required for LEE4 expression; not activates the LEE1 promoter; controls genes located outside the LEE, such as espC and genes encoding several morphologically distinct types of fimbriae	Escherichia coli O127:H6 str. E2348/69	Regulation	AAC38364	Orf1	97.6	100	1.6e-64	610
gene1019	Scaffold4	Ec_RX49	VFG000817(gb|WP_000716189)	TTSS (VF0191)	Injects Tir and other effector molecules directly into the host cell. Effector molecules activate cell-signaling pathways, causing alterations in the host cell cytoskeleton and resulting in the depolymerization of actin and the loss of microvilli	Escherichia coli O157:H7 str. EDL933	Effector delivery system	escJ	Type III secretion system inner MS ring protein EscJ	95.8	100	7.2e-96	882
gene1024	Scaffold4	Ec_RX49	VFG000812(gb|WP_000622545)	TTSS (VF0191)	Injects Tir and other effector molecules directly into the host cell. Effector molecules activate cell-signaling pathways, causing alterations in the host cell cytoskeleton and resulting in the depolymerization of actin and the loss of microvilli	Escherichia coli O157:H7 str. EDL933	Effector delivery system	escN	ATPase EscN	96.6	100	3e-246	2182
gene1741	Scaffold8	Ec_RX49	VFG002416(gb|WP_001265657)	ECP (VF0404)	ECP, composed of a 21-kDa pilin subunit EspA, is a pilus-adherence factor that is crucial to the virulence of E. coli O157 in humans, and is also carried by commensal strains of E. coli.; It is suggested that pathogenic E. coli strains may use ECP to mimic commensal E. coli and provide themselves with an ecological advantage for host colonization and evasion of the immune system.	Escherichia coli O157:H7 str. EDL933	Adherence	yagW/ecpD	polymerized tip adhesin of ECP fibers	98.7	100	0	2844
gene1745	Scaffold8	Ec_RX49	VFG002413(gb|WP_000389022)	ECP (VF0404)	ECP, composed of a 21-kDa pilin subunit EspA, is a pilus-adherence factor that is crucial to the virulence of E. coli O157 in humans, and is also carried by commensal strains of E. coli.; It is suggested that pathogenic E. coli strains may use ECP to mimic commensal E. coli and provide themselves with an ecological advantage for host colonization and evasion of the immune system.	Escherichia coli O157:H7 str. EDL933	Adherence	ykgK/ecpR	regulator protein EcpR	97.8	100	2.5e-98	903
gene1886	Scaffold9	Ec_RX49	VFG001443(gb|AAF37887)	OmpA (VF0236)	Contributes to brain microvascular endothelial cells (BMECs) invasion via a ligand-receptor interaction. Interaction of OmpA with its receptor induces actin condensation at the binding site. The actin reorganization induced by E. coli depends on activation of several host proteins involved in signaling, including focal adhesion kinase, PI3-kinase, PKC-<alpha>, and caveolin-1; OmpA also binds to C…	Escherichia coli O18:K1:H7 str. RS218	Invasion	ompA	outer membrane protein A	98.8	100	4.2e-203	1809
gene1011	Scaffold4	Ec_RX49	VFG033639(gb|WP_001002835)	TTSS (VF0172)	Injects Tir and other effector molecules directly into the host cell. Effector molecules activate cell-signaling pathways, causing alterations in the host cell cytoskeleton and resulting in the depolymerization of actin and the loss of microvilli	Escherichia coli O127:H6 str. E2348/69	Effector delivery system	escT	Type III secretion system minor export apparatus protein EscT	98.1	100	6.2e-135	1220
gene1016	Scaffold4	Ec_RX49	VFG000820(gb|WP_000087467)	TTSS (VF0191)	Injects Tir and other effector molecules directly into the host cell. Effector molecules activate cell-signaling pathways, causing alterations in the host cell cytoskeleton and resulting in the depolymerization of actin and the loss of microvilli	Escherichia coli O157:H7 str. EDL933	Effector delivery system	cesD	chaperone for EspB and EspD	96.7	100	4.5e-85	788
gene0994	Scaffold4	Ec_RX49	VFG002051(gb|WP_001115126)	T2SS (VF0333)	Still unknown.	Shigella dysenteriae Sd197	Effector delivery system	gspH	general secretion pathway protein H	95.7	100	4e-99	910
gene0998	Scaffold4	Ec_RX49	VFG002055(gb|WP_000097229)	T2SS (VF0333)	Still unknown.	Shigella dysenteriae Sd197	Effector delivery system	gspL	general secretion pathway protein L	94.4	100	1.9e-212	1890
gene1017	Scaffold4	Ec_RX49	VFG033587(gb|WP_000723931)	TTSS (VF0172)	Injects Tir and other effector molecules directly into the host cell. Effector molecules activate cell-signaling pathways, causing alterations in the host cell cytoskeleton and resulting in the depolymerization of actin and the loss of microvilli	Escherichia coli O127:H6 str. E2348/69	Effector delivery system	escC	Type III secretion system secretin EscC	96.9	100	1.3e-272	2410
gene1023	Scaffold4	Ec_RX49	VFG033545(gb|WP_001037821)	TTSS (VF0172)	Injects Tir and other effector molecules directly into the host cell. Effector molecules activate cell-signaling pathways, causing alterations in the host cell cytoskeleton and resulting in the depolymerization of actin and the loss of microvilli	Escherichia coli O127:H6 str. E2348/69	Effector delivery system	escV	Type III secretion system major export apparatus protein	98.1	100	0	3194
gene2035	Scaffold10	Ec_RX49	VFG000923(gb|WP_001034892)	Enterobactin (VF0228)	Iron uptake: the siderophore enterobactin imported through the FepA receptor and the FepBCDG system	Escherichia coli CFT073	Nutritional/Metabolic factor	fepA	ferrienterobactin outer membrane transporter	99.5	100	0	3942
gene2044	Scaffold10	Ec_RX49	VFG000924(gb|WP_001234311)	Enterobactin (VF0228)	Iron uptake: the siderophore enterobactin imported through the FepA receptor and the FepBCDG system	Escherichia coli CFT073	Nutritional/Metabolic factor	fepB	ferrienterobactin ABC transporter periplasmic binding protein	99.7	100	9.9e-175	1564
gene2290	Scaffold12	Ec_RX49	VFG000477(gb|NP_461845)	RpoS (VF0112)	Necessary for sustaining a log-phase acid tolerance response (ATR), induction a stationary-phase acid survival system, production of thin aggregative fimbriae and expression of spv gene during stationary phase	Salmonella enterica subsp. enterica serovar Typhimurium str. LT2	Regulation	rpoS	RNA polymerase sigma factor RpoS	99.4	100	1.6e-180	1614
gene0991	Scaffold4	Ec_RX49	VFG002048(gb|WP_000249362)	T2SS (VF0333)	Still unknown.	Shigella dysenteriae Sd197	Effector delivery system	gspE	general secretion pathway protein E	98.2	100	4.1e-276	2440
gene0992	Scaffold4	Ec_RX49	VFG002049(gb|WP_001173470)	T2SS (VF0333)	Still unknown.	Shigella dysenteriae Sd197	Effector delivery system	gspF	general secretion pathway protein F	97	98	1.4e-205	1831
gene1008	Scaffold4	Ec_RX49	VFG000828(gb|WP_000780681)	TTSS (VF0191)	Injects Tir and other effector molecules directly into the host cell. Effector molecules activate cell-signaling pathways, causing alterations in the host cell cytoskeleton and resulting in the depolymerization of actin and the loss of microvilli	Escherichia coli O157:H7 str. EDL933	Effector delivery system	escL	negative regulator EscL, stator protein	90.8	100	1.5e-102	940
gene1462	Scaffold6	Ec_RX49	VFG000873(gb|WP_000695571)	Type 1 fimbriae (VF0221)	Makes an important contribution to colonization of the bladder	Escherichia coli CFT073	Adherence	fimA	Type-1 fimbrial protein, A chain precursor	90.1	100	9.6e-82	760
gene2038	Scaffold10	Ec_RX49	VFG000930(gb|WP_000077767)	Enterobactin (VF0228)	Iron uptake: the siderophore enterobactin imported through the FepA receptor and the FepBCDG system	Escherichia coli CFT073	Nutritional/Metabolic factor	entF	enterobactin synthase multienzyme complex component, ATP-dependent	96.4	99.9	0	6512
gene2047	Scaffold10	Ec_RX49	VFG000933(gb|WP_001007140)	Enterobactin (VF0228)	Iron uptake: the siderophore enterobactin imported through the FepA receptor and the FepBCDG system	Escherichia coli CFT073	Nutritional/Metabolic factor	entB	isochorismatase	99.3	100	1.9e-169	1518
gene2132	Scaffold10	Ec_RX49	VFG000478(gb|NP_459678)	Fur (VF0113)	Repress the expression of iron-regulated genes; also required for acid-induced activation of atr genes	Salmonella enterica subsp. enterica serovar Typhimurium str. LT2	Regulation	fur	ferric iron uptake transcriptional regulator	99.3	98.6	4.9e-84	779
gene0990	Scaffold4	Ec_RX49	VFG002047(gb|WP_000498818)	T2SS (VF0333)	Still unknown.	Shigella dysenteriae Sd197	Effector delivery system	gspD	general secretion pathway protein D	99	100	0	3326
gene1040	Scaffold4	Ec_RX49	VFG000796(gb|WP_001053840)	TTSS (VF0191)	Injects Tir and other effector molecules directly into the host cell. Effector molecules activate cell-signaling pathways, causing alterations in the host cell cytoskeleton and resulting in the depolymerization of actin and the loss of microvilli	Escherichia coli O157:H7 str. EDL933	Effector delivery system	escF	Type III secretion system needle filament protein EscF	100	100	4.6e-35	354
gene1459	Scaffold6	Ec_RX49	VFG000876(gb|WP_000120946)	Type 1 fimbriae (VF0221)	Makes an important contribution to colonization of the bladder	Escherichia coli CFT073	Adherence	fimD	Outer membrane usher protein fimD precursor	99.5	100	0	4593
gene1463	Scaffold6	Ec_RX49	VFG000872(gb|WP_000044711)	Type 1 fimbriae (VF0221)	Makes an important contribution to colonization of the bladder	Escherichia coli CFT073	Adherence	fimE	Type 1 fimbriae Regulatory protein fimE	100	100	4.7e-114	1039
gene2043	Scaffold10	Ec_RX49	VFG044165(gb|WP_001041793)	Enterobactin (VF0228)	Iron uptake: the siderophore enterobactin imported through the FepA receptor and the FepBCDG system	Escherichia coli CFT073	Nutritional/Metabolic factor	entS	enterobactin exporter, iron-regulated	99.8	100	1.8e-224	1994
gene2046	Scaffold10	Ec_RX49	VFG000932(gb|WP_000026784)	Enterobactin (VF0228)	Iron uptake: the siderophore enterobactin imported through the FepA receptor and the FepBCDG system	Escherichia coli CFT073	Nutritional/Metabolic factor	entE	2,3-dihydroxybenzoate-AMP ligase component of enterobactin synthase multienzyme complex	98.7	100	8.0E-310	2731
gene0997	Scaffold4	Ec_RX49	VFG002054(gb|WP_000633233)	T2SS (VF0333)	Still unknown.	Shigella dysenteriae Sd197	Effector delivery system	gspK	general secretion pathway protein K	98.2	100	2.8e-177	1586
gene1460	Scaffold6	Ec_RX49	VFG000875(gb|WP_000066579)	Type 1 fimbriae (VF0221)	Makes an important contribution to colonization of the bladder	Escherichia coli CFT073	Adherence	fimC	Chaperone protein fimC precursor	98.8	100	7.1e-133	1202
gene1461	Scaffold6	Ec_RX49	VFG000874(gb|WP_000824100)	Type 1 fimbriae (VF0221)	Makes an important contribution to colonization of the bladder	Escherichia coli CFT073	Adherence	fimI	Fimbrin-like protein fimI precursor	98.2	100	5.8e-94	865
gene2048	Scaffold10	Ec_RX49	VFG000934(gb|WP_000348393)	Enterobactin (VF0228)	Iron uptake: the siderophore enterobactin imported through the FepA receptor and the FepBCDG system	Escherichia coli CFT073	Nutritional/Metabolic factor	entA	2,3-dihydro-2,3-dihydroxybenzoate dehydrogenase EntA	98	100	1.9e-133	1207
gene1013	Scaffold4	Ec_RX49	VFG000823(gb|WP_000720639)	TTSS (VF0191)	Injects Tir and other effector molecules directly into the host cell. Effector molecules activate cell-signaling pathways, causing alterations in the host cell cytoskeleton and resulting in the depolymerization of actin and the loss of microvilli	Escherichia coli O157:H7 str. EDL933	Effector delivery system	etgA	T3SS-associated peptidoglycan lytic enzyme	96.7	98.7	2.6e-80	747
gene1015	Scaffold4	Ec_RX49	VFG000821(gb|WP_000444180)	TTSS (VF0191)	Injects Tir and other effector molecules directly into the host cell. Effector molecules activate cell-signaling pathways, causing alterations in the host cell cytoskeleton and resulting in the depolymerization of actin and the loss of microvilli	Escherichia coli O157:H7 str. EDL933	Effector delivery system	glrA	type III secretion system LEE transcriptional regulator GrlA	96.4	100	3.3e-74	694
gene1034	Scaffold4	Ec_RX49	VFG000802(gb|WP_000953255)	TTSS (VF0191)	Injects Tir and other effector molecules directly into the host cell. Effector molecules activate cell-signaling pathways, causing alterations in the host cell cytoskeleton and resulting in the depolymerization of actin and the loss of microvilli	Escherichia coli O157:H7 str. EDL933	Effector delivery system	escD	Type III secretion system outer MS ring protein EscD	97.3	100	7.1e-234	2075
gene1035	Scaffold4	Ec_RX49	VFG033475(gb|WP_001273446)	TTSS (VF0172)	Injects Tir and other effector molecules directly into the host cell. Effector molecules activate cell-signaling pathways, causing alterations in the host cell cytoskeleton and resulting in the depolymerization of actin and the loss of microvilli	Escherichia coli O127:H6 str. E2348/69	Effector delivery system	sepL	Type III secretion system secretion gatekeeper SepL	94.6	100	1.7e-183	1640
gene2246	Scaffold11	Ec_RX49	VFG034849(gb|WP_000129338)	TTSS secreted effectors (VF1110)	Cif (Deamidase. Induces cytopathic effects of actin stress fiber formation and cell cycle arrest. ); EspB (Pore formation, actin disruption, microvilli effacement, anti-phagocytosis. ); EspF (Inducing degradation of the aniapoptic protein AbcF2, tight junction disruption, microvilli effacement and elongation, mitochondrial dysfunction, N-WASP activation, SGLT-1 inactivation, pedestal maturation, …	Escherichia coli O157:H7 str. EDL933	Effector delivery system	espX1	Type III secretion system effector EspX1	91.3	100	1.3e-255	2263
gene3077	Scaffold19	Ec_RX49	VFG045794(gb|WP_000992818)	Curli fibers (VF1138)	In E. coli, curli fibers compose up to 85% of the biofilm biomass. Curli acts in vitro as an essential scaffold protein during biofilm formation.;In vivo, curli also directly regulates the immune system and is known to induce inflammation by activating the immune Toll-like receptors (TLRs).	Escherichia coli O25b:H4-ST131	Adherence	csgC	curli assembly protein CsgC	98.2	100	3e-54	521
gene4248	Scaffold37	Ec_RX49	VFG034721(gb|WP_000556298)	Ibes (VF0237)	Contributes to brain microvascular endothelial cells (BMECs) invasion via a ligand-receptor interaction	Escherichia coli O45:K1:H7 str. S88	Invasion	ibeC	phosphoethanolamine transferase CptA	98.8	100	0	3012
gene2677	Scaffold15	Ec_RX49	VFG034754(gb|WP_000081129)	TTSS secreted effectors (VF1110)	Cif (Deamidase. Induces cytopathic effects of actin stress fiber formation and cell cycle arrest. ); EspB (Pore formation, actin disruption, microvilli effacement, anti-phagocytosis. ); EspF (Inducing degradation of the aniapoptic protein AbcF2, tight junction disruption, microvilli effacement and elongation, mitochondrial dysfunction, N-WASP activation, SGLT-1 inactivation, pedestal maturation, …	Escherichia coli O157:H7 str. EDL933	Effector delivery system	espL1	Type III secretion system effector espL1	90.3	100	1.7e-112	1026
gene3072	Scaffold19	Ec_RX49	VFG045789(gb|WP_001264082)	Curli fibers (VF1138)	In E. coli, curli fibers compose up to 85% of the biofilm biomass. Curli acts in vitro as an essential scaffold protein during biofilm formation.;In vivo, curli also directly regulates the immune system and is known to induce inflammation by activating the immune Toll-like receptors (TLRs).	Escherichia coli O25b:H4-ST131	Adherence	cgsF	curli production assembly/transport protein CsgF	99.3	100	1.1e-74	698
gene3710	Scaffold27	Ec_RX49	VFG034772(gb|WP_000627910)	TTSS secreted effectors (VF1110)	Cif (Deamidase. Induces cytopathic effects of actin stress fiber formation and cell cycle arrest. ); EspB (Pore formation, actin disruption, microvilli effacement, anti-phagocytosis. ); EspF (Inducing degradation of the aniapoptic protein AbcF2, tight junction disruption, microvilli effacement and elongation, mitochondrial dysfunction, N-WASP activation, SGLT-1 inactivation, pedestal maturation, …	Escherichia coli O157:H7 str. EDL933	Effector delivery system	espL4	Type III secretion system effector EspL4	91.1	96.8	3.8e-211	1879
gene2964	Scaffold18	Ec_RX49	VFG034942(gb|WP_000950813)	TTSS secreted effectors (VF1110)	Cif (Deamidase. Induces cytopathic effects of actin stress fiber formation and cell cycle arrest. ); EspB (Pore formation, actin disruption, microvilli effacement, anti-phagocytosis. ); EspF (Inducing degradation of the aniapoptic protein AbcF2, tight junction disruption, microvilli effacement and elongation, mitochondrial dysfunction, N-WASP activation, SGLT-1 inactivation, pedestal maturation, …	Escherichia coli O157:H7 str. EDL933	Effector delivery system	nleB2	Type III secretion system effector NleB2	100	100	3.4e-194	1732
gene4110	Scaffold34	Ec_RX49	VFG035045(gb|WP_001121226)	TTSS secreted effectors (VF1111)	EspF (Inducing degradation of the aniapoptic protein AbcF2, tight junction disruption, microvilli effacement and elongation, mitochondrial dysfunction, N-WASP activation, SGLT-1 inactivation, pedestal maturation, inhibition of NHE3 activity, membrane remodelling; targets and disrupts the nucleolus late in infection, which is temporally controlled by host mitochondria. ); EspFu/tccP (Inducing degr…	Escherichia coli O55:H7 str. CB9615	Effector delivery system	nleG7	Type III secretion system effector NleG7, E3 Ubiquitin Ligase	99.5	91.1	5.4e-125	1134
gene3071	Scaffold19	Ec_RX49	VFG045788(gb|WP_001189322)	Curli fibers (VF1138)	In E. coli, curli fibers compose up to 85% of the biofilm biomass. Curli acts in vitro as an essential scaffold protein during biofilm formation.;In vivo, curli also directly regulates the immune system and is known to induce inflammation by activating the immune Toll-like receptors (TLRs).	Escherichia coli O25b:H4-ST131	Adherence	cgsG	curli production assembly/transport protein CsgG	99.6	100	1.3e-154	1390
gene3074	Scaffold19	Ec_RX49	VFG045791(gb|WP_000481500)	Curli fibers (VF1138)	In E. coli, curli fibers compose up to 85% of the biofilm biomass. Curli acts in vitro as an essential scaffold protein during biofilm formation.;In vivo, curli also directly regulates the immune system and is known to induce inflammation by activating the immune Toll-like receptors (TLRs).	Escherichia coli O25b:H4-ST131	Adherence	cgsD	transcriptional regulator CsgD	100	100	3.9e-122	1109
gene3075	Scaffold19	Ec_RX49	VFG045792(gb|WP_000791650)	Curli fibers (VF1138)	In E. coli, curli fibers compose up to 85% of the biofilm biomass. Curli acts in vitro as an essential scaffold protein during biofilm formation.;In vivo, curli also directly regulates the immune system and is known to induce inflammation by activating the immune Toll-like receptors (TLRs).	Escherichia coli O25b:H4-ST131	Adherence	csgB	curlin minor subunit CsgB	100	100	5.9e-77	718
gene3076	Scaffold19	Ec_RX49	VFG045793(gb|WP_000771429)	Curli fibers (VF1138)	In E. coli, curli fibers compose up to 85% of the biofilm biomass. Curli acts in vitro as an essential scaffold protein during biofilm formation.;In vivo, curli also directly regulates the immune system and is known to induce inflammation by activating the immune Toll-like receptors (TLRs).	Escherichia coli O25b:H4-ST131	Adherence	csgA	curlin major subunit CsgA	96.7	100	1.1e-75	707
gene3210	Scaffold20	Ec_RX49	VFG001444(gb|AAG10151)	AslA (VF0238)	Contributes to brain microvascular endothelial cells (BMECs) invasion	Escherichia coli O18:K1:H7 str. RS218	Invasion	aslA	putative arylsulfatase	95.7	86.8	1.7e-18	210
gene3665	Scaffold26	Ec_RX49	VFG049144(gb|WP_002892069)	AcrAB (VF0568)	May mediate resistance against host-derived antimicrobial peptides; associated with antibiotic resistance	Klebsiella pneumoniae subsp. pneumoniae NTUH-K2044	Antimicrobial activity/Competitive advantage	acrB	acriflavine resistance protein B	91.5	100	0	4770
gene2678	Scaffold15	Ec_RX49	VFG034754(gb|WP_000081129)	TTSS secreted effectors (VF1110)	Cif (Deamidase. Induces cytopathic effects of actin stress fiber formation and cell cycle arrest. ); EspB (Pore formation, actin disruption, microvilli effacement, anti-phagocytosis. ); EspF (Inducing degradation of the aniapoptic protein AbcF2, tight junction disruption, microvilli effacement and elongation, mitochondrial dysfunction, N-WASP activation, SGLT-1 inactivation, pedestal maturation, …	Escherichia coli O157:H7 str. EDL933	Effector delivery system	espL1	Type III secretion system effector espL1	93.5	93.4	1.2e-87	811
gene3073	Scaffold19	Ec_RX49	VFG045790(gb|WP_000833288)	Curli fibers (VF1138)	In E. coli, curli fibers compose up to 85% of the biofilm biomass. Curli acts in vitro as an essential scaffold protein during biofilm formation.;In vivo, curli also directly regulates the immune system and is known to induce inflammation by activating the immune Toll-like receptors (TLRs).	Escherichia coli O25b:H4-ST131	Adherence	cgsE	curli production assembly/transport protein CsgE	100	100	2.2e-72	678
gene2965	Scaffold18	Ec_RX49	VFG002122(gb|WP_115801843)	TTSS secreted effectors (VF1110)	Cif (Deamidase. Induces cytopathic effects of actin stress fiber formation and cell cycle arrest. ); EspB (Pore formation, actin disruption, microvilli effacement, anti-phagocytosis. ); EspF (Inducing degradation of the aniapoptic protein AbcF2, tight junction disruption, microvilli effacement and elongation, mitochondrial dysfunction, N-WASP activation, SGLT-1 inactivation, pedestal maturation, …	Escherichia coli O157:H7 str. EDL933	Effector delivery system	nleC	Type III secretion system effector NleC, zinc metalloprotease	96.9	100	2.2e-48	470
gene2967	Scaffold18	Ec_RX49	VFG034966(gb|WP_000938103)	TTSS secreted effectors (VF1110)	Cif (Deamidase. Induces cytopathic effects of actin stress fiber formation and cell cycle arrest. ); EspB (Pore formation, actin disruption, microvilli effacement, anti-phagocytosis. ); EspF (Inducing degradation of the aniapoptic protein AbcF2, tight junction disruption, microvilli effacement and elongation, mitochondrial dysfunction, N-WASP activation, SGLT-1 inactivation, pedestal maturation, …	Escherichia coli O157:H7 str. EDL933	Effector delivery system	nleF	Type III secretion system effector NleF, caspase inhibitor	92.6	100	2.3e-102	938
gene3709	Scaffold27	Ec_RX49	VFG034772(gb|WP_000627910)	TTSS secreted effectors (VF1110)	Cif (Deamidase. Induces cytopathic effects of actin stress fiber formation and cell cycle arrest. ); EspB (Pore formation, actin disruption, microvilli effacement, anti-phagocytosis. ); EspF (Inducing degradation of the aniapoptic protein AbcF2, tight junction disruption, microvilli effacement and elongation, mitochondrial dysfunction, N-WASP activation, SGLT-1 inactivation, pedestal maturation, …	Escherichia coli O157:H7 str. EDL933	Effector delivery system	espL4	Type III secretion system effector EspL4	95.8	100	1.4e-62	593
gene3049	Scaffold18	Ec_RX49	VFG043206(gb|WP_005164479)	Flagella (VF0394)	Required for efficient cellular invasion.; YplA, a phospholipase is secreted by this type III flagellum secretion system. YplA is required for survival of Y. enterocolitica in the Peyer's patches and for stimulation of the acute inflammatory response of the host to the infection;contributed to the initiation of biofilm formation	Yersinia enterocolitica subsp. enterocolitica 8081	Motility	cheY	chemotaxis regulatory protein CheY	91.5	100	3.2e-63	599
gene3382	Scaffold22	Ec_RX49	VFG048797(gb|WP_004175261)	Capsule (VF0560)	Assisting in evading the host immune system by protecting bacteria from opsonophagocytosis and serum killing	Klebsiella pneumoniae subsp. pneumoniae NTUH-K2044	Immune modulation	ugd	UDP-glucose 6-dehydrogenase	90.7	100	1.6e-203	1813
gene3993	Scaffold31	Ec_RX49	VFG042218(gb|AAN07916)	TTSS secreted effectors (VF1110)	Cif (Deamidase. Induces cytopathic effects of actin stress fiber formation and cell cycle arrest. ); EspB (Pore formation, actin disruption, microvilli effacement, anti-phagocytosis. ); EspF (Inducing degradation of the aniapoptic protein AbcF2, tight junction disruption, microvilli effacement and elongation, mitochondrial dysfunction, N-WASP activation, SGLT-1 inactivation, pedestal maturation, …	Escherichia coli O26 str. C/15333	Effector delivery system	cif	Type III secretion system effector Cif, cyclomodulin	100	100	4.8e-165	1480
gene3383	Scaffold22	Ec_RX49	VFG048830(gb|WP_014907233)	Capsule (VF0560)	Assisting in evading the host immune system by protecting bacteria from opsonophagocytosis and serum killing	Klebsiella pneumoniae subsp. pneumoniae NTUH-K2044	Immune modulation	gndA	NADP-dependent phosphogluconate dehydrogenase	95.7	100	1.9e-259	2296
gene3994	Scaffold31	Ec_RX49	VFG035062(gb|WP_000951026)	TTSS secreted effectors (VF1110)	Cif (Deamidase. Induces cytopathic effects of actin stress fiber formation and cell cycle arrest. ); EspB (Pore formation, actin disruption, microvilli effacement, anti-phagocytosis. ); EspF (Inducing degradation of the aniapoptic protein AbcF2, tight junction disruption, microvilli effacement and elongation, mitochondrial dysfunction, N-WASP activation, SGLT-1 inactivation, pedestal maturation, …	Escherichia coli O157:H7 str. EDL933	Effector delivery system	nleH1	Type III secretion system effector NleH1	93.2	100	7e-159	1427
gene4131	Scaffold34	Ec_RX49	VFG034873(gb|WP_001270084)	TTSS secreted effectors (VF1110)	Cif (Deamidase. Induces cytopathic effects of actin stress fiber formation and cell cycle arrest. ); EspB (Pore formation, actin disruption, microvilli effacement, anti-phagocytosis. ); EspF (Inducing degradation of the aniapoptic protein AbcF2, tight junction disruption, microvilli effacement and elongation, mitochondrial dysfunction, N-WASP activation, SGLT-1 inactivation, pedestal maturation, …	Escherichia coli O157:H7 str. EDL933	Effector delivery system	espX5	Type III secretion system effector EspX5	92.6	100	1.6e-228	2029
gene4845	Scaffold53	Ec_RX49	VFG049911(gb|WP_000393837)	T6SS (VF0579)	Plays a role in interbacterial competition and host colonization	Shigella sonnei Ss046	Effector delivery system	tssF	Type VI secretion system protein TssF	100	96.8	3.2e-68	642
gene4979	Scaffold58	Ec_RX49	VFG034780(gb|WP_001132163)	TTSS secreted effectors (VF1111)	EspF (Inducing degradation of the aniapoptic protein AbcF2, tight junction disruption, microvilli effacement and elongation, mitochondrial dysfunction, N-WASP activation, SGLT-1 inactivation, pedestal maturation, inhibition of NHE3 activity, membrane remodelling; targets and disrupts the nucleolus late in infection, which is temporally controlled by host mitochondria. ); EspFu/tccP (Inducing degr…	Escherichia coli O55:H7 str. CB9615	Effector delivery system	espM1	Type III secretion system effector EspM1, Rho guanine exchange factor	92.9	100	9e-102	933
gene5079	Scaffold65	Ec_RX49	VFG049916(gb|WP_000103365)	T6SS (VF0579)	Plays a role in interbacterial competition and host colonization	Shigella sonnei Ss046	Effector delivery system	vgrG/tssI	type VI secretion system effector VgrG	98.2	100	0	3728
gene5077	Scaffold65	Ec_RX49	VFG049914(gb|WP_000037389)	T6SS (VF0579)	Plays a role in interbacterial competition and host colonization	Shigella sonnei Ss046	Effector delivery system	tssB	Type VI secretion system protein TssB	100	100	2.8e-88	816
gene4697	Scaffold48	Ec_RX49	VFG001445(gb|AAA92657)	TraJ (VF0241)	Contributes to the ability of E. coli K1 to invade the central nervous system and cause meningitis in the neonatal rat; TraJ contributes to the early systemic dissemination of E. coli K1 in the oral infection process is via specific TraJ-dependent bacterial interactions with macrophages. TraJ enables the bacteria to be taken up efficiently by macrophages. In the early steps of dissemination, the …	Escherichia coli	Invasion	AAA92657	unknown protein	99.5	87.7	1.3e-115	1053
gene4843	Scaffold53	Ec_RX49	VFG049909(gb|WP_001113715)	T6SS (VF0579)	Plays a role in interbacterial competition and host colonization	Shigella sonnei Ss046	Effector delivery system	fha	Type VI secretion system protein Fha	99.5	100	3.8e-246	2181
gene4918	Scaffold55	Ec_RX49	VFG049916(gb|WP_000103365)	T6SS (VF0579)	Plays a role in interbacterial competition and host colonization	Shigella sonnei Ss046	Effector delivery system	vgrG/tssI	type VI secretion system effector VgrG	97.4	100	2.1e-182	1630
gene4357	Scaffold40	Ec_RX49	VFG049120(gb|WP_012737535)	Allantion utilization (VF0572)	Providing a nitrogen source to increase virulence in K. pneumoniae at certain sites of infection	Klebsiella pneumoniae subsp. pneumoniae NTUH-K2044	Nutritional/Metabolic factor	allB	allantoinase	91.4	100	2.9e-252	2234
gene5074	Scaffold65	Ec_RX49	VFG049911(gb|WP_000393837)	T6SS (VF0579)	Plays a role in interbacterial competition and host colonization	Shigella sonnei Ss046	Effector delivery system	tssF	Type VI secretion system protein TssF	99.6	99.8	6.9e-300	2645
gene4835	Scaffold53	Ec_RX49	VFG049899(gb|WP_001087735)	T6SS (VF0579)	Plays a role in interbacterial competition and host colonization	Shigella sonnei Ss046	Effector delivery system	tssA	Type VI secretion system protein TssA	98.4	100	2.3e-254	2252
gene5516	Scaffold140	Ec_RX49	VFG035000(gb|WP_001131642)	TTSS secreted effectors (VF1111)	EspF (Inducing degradation of the aniapoptic protein AbcF2, tight junction disruption, microvilli effacement and elongation, mitochondrial dysfunction, N-WASP activation, SGLT-1 inactivation, pedestal maturation, inhibition of NHE3 activity, membrane remodelling; targets and disrupts the nucleolus late in infection, which is temporally controlled by host mitochondria. ); EspFu/tccP (Inducing degr…	Escherichia coli O55:H7 str. CB9615	Effector delivery system	nleG2-4	DUF1076 domain-containing protein	99	100	1.9e-104	956
gene4981	Scaffold58	Ec_RX49	VFG034840(gb|WP_001301665)	TTSS secreted effectors (VF1110)	Cif (Deamidase. Induces cytopathic effects of actin stress fiber formation and cell cycle arrest. ); EspB (Pore formation, actin disruption, microvilli effacement, anti-phagocytosis. ); EspF (Inducing degradation of the aniapoptic protein AbcF2, tight junction disruption, microvilli effacement and elongation, mitochondrial dysfunction, N-WASP activation, SGLT-1 inactivation, pedestal maturation, …	Escherichia coli O157:H7 str. EDL933	Effector delivery system	espW	Type III secretion system effector EspW	98	100	4.4e-200	1783
gene4834	Scaffold53	Ec_RX49	VFG049898(gb|WP_001284199)	T6SS (VF0579)	Plays a role in interbacterial competition and host colonization	Shigella sonnei Ss046	Effector delivery system	hcp1/tssD1	type VI secretion system protein, Hcp family	100	100	9.3e-89	820
gene4455	Scaffold42	Ec_RX49	VFG034817(gb|WP_000671691)	TTSS secreted effectors (VF1111)	EspF (Inducing degradation of the aniapoptic protein AbcF2, tight junction disruption, microvilli effacement and elongation, mitochondrial dysfunction, N-WASP activation, SGLT-1 inactivation, pedestal maturation, inhibition of NHE3 activity, membrane remodelling; targets and disrupts the nucleolus late in infection, which is temporally controlled by host mitochondria. ); EspFu/tccP (Inducing degr…	Escherichia coli O55:H7 str. CB9615	Effector delivery system	espR1	Type III secretion system effector espR1	90.9	81.4	3.2e-184	1647
gene4842	Scaffold53	Ec_RX49	VFG049908(gb|WP_001080148)	T6SS (VF0579)	Plays a role in interbacterial competition and host colonization	Shigella sonnei Ss046	Effector delivery system	tssJ	Type VI secretion system protein TssJ	99.4	100	8.6e-96	881
gene5080	Scaffold65	Ec_RX49	VFG049917(gb|WP_000508696)	T6SS (VF0579)	Plays a role in interbacterial competition and host colonization	Shigella sonnei Ss046	Effector delivery system	rhs/PAAR	Type VI secretion system protein, PAAR family	91.4	99.9	0	6850
gene4840	Scaffold53	Ec_RX49	VFG049905(gb|WP_000343289)	T6SS (VF0579)	Plays a role in interbacterial competition and host colonization	Shigella sonnei Ss046	Effector delivery system	tssL	Type VI secretion system protein TssL	99.6	100	2.4e-147	1327
gene4982	Scaffold58	Ec_RX49	VFG035025(gb|WP_001443810)	TTSS secreted effectors (VF1110)	Cif (Deamidase. Induces cytopathic effects of actin stress fiber formation and cell cycle arrest. ); EspB (Pore formation, actin disruption, microvilli effacement, anti-phagocytosis. ); EspF (Inducing degradation of the aniapoptic protein AbcF2, tight junction disruption, microvilli effacement and elongation, mitochondrial dysfunction, N-WASP activation, SGLT-1 inactivation, pedestal maturation, …	Escherichia coli O157:H7 str. EDL933	Effector delivery system	nleG6-1	DUF1076 domain-containing protein	98.1	97.6	5.9e-115	1047
gene4837	Scaffold53	Ec_RX49	VFG049903(gb|WP_001240533)	T6SS (VF0579)	Plays a role in interbacterial competition and host colonization	Shigella sonnei Ss046	Effector delivery system	tssA	Type VI secretion system protein TssA	99.4	100	1.2e-269	2384
gene4980	Scaffold58	Ec_RX49	VFG035053(gb|WP_001144077)	TTSS secreted effectors (VF1110)	Cif (Deamidase. Induces cytopathic effects of actin stress fiber formation and cell cycle arrest. ); EspB (Pore formation, actin disruption, microvilli effacement, anti-phagocytosis. ); EspF (Inducing degradation of the aniapoptic protein AbcF2, tight junction disruption, microvilli effacement and elongation, mitochondrial dysfunction, N-WASP activation, SGLT-1 inactivation, pedestal maturation, …	Escherichia coli O157:H7 str. EDL933	Effector delivery system	nleG8-2	DUF1076 domain-containing protein	97.7	100	3.5e-123	1118
gene4844	Scaffold53	Ec_RX49	VFG049910(gb|WP_000348788)	T6SS (VF0579)	Plays a role in interbacterial competition and host colonization	Shigella sonnei Ss046	Effector delivery system	tssG	Type VI secretion system protein TssG	99.4	100	3.9e-212	1887
gene5078	Scaffold65	Ec_RX49	VFG049915(gb|WP_001142968)	T6SS (VF0579)	Plays a role in interbacterial competition and host colonization	Shigella sonnei Ss046	Effector delivery system	hcp2/tssD2	Type VI secretion system protein, Hcp family	99.4	100	8.7e-101	924
gene4973	Scaffold58	Ec_RX49	VFG000475(gb|NP_460201)	PhoPQ (VF0111)	Activated by low divalent cations magnesium and calcium levels; control expression of more than 40 genes; required for intracellular survival, cationic antimicrobial peptides (CAMPs) resistance, stimulation of cytokine secretion	Salmonella enterica subsp. enterica serovar Typhimurium str. LT2	Regulation	phoP	response regulator in two-component regulatory system with PhoQ	93.7	100	9.2e-119	1080
gene5167	Scaffold72	Ec_RX49	VFG048990(gb|WP_001741945)	Capsule (VF0560)	Assisting in evading the host immune system by protecting bacteria from opsonophagocytosis and serum killing	Klebsiella pneumoniae subsp. pneumoniae NTUH-K2044	Immune modulation	galF	GalU regulator GalF	90.2	99.7	1.4e-151	1364
gene0616	Scaffold2	Ec_RX28	VFG034648(gb|WP_001245988)	Adhesive fimbriae (VF0213)	Adhesin, receptor is the oligosaccharide components of glycolipids and glycoproteins	Escherichia coli E24377A	Adherence	cfaD/cfaE	minor pilin and initiator	100	100	7.5e-219	1945
gene1035	Scaffold4	Ec_RX28	VFG000873(gb|WP_000695571)	Type 1 fimbriae (VF0221)	Makes an important contribution to colonization of the bladder	Escherichia coli CFT073	Adherence	fimA	Type-1 fimbrial protein, A chain precursor	90.1	100	9.6e-82	760
gene2212	Scaffold13	Ec_RX28	VFG002412(gb|WP_000716386)	ECP (VF0404)	ECP, composed of a 21-kDa pilin subunit EspA, is a pilus-adherence factor that is crucial to the virulence of E. coli O157 in humans, and is also carried by commensal strains of E. coli.; It is suggested that pathogenic E. coli strains may use ECP to mimic commensal E. coli and provide themselves with an ecological advantage for host colonization and evasion of the immune system.	Escherichia coli O157:H7 str. EDL933	Adherence	yagY/ecpB	E. coli common pilus chaperone EcpB	98.6	100	8.9e-122	1106
gene2218	Scaffold13	Ec_RX28	VFG045349(gb|WP_000092542)	FdeC (VF0506)	Binding to epithelial cells and collagen I, II, V, VI; aggregation; kidney and bladder colonization	Escherichia coli O45:K1:H7 str. S88	Adherence	fdeC	adhesin FdeC	91.1	99.8	0	6400
gene2371	Scaffold14	Ec_RX28	VFG035045(gb|WP_001121226)	TTSS secreted effectors (VF1111)	EspF (Inducing degradation of the aniapoptic protein AbcF2, tight junction disruption, microvilli effacement and elongation, mitochondrial dysfunction, N-WASP activation, SGLT-1 inactivation, pedestal maturation, inhibition of NHE3 activity, membrane remodelling; targets and disrupts the nucleolus late in infection, which is temporally controlled by host mitochondria. ); EspFu/tccP (Inducing degr…	Escherichia coli O55:H7 str. CB9615	Effector delivery system	nleG7	Type III secretion system effector NleG7, E3 Ubiquitin Ligase	99.5	91.1	5.4e-125	1134
gene2662	Scaffold18	Ec_RX28	VFG000796(gb|WP_001053840)	TTSS (VF0191)	Injects Tir and other effector molecules directly into the host cell. Effector molecules activate cell-signaling pathways, causing alterations in the host cell cytoskeleton and resulting in the depolymerization of actin and the loss of microvilli	Escherichia coli O157:H7 str. EDL933	Effector delivery system	escF	Type III secretion system needle filament protein EscF	100	100	4.6e-35	354
gene1336	Scaffold6	Ec_RX28	VFG000926(gb|WP_001443194)	Enterobactin (VF0228)	Iron uptake: the siderophore enterobactin imported through the FepA receptor and the FepBCDG system	Escherichia coli CFT073	Nutritional/Metabolic factor	fepD	ferrienterobactin ABC transporter permease	99.4	100	1.2e-170	1529
gene1341	Scaffold6	Ec_RX28	VFG000933(gb|WP_001007140)	Enterobactin (VF0228)	Iron uptake: the siderophore enterobactin imported through the FepA receptor and the FepBCDG system	Escherichia coli CFT073	Nutritional/Metabolic factor	entB	isochorismatase	99.3	100	1.9e-169	1518
gene1974	Scaffold11	Ec_RX28	VFG000477(gb|NP_461845)	RpoS (VF0112)	Necessary for sustaining a log-phase acid tolerance response (ATR), induction a stationary-phase acid survival system, production of thin aggregative fimbriae and expression of spv gene during stationary phase	Salmonella enterica subsp. enterica serovar Typhimurium str. LT2	Regulation	rpoS	RNA polymerase sigma factor RpoS	99.4	100	1.6e-180	1614
gene1328	Scaffold6	Ec_RX28	VFG000929(gb|WP_001375021)	Enterobactin (VF0228)	Iron uptake: the siderophore enterobactin imported through the FepA receptor and the FepBCDG system	Escherichia coli CFT073	Nutritional/Metabolic factor	entD	phosphopantetheinyl transferase component of enterobactin synthase multienzyme complex	94.7	98.6	1.7e-111	1017
gene1335	Scaffold6	Ec_RX28	VFG000928(gb|WP_000640938)	Enterobactin (VF0228)	Iron uptake: the siderophore enterobactin imported through the FepA receptor and the FepBCDG system	Escherichia coli CFT073	Nutritional/Metabolic factor	fepG	iron-enterobactin ABC transporter permease	97.9	100	5.3e-171	1532
gene2583	Scaffold17	Ec_RX28	VFG001443(gb|AAF37887)	OmpA (VF0236)	Contributes to brain microvascular endothelial cells (BMECs) invasion via a ligand-receptor interaction. Interaction of OmpA with its receptor induces actin condensation at the binding site. The actin reorganization induced by E. coli depends on activation of several host proteins involved in signaling, including focal adhesion kinase, PI3-kinase, PKC-<alpha>, and caveolin-1; OmpA also binds to C…	Escherichia coli O18:K1:H7 str. RS218	Invasion	ompA	outer membrane protein A	98.8	100	4.2e-203	1809
gene0613	Scaffold2	Ec_RX28	VFG034612(gb|WP_000225871)	Adhesive fimbriae (VF0213)	Adhesin, receptor is the oligosaccharide components of glycolipids and glycoproteins	Escherichia coli E24377A	Adherence	cfaA	colonisation factor antigen a, chaperone	98.3	100	3.9e-131	1187
gene1033	Scaffold4	Ec_RX28	VFG000871(gb|WP_000790574)	Type 1 fimbriae (VF0221)	Makes an important contribution to colonization of the bladder	Escherichia coli CFT073	Adherence	fimB	Type 1 fimbriae Regulatory protein fimB	99.5	100	2.4e-118	1076
gene1040	Scaffold4	Ec_RX28	VFG000878(gb|WP_000872015)	Type 1 fimbriae (VF0221)	Makes an important contribution to colonization of the bladder	Escherichia coli CFT073	Adherence	fimG	FimG protein precursor	98.2	100	5.9e-86	796
gene2214	Scaffold13	Ec_RX28	VFG002413(gb|WP_000389022)	ECP (VF0404)	ECP, composed of a 21-kDa pilin subunit EspA, is a pilus-adherence factor that is crucial to the virulence of E. coli O157 in humans, and is also carried by commensal strains of E. coli.; It is suggested that pathogenic E. coli strains may use ECP to mimic commensal E. coli and provide themselves with an ecological advantage for host colonization and evasion of the immune system.	Escherichia coli O157:H7 str. EDL933	Adherence	ykgK/ecpR	regulator protein EcpR	97.8	100	2.5e-98	903
gene1037	Scaffold4	Ec_RX28	VFG000875(gb|WP_000066579)	Type 1 fimbriae (VF0221)	Makes an important contribution to colonization of the bladder	Escherichia coli CFT073	Adherence	fimC	Chaperone protein fimC precursor	98.8	100	7.1e-133	1202
gene1041	Scaffold4	Ec_RX28	VFG000879(gb|WP_000832235)	Type 1 fimbriae (VF0221)	Makes an important contribution to colonization of the bladder	Escherichia coli CFT073	Adherence	fimH	FimH protein precursor	99	100	4.5e-169	1515
gene1579	Scaffold8	Ec_RX28	VFG034764(gb|WP_001121624)	TTSS secreted effectors (VF1111)	EspF (Inducing degradation of the aniapoptic protein AbcF2, tight junction disruption, microvilli effacement and elongation, mitochondrial dysfunction, N-WASP activation, SGLT-1 inactivation, pedestal maturation, inhibition of NHE3 activity, membrane remodelling; targets and disrupts the nucleolus late in infection, which is temporally controlled by host mitochondria. ); EspFu/tccP (Inducing degr…	Escherichia coli O55:H7 str. CB9615	Effector delivery system	espL2	Type III secretion system secreted effector EspL2, cysteine protease	99.6	100	0	2863
gene1330	Scaffold6	Ec_RX28	VFG044159(gb|WP_000125846)	Enterobactin (VF0228)	Iron uptake: the siderophore enterobactin imported through the FepA receptor and the FepBCDG system	Escherichia coli CFT073	Nutritional/Metabolic factor	fes	enterobactin/ferric enterobactin esterase	96.3	100	7.4e-244	2161
gene1426	Scaffold6	Ec_RX28	VFG000478(gb|NP_459678)	Fur (VF0113)	Repress the expression of iron-regulated genes; also required for acid-induced activation of atr genes	Salmonella enterica subsp. enterica serovar Typhimurium str. LT2	Regulation	fur	ferric iron uptake transcriptional regulator	99.3	98.6	4.9e-84	779
gene2656	Scaffold18	Ec_RX28	VFG034954(gb|WP_000609742)	TTSS secreted effectors (VF1110)	Cif (Deamidase. Induces cytopathic effects of actin stress fiber formation and cell cycle arrest. ); EspB (Pore formation, actin disruption, microvilli effacement, anti-phagocytosis. ); EspF (Inducing degradation of the aniapoptic protein AbcF2, tight junction disruption, microvilli effacement and elongation, mitochondrial dysfunction, N-WASP activation, SGLT-1 inactivation, pedestal maturation, …	Escherichia coli O157:H7 str. EDL933	Effector delivery system	nleE	Type III secretion system effector NleE	100	100	3.6e-131	1187
gene1038	Scaffold4	Ec_RX28	VFG000876(gb|WP_000120946)	Type 1 fimbriae (VF0221)	Makes an important contribution to colonization of the bladder	Escherichia coli CFT073	Adherence	fimD	Outer membrane usher protein fimD precursor	99.5	100	0	4593
gene1039	Scaffold4	Ec_RX28	VFG000877(gb|WP_001244821)	Type 1 fimbriae (VF0221)	Makes an important contribution to colonization of the bladder	Escherichia coli CFT073	Adherence	fimF	FimF protein precursor	97.7	100	9.6e-95	872
gene1338	Scaffold6	Ec_RX28	VFG000924(gb|WP_001234311)	Enterobactin (VF0228)	Iron uptake: the siderophore enterobactin imported through the FepA receptor and the FepBCDG system	Escherichia coli CFT073	Nutritional/Metabolic factor	fepB	ferrienterobactin ABC transporter periplasmic binding protein	99.7	100	9.9e-175	1564
gene1339	Scaffold6	Ec_RX28	VFG000931(gb|WP_001336900)	Enterobactin (VF0228)	Iron uptake: the siderophore enterobactin imported through the FepA receptor and the FepBCDG system	Escherichia coli CFT073	Nutritional/Metabolic factor	entC	isochorismate synthase 1	99.2	100	1.6e-222	1977
gene2350	Scaffold14	Ec_RX28	VFG034873(gb|WP_001270084)	TTSS secreted effectors (VF1110)	Cif (Deamidase. Induces cytopathic effects of actin stress fiber formation and cell cycle arrest. ); EspB (Pore formation, actin disruption, microvilli effacement, anti-phagocytosis. ); EspF (Inducing degradation of the aniapoptic protein AbcF2, tight junction disruption, microvilli effacement and elongation, mitochondrial dysfunction, N-WASP activation, SGLT-1 inactivation, pedestal maturation, …	Escherichia coli O157:H7 str. EDL933	Effector delivery system	espX5	Type III secretion system effector EspX5	92.6	100	1.6e-228	2029
gene1334	Scaffold6	Ec_RX28	VFG000925(gb|WP_000140634)	Enterobactin (VF0228)	Iron uptake: the siderophore enterobactin imported through the FepA receptor and the FepBCDG system	Escherichia coli CFT073	Nutritional/Metabolic factor	fepC	ferrienterobactin ABC transporter ATPase	99.6	99.3	1.3e-154	1390
gene1806	Scaffold9	Ec_RX28	VFG034849(gb|WP_000129338)	TTSS secreted effectors (VF1110)	Cif (Deamidase. Induces cytopathic effects of actin stress fiber formation and cell cycle arrest. ); EspB (Pore formation, actin disruption, microvilli effacement, anti-phagocytosis. ); EspF (Inducing degradation of the aniapoptic protein AbcF2, tight junction disruption, microvilli effacement and elongation, mitochondrial dysfunction, N-WASP activation, SGLT-1 inactivation, pedestal maturation, …	Escherichia coli O157:H7 str. EDL933	Effector delivery system	espX1	Type III secretion system effector EspX1	91.3	100	1.3e-255	2263
gene1313	Scaffold6	Ec_RX28	VFG049916(gb|WP_000103365)	T6SS (VF0579)	Plays a role in interbacterial competition and host colonization	Shigella sonnei Ss046	Effector delivery system	vgrG/tssI	type VI secretion system effector VgrG	92.2	83.6	6.1e-301	2655
gene1333	Scaffold6	Ec_RX28	VFG000927(gb|WP_000096764)	Enterobactin (VF0228)	Iron uptake: the siderophore enterobactin imported through the FepA receptor and the FepBCDG system	Escherichia coli CFT073	Nutritional/Metabolic factor	fepE	LPS O-antigen length regulator	93.6	100	1.2e-195	1745
gene2211	Scaffold13	Ec_RX28	VFG002415(gb|WP_001131063)	ECP (VF0404)	ECP, composed of a 21-kDa pilin subunit EspA, is a pilus-adherence factor that is crucial to the virulence of E. coli O157 in humans, and is also carried by commensal strains of E. coli.; It is suggested that pathogenic E. coli strains may use ECP to mimic commensal E. coli and provide themselves with an ecological advantage for host colonization and evasion of the immune system.	Escherichia coli O157:H7 str. EDL933	Adherence	yagX/ecpC	E. coli common pilus usher EcpC	99.5	100	0	4279
gene2209	Scaffold13	Ec_RX28	VFG002417(gb|WP_001301550)	ECP (VF0404)	ECP, composed of a 21-kDa pilin subunit EspA, is a pilus-adherence factor that is crucial to the virulence of E. coli O157 in humans, and is also carried by commensal strains of E. coli.; It is suggested that pathogenic E. coli strains may use ECP to mimic commensal E. coli and provide themselves with an ecological advantage for host colonization and evasion of the immune system.	Escherichia coli O157:H7 str. EDL933	Adherence	yagV/ecpE	E. coli common pilus chaperone EcpE	97.5	100	7.7e-132	1193
gene0156	Scaffold1	Ec_RX28	VFG049018(gb|WP_002913007)	RcsAB (VF0571)	RcsB combined with the unstable auxiliary regulator RcsA to bind to an RcsAB box in the promoter region to upregulate the cps genes expression	Klebsiella pneumoniae subsp. pneumoniae NTUH-K2044	Regulation	rcsB	transcriptional regulator RcsB	96.8	100	1.5e-113	1035
gene0614	Scaffold2	Ec_RX28	VFG034624(gb|WP_000755097)	Adhesive fimbriae (VF0213)	Adhesin, receptor is the oligosaccharide components of glycolipids and glycoproteins	Escherichia coli E24377A	Adherence	cfaB	colonization factor antigen 1	100	100	6.5e-85	787
gene1034	Scaffold4	Ec_RX28	VFG000872(gb|WP_000044711)	Type 1 fimbriae (VF0221)	Makes an important contribution to colonization of the bladder	Escherichia coli CFT073	Adherence	fimE	Type 1 fimbriae Regulatory protein fimE	100	100	4.7e-114	1039
gene1036	Scaffold4	Ec_RX28	VFG000874(gb|WP_000824100)	Type 1 fimbriae (VF0221)	Makes an important contribution to colonization of the bladder	Escherichia coli CFT073	Adherence	fimI	Fimbrin-like protein fimI precursor	98.2	100	5.8e-94	865
gene2210	Scaffold13	Ec_RX28	VFG002416(gb|WP_001265657)	ECP (VF0404)	ECP, composed of a 21-kDa pilin subunit EspA, is a pilus-adherence factor that is crucial to the virulence of E. coli O157 in humans, and is also carried by commensal strains of E. coli.; It is suggested that pathogenic E. coli strains may use ECP to mimic commensal E. coli and provide themselves with an ecological advantage for host colonization and evasion of the immune system.	Escherichia coli O157:H7 str. EDL933	Adherence	yagW/ecpD	polymerized tip adhesin of ECP fibers	98.7	100	0	2844
gene2658	Scaffold18	Ec_RX28	VFG034928(gb|WP_001239082)	Lymphostatin/LifA (VF0175)	Inhibiting the expression of multiple lymphokines, including IL2, IL4, and interferon-<gamma> at the level of transcription, and inhibits lymphocytes proliferation	Escherichia coli O55:H7 str. CB9615	Effector delivery system	lifA/efa1	lymphostatin Efa1/LifA	98.3	100	0	16295
gene1329	Scaffold6	Ec_RX28	VFG000923(gb|WP_001034892)	Enterobactin (VF0228)	Iron uptake: the siderophore enterobactin imported through the FepA receptor and the FepBCDG system	Escherichia coli CFT073	Nutritional/Metabolic factor	fepA	ferrienterobactin outer membrane transporter	99.5	100	0	3942
gene1340	Scaffold6	Ec_RX28	VFG000932(gb|WP_000026784)	Enterobactin (VF0228)	Iron uptake: the siderophore enterobactin imported through the FepA receptor and the FepBCDG system	Escherichia coli CFT073	Nutritional/Metabolic factor	entE	2,3-dihydroxybenzoate-AMP ligase component of enterobactin synthase multienzyme complex	98.7	100	8.0E-310	2731
gene1316	Scaffold6	Ec_RX28	VFG034679(gb|WP_000074207)	Ibes (VF0237)	Contributes to brain microvascular endothelial cells (BMECs) invasion via a ligand-receptor interaction	Escherichia coli O45:K1:H7 str. S88	Invasion	ibeB	Cu(+)/Ag(+) efflux RND transporter outer membrane channel CusC	98.3	100	3e-249	2208
gene1337	Scaffold6	Ec_RX28	VFG044165(gb|WP_001041793)	Enterobactin (VF0228)	Iron uptake: the siderophore enterobactin imported through the FepA receptor and the FepBCDG system	Escherichia coli CFT073	Nutritional/Metabolic factor	entS	enterobactin exporter, iron-regulated	99.8	100	1.8e-224	1994
gene0615	Scaffold2	Ec_RX28	VFG034636(gb|WP_000358674)	Adhesive fimbriae (VF0213)	Adhesin, receptor is the oligosaccharide components of glycolipids and glycoproteins	Escherichia coli E24377A	Adherence	cfaC	colonisation factor antigen c, usher	99.8	100	0	4577
gene1342	Scaffold6	Ec_RX28	VFG000934(gb|WP_000348393)	Enterobactin (VF0228)	Iron uptake: the siderophore enterobactin imported through the FepA receptor and the FepBCDG system	Escherichia coli CFT073	Nutritional/Metabolic factor	entA	2,3-dihydro-2,3-dihydroxybenzoate dehydrogenase EntA	98	100	1.9e-133	1207
gene1922	Scaffold10	Ec_RX28	VFG049144(gb|WP_002892069)	AcrAB (VF0568)	May mediate resistance against host-derived antimicrobial peptides; associated with antibiotic resistance	Klebsiella pneumoniae subsp. pneumoniae NTUH-K2044	Antimicrobial activity/Competitive advantage	acrB	acriflavine resistance protein B	91.5	100	0	4770
gene2655	Scaffold18	Ec_RX28	VFG034932(gb|WP_000953022)	TTSS secreted effectors (VF1110)	Cif (Deamidase. Induces cytopathic effects of actin stress fiber formation and cell cycle arrest. ); EspB (Pore formation, actin disruption, microvilli effacement, anti-phagocytosis. ); EspF (Inducing degradation of the aniapoptic protein AbcF2, tight junction disruption, microvilli effacement and elongation, mitochondrial dysfunction, N-WASP activation, SGLT-1 inactivation, pedestal maturation, …	Escherichia coli O157:H7 str. EDL933	Effector delivery system	nleB1	Type III secretion system effector nleB1	99.4	100	6.4e-193	1721
gene2213	Scaffold13	Ec_RX28	VFG002414(gb|WP_000730972)	ECP (VF0404)	ECP, composed of a 21-kDa pilin subunit EspA, is a pilus-adherence factor that is crucial to the virulence of E. coli O157 in humans, and is also carried by commensal strains of E. coli.; It is suggested that pathogenic E. coli strains may use ECP to mimic commensal E. coli and provide themselves with an ecological advantage for host colonization and evasion of the immune system.	Escherichia coli O157:H7 str. EDL933	Adherence	yagZ/ecpA	E. coli common pilus structural subunit EcpA	100	100	2.4e-102	938
gene1332	Scaffold6	Ec_RX28	VFG000930(gb|WP_000077767)	Enterobactin (VF0228)	Iron uptake: the siderophore enterobactin imported through the FepA receptor and the FepBCDG system	Escherichia coli CFT073	Nutritional/Metabolic factor	entF	enterobactin synthase multienzyme complex component, ATP-dependent	96.4	99.9	0	6512
gene2679	Scaffold18	Ec_RX28	VFG033545(gb|WP_001037821)	TTSS (VF0172)	Injects Tir and other effector molecules directly into the host cell. Effector molecules activate cell-signaling pathways, causing alterations in the host cell cytoskeleton and resulting in the depolymerization of actin and the loss of microvilli	Escherichia coli O127:H6 str. E2348/69	Effector delivery system	escV	Type III secretion system major export apparatus protein	98.1	100	0	3194
gene2688	Scaffold18	Ec_RX28	VFG033612(gb|WP_000605364)	TTSS (VF0172)	Injects Tir and other effector molecules directly into the host cell. Effector molecules activate cell-signaling pathways, causing alterations in the host cell cytoskeleton and resulting in the depolymerization of actin and the loss of microvilli	Escherichia coli O127:H6 str. E2348/69	Effector delivery system	glrR	type III secretion system LEE GrlA-binding negative regulator GrlR	94.8	97.5	1.8e-60	575
gene2691	Scaffold18	Ec_RX28	VFG033639(gb|WP_001002835)	TTSS (VF0172)	Injects Tir and other effector molecules directly into the host cell. Effector molecules activate cell-signaling pathways, causing alterations in the host cell cytoskeleton and resulting in the depolymerization of actin and the loss of microvilli	Escherichia coli O127:H6 str. E2348/69	Effector delivery system	escT	Type III secretion system minor export apparatus protein EscT	98.1	100	6.2e-135	1220
gene2697	Scaffold18	Ec_RX28	VFG000831(gb|WP_000628731)	TTSS (VF0191)	Injects Tir and other effector molecules directly into the host cell. Effector molecules activate cell-signaling pathways, causing alterations in the host cell cytoskeleton and resulting in the depolymerization of actin and the loss of microvilli	Escherichia coli O157:H7 str. EDL933	Effector delivery system	escE	chaperone for EscF	95.8	100	1.2e-32	333
gene2667	Scaffold18	Ec_RX28	VFG033475(gb|WP_001273446)	TTSS (VF0172)	Injects Tir and other effector molecules directly into the host cell. Effector molecules activate cell-signaling pathways, causing alterations in the host cell cytoskeleton and resulting in the depolymerization of actin and the loss of microvilli	Escherichia coli O127:H6 str. E2348/69	Effector delivery system	sepL	Type III secretion system secretion gatekeeper SepL	94.6	100	1.7e-183	1640
gene2690	Scaffold18	Ec_RX28	VFG033630(gb|WP_001291693)	TTSS (VF0172)	Injects Tir and other effector molecules directly into the host cell. Effector molecules activate cell-signaling pathways, causing alterations in the host cell cytoskeleton and resulting in the depolymerization of actin and the loss of microvilli	Escherichia coli O127:H6 str. E2348/69	Effector delivery system	escU	Type III secretion system export apparatus switch protein EscU	97.1	100	1.3e-180	1615
gene2706	Scaffold18	Ec_RX28	VFG002053(gb|WP_001250462)	T2SS (VF0333)	Still unknown.	Shigella dysenteriae Sd197	Effector delivery system	gspJ	general secretion pathway protein J	98.5	100	2.4e-110	1007
gene4305	Scaffold42	Ec_RX28	VFG049120(gb|WP_012737535)	Allantion utilization (VF0572)	Providing a nitrogen source to increase virulence in K. pneumoniae at certain sites of infection	Klebsiella pneumoniae subsp. pneumoniae NTUH-K2044	Nutritional/Metabolic factor	allB	allantoinase	91.4	100	2.9e-252	2234
gene4402	Scaffold44	Ec_RX28	VFG034817(gb|WP_000671691)	TTSS secreted effectors (VF1111)	EspF (Inducing degradation of the aniapoptic protein AbcF2, tight junction disruption, microvilli effacement and elongation, mitochondrial dysfunction, N-WASP activation, SGLT-1 inactivation, pedestal maturation, inhibition of NHE3 activity, membrane remodelling; targets and disrupts the nucleolus late in infection, which is temporally controlled by host mitochondria. ); EspFu/tccP (Inducing degr…	Escherichia coli O55:H7 str. CB9615	Effector delivery system	espR1	Type III secretion system effector espR1	90.9	81.4	3.2e-184	1647
gene4734	Scaffold55	Ec_RX28	VFG049908(gb|WP_001080148)	T6SS (VF0579)	Plays a role in interbacterial competition and host colonization	Shigella sonnei Ss046	Effector delivery system	tssJ	Type VI secretion system protein TssJ	99.4	100	8.6e-96	881
gene2680	Scaffold18	Ec_RX28	VFG000814(gb|WP_001050992)	TTSS (VF0191)	Injects Tir and other effector molecules directly into the host cell. Effector molecules activate cell-signaling pathways, causing alterations in the host cell cytoskeleton and resulting in the depolymerization of actin and the loss of microvilli	Escherichia coli O157:H7 str. EDL933	Effector delivery system	cesL	chaperone for SepL	95.7	100	5.1e-60	571
gene2668	Scaffold18	Ec_RX28	VFG000802(gb|WP_000953255)	TTSS (VF0191)	Injects Tir and other effector molecules directly into the host cell. Effector molecules activate cell-signaling pathways, causing alterations in the host cell cytoskeleton and resulting in the depolymerization of actin and the loss of microvilli	Escherichia coli O157:H7 str. EDL933	Effector delivery system	escD	Type III secretion system outer MS ring protein EscD	97.3	100	7.1e-234	2075
gene2663	Scaffold18	Ec_RX28	VFG033439(gb|WP_000228584)	TTSS (VF0172)	Injects Tir and other effector molecules directly into the host cell. Effector molecules activate cell-signaling pathways, causing alterations in the host cell cytoskeleton and resulting in the depolymerization of actin and the loss of microvilli	Escherichia coli O127:H6 str. E2348/69	Effector delivery system	cesD2	chaperone for EspD	97.8	100	7.2e-74	691
gene2705	Scaffold18	Ec_RX28	VFG002054(gb|WP_000633233)	T2SS (VF0333)	Still unknown.	Shigella dysenteriae Sd197	Effector delivery system	gspK	general secretion pathway protein K	98.2	100	2.8e-177	1586
gene2987	Scaffold21	Ec_RX28	VFG001444(gb|AAG10151)	AslA (VF0238)	Contributes to brain microvascular endothelial cells (BMECs) invasion	Escherichia coli O18:K1:H7 str. RS218	Invasion	aslA	putative arylsulfatase	95.7	86.8	1.7e-18	210
gene2852	Scaffold20	Ec_RX28	VFG045792(gb|WP_000791650)	Curli fibers (VF1138)	In E. coli, curli fibers compose up to 85% of the biofilm biomass. Curli acts in vitro as an essential scaffold protein during biofilm formation.;In vivo, curli also directly regulates the immune system and is known to induce inflammation by activating the immune Toll-like receptors (TLRs).	Escherichia coli O25b:H4-ST131	Adherence	csgB	curlin minor subunit CsgB	100	100	5.9e-77	718
gene3659	Scaffold30	Ec_RX28	VFG034772(gb|WP_000627910)	TTSS secreted effectors (VF1110)	Cif (Deamidase. Induces cytopathic effects of actin stress fiber formation and cell cycle arrest. ); EspB (Pore formation, actin disruption, microvilli effacement, anti-phagocytosis. ); EspF (Inducing degradation of the aniapoptic protein AbcF2, tight junction disruption, microvilli effacement and elongation, mitochondrial dysfunction, N-WASP activation, SGLT-1 inactivation, pedestal maturation, …	Escherichia coli O157:H7 str. EDL933	Effector delivery system	espL4	Type III secretion system effector EspL4	95.8	100	1.4e-62	593
gene4849	Scaffold59	Ec_RX28	VFG035053(gb|WP_001144077)	TTSS secreted effectors (VF1110)	Cif (Deamidase. Induces cytopathic effects of actin stress fiber formation and cell cycle arrest. ); EspB (Pore formation, actin disruption, microvilli effacement, anti-phagocytosis. ); EspF (Inducing degradation of the aniapoptic protein AbcF2, tight junction disruption, microvilli effacement and elongation, mitochondrial dysfunction, N-WASP activation, SGLT-1 inactivation, pedestal maturation, …	Escherichia coli O157:H7 str. EDL933	Effector delivery system	nleG8-2	DUF1076 domain-containing protein	97.7	100	3.5e-123	1118
gene4736	Scaffold55	Ec_RX28	VFG049910(gb|WP_000348788)	T6SS (VF0579)	Plays a role in interbacterial competition and host colonization	Shigella sonnei Ss046	Effector delivery system	tssG	Type VI secretion system protein TssG	99.4	100	3.9e-212	1887
gene2670	Scaffold18	Ec_RX28	VFG033493(gb|WP_000098791)	TTSS (VF0172)	Injects Tir and other effector molecules directly into the host cell. Effector molecules activate cell-signaling pathways, causing alterations in the host cell cytoskeleton and resulting in the depolymerization of actin and the loss of microvilli	Escherichia coli O127:H6 str. E2348/69	Effector delivery system	cesT	multieffector chaperone	99.4	100	7.7e-88	812
gene2678	Scaffold18	Ec_RX28	VFG000812(gb|WP_000622545)	TTSS (VF0191)	Injects Tir and other effector molecules directly into the host cell. Effector molecules activate cell-signaling pathways, causing alterations in the host cell cytoskeleton and resulting in the depolymerization of actin and the loss of microvilli	Escherichia coli O157:H7 str. EDL933	Effector delivery system	escN	ATPase EscN	96.6	100	3e-246	2182
gene2693	Scaffold18	Ec_RX28	VFG000827(gb|WP_001299599)	TTSS (VF0191)	Injects Tir and other effector molecules directly into the host cell. Effector molecules activate cell-signaling pathways, causing alterations in the host cell cytoskeleton and resulting in the depolymerization of actin and the loss of microvilli	Escherichia coli O157:H7 str. EDL933	Effector delivery system	escR	Type III secretion systemminor export apparatus protein EscR	99.1	100	1.1e-108	993
gene2712	Scaffold18	Ec_RX28	VFG002047(gb|WP_000498818)	T2SS (VF0333)	Still unknown.	Shigella dysenteriae Sd197	Effector delivery system	gspD	general secretion pathway protein D	99	100	0	3326
gene2836	Scaffold19	Ec_RX28	VFG034966(gb|WP_000938103)	TTSS secreted effectors (VF1110)	Cif (Deamidase. Induces cytopathic effects of actin stress fiber formation and cell cycle arrest. ); EspB (Pore formation, actin disruption, microvilli effacement, anti-phagocytosis. ); EspF (Inducing degradation of the aniapoptic protein AbcF2, tight junction disruption, microvilli effacement and elongation, mitochondrial dysfunction, N-WASP activation, SGLT-1 inactivation, pedestal maturation, …	Escherichia coli O157:H7 str. EDL933	Effector delivery system	nleF	Type III secretion system effector NleF, caspase inhibitor	92.6	100	2.3e-102	938
gene2848	Scaffold20	Ec_RX28	VFG045788(gb|WP_001189322)	Curli fibers (VF1138)	In E. coli, curli fibers compose up to 85% of the biofilm biomass. Curli acts in vitro as an essential scaffold protein during biofilm formation.;In vivo, curli also directly regulates the immune system and is known to induce inflammation by activating the immune Toll-like receptors (TLRs).	Escherichia coli O25b:H4-ST131	Adherence	cgsG	curli production assembly/transport protein CsgG	99.6	100	1.3e-154	1390
gene2853	Scaffold20	Ec_RX28	VFG045793(gb|WP_000771429)	Curli fibers (VF1138)	In E. coli, curli fibers compose up to 85% of the biofilm biomass. Curli acts in vitro as an essential scaffold protein during biofilm formation.;In vivo, curli also directly regulates the immune system and is known to induce inflammation by activating the immune Toll-like receptors (TLRs).	Escherichia coli O25b:H4-ST131	Adherence	csgA	curlin major subunit CsgA	96.7	100	1.1e-75	707
gene2685	Scaffold18	Ec_RX28	VFG033587(gb|WP_000723931)	TTSS (VF0172)	Injects Tir and other effector molecules directly into the host cell. Effector molecules activate cell-signaling pathways, causing alterations in the host cell cytoskeleton and resulting in the depolymerization of actin and the loss of microvilli	Escherichia coli O127:H6 str. E2348/69	Effector delivery system	escC	Type III secretion system secretin EscC	96.9	100	1.3e-272	2410
gene4729	Scaffold55	Ec_RX28	VFG049903(gb|WP_001240533)	T6SS (VF0579)	Plays a role in interbacterial competition and host colonization	Shigella sonnei Ss046	Effector delivery system	tssA	Type VI secretion system protein TssA	99.4	100	1.2e-269	2384
gene4848	Scaffold59	Ec_RX28	VFG034780(gb|WP_001132163)	TTSS secreted effectors (VF1111)	EspF (Inducing degradation of the aniapoptic protein AbcF2, tight junction disruption, microvilli effacement and elongation, mitochondrial dysfunction, N-WASP activation, SGLT-1 inactivation, pedestal maturation, inhibition of NHE3 activity, membrane remodelling; targets and disrupts the nucleolus late in infection, which is temporally controlled by host mitochondria. ); EspFu/tccP (Inducing degr…	Escherichia coli O55:H7 str. CB9615	Effector delivery system	espM1	Type III secretion system effector EspM1, Rho guanine exchange factor	92.9	100	9e-102	933
gene4851	Scaffold59	Ec_RX28	VFG035025(gb|WP_001443810)	TTSS secreted effectors (VF1110)	Cif (Deamidase. Induces cytopathic effects of actin stress fiber formation and cell cycle arrest. ); EspB (Pore formation, actin disruption, microvilli effacement, anti-phagocytosis. ); EspF (Inducing degradation of the aniapoptic protein AbcF2, tight junction disruption, microvilli effacement and elongation, mitochondrial dysfunction, N-WASP activation, SGLT-1 inactivation, pedestal maturation, …	Escherichia coli O157:H7 str. EDL933	Effector delivery system	nleG6-1	DUF1076 domain-containing protein	98.1	97.6	5.9e-115	1047
gene4968	Scaffold66	Ec_RX28	VFG049917(gb|WP_000508696)	T6SS (VF0579)	Plays a role in interbacterial competition and host colonization	Shigella sonnei Ss046	Effector delivery system	rhs/PAAR	Type VI secretion system protein, PAAR family	91.4	99.9	0	6850
gene2689	Scaffold18	Ec_RX28	VFG000823(gb|WP_000720639)	TTSS (VF0191)	Injects Tir and other effector molecules directly into the host cell. Effector molecules activate cell-signaling pathways, causing alterations in the host cell cytoskeleton and resulting in the depolymerization of actin and the loss of microvilli	Escherichia coli O157:H7 str. EDL933	Effector delivery system	etgA	T3SS-associated peptidoglycan lytic enzyme	96.7	98.7	2.6e-80	747
gene2698	Scaffold18	Ec_RX28	VFG000710(gb|AAC38364)	Ler (VF0189)	Activates the LEE2, LEE3, tir, and orf19 promoters; required for LEE4 expression; not activates the LEE1 promoter; controls genes located outside the LEE, such as espC and genes encoding several morphologically distinct types of fimbriae	Escherichia coli O127:H6 str. E2348/69	Regulation	AAC38364	Orf1	97.6	100	1.6e-64	610
gene2709	Scaffold18	Ec_RX28	VFG002050(gb|WP_001087302)	T2SS (VF0333)	Still unknown.	Shigella dysenteriae Sd197	Effector delivery system	gspG	general secretion pathway protein G	99.3	100	1.1e-83	776
gene2711	Scaffold18	Ec_RX28	VFG002048(gb|WP_000249362)	T2SS (VF0333)	Still unknown.	Shigella dysenteriae Sd197	Effector delivery system	gspE	general secretion pathway protein E	98.2	100	4.1e-276	2440
gene3345	Scaffold25	Ec_RX28	VFG034754(gb|WP_000081129)	TTSS secreted effectors (VF1110)	Cif (Deamidase. Induces cytopathic effects of actin stress fiber formation and cell cycle arrest. ); EspB (Pore formation, actin disruption, microvilli effacement, anti-phagocytosis. ); EspF (Inducing degradation of the aniapoptic protein AbcF2, tight junction disruption, microvilli effacement and elongation, mitochondrial dysfunction, N-WASP activation, SGLT-1 inactivation, pedestal maturation, …	Escherichia coli O157:H7 str. EDL933	Effector delivery system	espL1	Type III secretion system effector espL1	93.5	93.4	1.2e-87	811
gene4737	Scaffold55	Ec_RX28	VFG049911(gb|WP_000393837)	T6SS (VF0579)	Plays a role in interbacterial competition and host colonization	Shigella sonnei Ss046	Effector delivery system	tssF	Type VI secretion system protein TssF	100	96.8	3.2e-68	642
gene2686	Scaffold18	Ec_RX28	VFG000820(gb|WP_000087467)	TTSS (VF0191)	Injects Tir and other effector molecules directly into the host cell. Effector molecules activate cell-signaling pathways, causing alterations in the host cell cytoskeleton and resulting in the depolymerization of actin and the loss of microvilli	Escherichia coli O157:H7 str. EDL933	Effector delivery system	cesD	chaperone for EspB and EspD	96.7	100	4.5e-85	788
gene2694	Scaffold18	Ec_RX28	VFG000828(gb|WP_000780681)	TTSS (VF0191)	Injects Tir and other effector molecules directly into the host cell. Effector molecules activate cell-signaling pathways, causing alterations in the host cell cytoskeleton and resulting in the depolymerization of actin and the loss of microvilli	Escherichia coli O157:H7 str. EDL933	Effector delivery system	escL	negative regulator EscL, stator protein	90.8	100	1.5e-102	940
gene3660	Scaffold30	Ec_RX28	VFG034772(gb|WP_000627910)	TTSS secreted effectors (VF1110)	Cif (Deamidase. Induces cytopathic effects of actin stress fiber formation and cell cycle arrest. ); EspB (Pore formation, actin disruption, microvilli effacement, anti-phagocytosis. ); EspF (Inducing degradation of the aniapoptic protein AbcF2, tight junction disruption, microvilli effacement and elongation, mitochondrial dysfunction, N-WASP activation, SGLT-1 inactivation, pedestal maturation, …	Escherichia coli O157:H7 str. EDL933	Effector delivery system	espL4	Type III secretion system effector EspL4	91.1	96.8	3.8e-211	1879
gene4232	Scaffold40	Ec_RX28	VFG034721(gb|WP_000556298)	Ibes (VF0237)	Contributes to brain microvascular endothelial cells (BMECs) invasion via a ligand-receptor interaction	Escherichia coli O45:K1:H7 str. S88	Invasion	ibeC	phosphoethanolamine transferase CptA	98.8	100	0	3012
gene4735	Scaffold55	Ec_RX28	VFG049909(gb|WP_001113715)	T6SS (VF0579)	Plays a role in interbacterial competition and host colonization	Shigella sonnei Ss046	Effector delivery system	fha	Type VI secretion system protein Fha	99.5	100	3.8e-246	2181
gene4850	Scaffold59	Ec_RX28	VFG034840(gb|WP_001301665)	TTSS secreted effectors (VF1110)	Cif (Deamidase. Induces cytopathic effects of actin stress fiber formation and cell cycle arrest. ); EspB (Pore formation, actin disruption, microvilli effacement, anti-phagocytosis. ); EspF (Inducing degradation of the aniapoptic protein AbcF2, tight junction disruption, microvilli effacement and elongation, mitochondrial dysfunction, N-WASP activation, SGLT-1 inactivation, pedestal maturation, …	Escherichia coli O157:H7 str. EDL933	Effector delivery system	espW	Type III secretion system effector EspW	98	100	4.4e-200	1783
gene2708	Scaffold18	Ec_RX28	VFG002051(gb|WP_001115126)	T2SS (VF0333)	Still unknown.	Shigella dysenteriae Sd197	Effector delivery system	gspH	general secretion pathway protein H	95.7	100	4e-99	910
gene3899	Scaffold33	Ec_RX28	VFG035062(gb|WP_000951026)	TTSS secreted effectors (VF1110)	Cif (Deamidase. Induces cytopathic effects of actin stress fiber formation and cell cycle arrest. ); EspB (Pore formation, actin disruption, microvilli effacement, anti-phagocytosis. ); EspF (Inducing degradation of the aniapoptic protein AbcF2, tight junction disruption, microvilli effacement and elongation, mitochondrial dysfunction, N-WASP activation, SGLT-1 inactivation, pedestal maturation, …	Escherichia coli O157:H7 str. EDL933	Effector delivery system	nleH1	Type III secretion system effector NleH1	93.1	100	2.5e-107	981
gene4842	Scaffold59	Ec_RX28	VFG000475(gb|NP_460201)	PhoPQ (VF0111)	Activated by low divalent cations magnesium and calcium levels; control expression of more than 40 genes; required for intracellular survival, cationic antimicrobial peptides (CAMPs) resistance, stimulation of cytokine secretion	Salmonella enterica subsp. enterica serovar Typhimurium str. LT2	Regulation	phoP	response regulator in two-component regulatory system with PhoQ	93.7	100	9.2e-119	1080
gene4966	Scaffold66	Ec_RX28	VFG049915(gb|WP_001142968)	T6SS (VF0579)	Plays a role in interbacterial competition and host colonization	Shigella sonnei Ss046	Effector delivery system	hcp2/tssD2	Type VI secretion system protein, Hcp family	99.4	100	8.7e-101	924
gene2677	Scaffold18	Ec_RX28	VFG000811(gb|WP_001062956)	TTSS (VF0191)	Injects Tir and other effector molecules directly into the host cell. Effector molecules activate cell-signaling pathways, causing alterations in the host cell cytoskeleton and resulting in the depolymerization of actin and the loss of microvilli	Escherichia coli O157:H7 str. EDL933	Effector delivery system	escO	positive regulator EscO	97.2	100	1.3e-51	498
gene2704	Scaffold18	Ec_RX28	VFG002055(gb|WP_000097229)	T2SS (VF0333)	Still unknown.	Shigella dysenteriae Sd197	Effector delivery system	gspL	general secretion pathway protein L	94.4	100	1.9e-212	1890
gene4542	Scaffold48	Ec_RX28	VFG001445(gb|AAA92657)	TraJ (VF0241)	Contributes to the ability of E. coli K1 to invade the central nervous system and cause meningitis in the neonatal rat; TraJ contributes to the early systemic dissemination of E. coli K1 in the oral infection process is via specific TraJ-dependent bacterial interactions with macrophages. TraJ enables the bacteria to be taken up efficiently by macrophages. In the early steps of dissemination, the …	Escherichia coli	Invasion	AAA92657	unknown protein	99.5	87.7	1.3e-115	1053
gene4726	Scaffold55	Ec_RX28	VFG049898(gb|WP_001284199)	T6SS (VF0579)	Plays a role in interbacterial competition and host colonization	Shigella sonnei Ss046	Effector delivery system	hcp1/tssD1	type VI secretion system protein, Hcp family	100	100	9.3e-89	820
gene2710	Scaffold18	Ec_RX28	VFG002049(gb|WP_001173470)	T2SS (VF0333)	Still unknown.	Shigella dysenteriae Sd197	Effector delivery system	gspF	general secretion pathway protein F	97	98	1.4e-205	1831
gene2755	Scaffold19	Ec_RX28	VFG043206(gb|WP_005164479)	Flagella (VF0394)	Required for efficient cellular invasion.; YplA, a phospholipase is secreted by this type III flagellum secretion system. YplA is required for survival of Y. enterocolitica in the Peyer's patches and for stimulation of the acute inflammatory response of the host to the infection;contributed to the initiation of biofilm formation	Yersinia enterocolitica subsp. enterocolitica 8081	Motility	cheY	chemotaxis regulatory protein CheY	91.5	100	3.2e-63	599
gene4511	Scaffold47	Ec_RX28	VFG035000(gb|WP_001131642)	TTSS secreted effectors (VF1111)	EspF (Inducing degradation of the aniapoptic protein AbcF2, tight junction disruption, microvilli effacement and elongation, mitochondrial dysfunction, N-WASP activation, SGLT-1 inactivation, pedestal maturation, inhibition of NHE3 activity, membrane remodelling; targets and disrupts the nucleolus late in infection, which is temporally controlled by host mitochondria. ); EspFu/tccP (Inducing degr…	Escherichia coli O55:H7 str. CB9615	Effector delivery system	nleG2-4	DUF1076 domain-containing protein	99	100	1.9e-104	956
gene4732	Scaffold55	Ec_RX28	VFG049905(gb|WP_000343289)	T6SS (VF0579)	Plays a role in interbacterial competition and host colonization	Shigella sonnei Ss046	Effector delivery system	tssL	Type VI secretion system protein TssL	99.6	100	2.4e-147	1327
gene4962	Scaffold66	Ec_RX28	VFG049911(gb|WP_000393837)	T6SS (VF0579)	Plays a role in interbacterial competition and host colonization	Shigella sonnei Ss046	Effector delivery system	tssF	Type VI secretion system protein TssF	99.6	99.8	6.9e-300	2645
gene2682	Scaffold18	Ec_RX28	VFG033562(gb|WP_001059798)	TTSS (VF0172)	Injects Tir and other effector molecules directly into the host cell. Effector molecules activate cell-signaling pathways, causing alterations in the host cell cytoskeleton and resulting in the depolymerization of actin and the loss of microvilli	Escherichia coli O127:H6 str. E2348/69	Effector delivery system	escI	Type III secretion system inner rod component EscI	94.4	88	5.8e-58	554
gene2687	Scaffold18	Ec_RX28	VFG000821(gb|WP_000444180)	TTSS (VF0191)	Injects Tir and other effector molecules directly into the host cell. Effector molecules activate cell-signaling pathways, causing alterations in the host cell cytoskeleton and resulting in the depolymerization of actin and the loss of microvilli	Escherichia coli O157:H7 str. EDL933	Effector delivery system	glrA	type III secretion system LEE transcriptional regulator GrlA	96.4	100	3.3e-74	694
gene2695	Scaffold18	Ec_RX28	VFG033675(gb|WP_000151816)	TTSS (VF0172)	Injects Tir and other effector molecules directly into the host cell. Effector molecules activate cell-signaling pathways, causing alterations in the host cell cytoskeleton and resulting in the depolymerization of actin and the loss of microvilli	Escherichia coli O127:H6 str. E2348/69	Effector delivery system	escK	type III secretion system sorting platform component	97	100	4e-113	1031
gene2707	Scaffold18	Ec_RX28	VFG002052(gb|WP_000820136)	T2SS (VF0333)	Still unknown.	Shigella dysenteriae Sd197	Effector delivery system	gspI	general secretion pathway protein I	92.7	100	1.3e-58	559
gene2850	Scaffold20	Ec_RX28	VFG045790(gb|WP_000833288)	Curli fibers (VF1138)	In E. coli, curli fibers compose up to 85% of the biofilm biomass. Curli acts in vitro as an essential scaffold protein during biofilm formation.;In vivo, curli also directly regulates the immune system and is known to induce inflammation by activating the immune Toll-like receptors (TLRs).	Escherichia coli O25b:H4-ST131	Adherence	cgsE	curli production assembly/transport protein CsgE	100	100	2.2e-72	678
gene3344	Scaffold25	Ec_RX28	VFG034754(gb|WP_000081129)	TTSS secreted effectors (VF1110)	Cif (Deamidase. Induces cytopathic effects of actin stress fiber formation and cell cycle arrest. ); EspB (Pore formation, actin disruption, microvilli effacement, anti-phagocytosis. ); EspF (Inducing degradation of the aniapoptic protein AbcF2, tight junction disruption, microvilli effacement and elongation, mitochondrial dysfunction, N-WASP activation, SGLT-1 inactivation, pedestal maturation, …	Escherichia coli O157:H7 str. EDL933	Effector delivery system	espL1	Type III secretion system effector espL1	90.3	100	1.7e-112	1026
gene4967	Scaffold66	Ec_RX28	VFG049916(gb|WP_000103365)	T6SS (VF0579)	Plays a role in interbacterial competition and host colonization	Shigella sonnei Ss046	Effector delivery system	vgrG/tssI	type VI secretion system effector VgrG	98.2	100	0	3728
gene2683	Scaffold18	Ec_RX28	VFG000817(gb|WP_000716189)	TTSS (VF0191)	Injects Tir and other effector molecules directly into the host cell. Effector molecules activate cell-signaling pathways, causing alterations in the host cell cytoskeleton and resulting in the depolymerization of actin and the loss of microvilli	Escherichia coli O157:H7 str. EDL933	Effector delivery system	escJ	Type III secretion system inner MS ring protein EscJ	95.8	100	7.2e-96	882
gene2713	Scaffold18	Ec_RX28	VFG002046(gb|WP_000135089)	T2SS (VF0333)	Still unknown.	Shigella dysenteriae Sd197	Effector delivery system	gspC	general secretion pathway protein C	93.8	100	1.2e-141	1278
gene2849	Scaffold20	Ec_RX28	VFG045789(gb|WP_001264082)	Curli fibers (VF1138)	In E. coli, curli fibers compose up to 85% of the biofilm biomass. Curli acts in vitro as an essential scaffold protein during biofilm formation.;In vivo, curli also directly regulates the immune system and is known to induce inflammation by activating the immune Toll-like receptors (TLRs).	Escherichia coli O25b:H4-ST131	Adherence	cgsF	curli production assembly/transport protein CsgF	99.3	100	1.1e-74	698
gene2851	Scaffold20	Ec_RX28	VFG045791(gb|WP_000481500)	Curli fibers (VF1138)	In E. coli, curli fibers compose up to 85% of the biofilm biomass. Curli acts in vitro as an essential scaffold protein during biofilm formation.;In vivo, curli also directly regulates the immune system and is known to induce inflammation by activating the immune Toll-like receptors (TLRs).	Escherichia coli O25b:H4-ST131	Adherence	cgsD	transcriptional regulator CsgD	100	100	3.9e-122	1109
gene2854	Scaffold20	Ec_RX28	VFG045794(gb|WP_000992818)	Curli fibers (VF1138)	In E. coli, curli fibers compose up to 85% of the biofilm biomass. Curli acts in vitro as an essential scaffold protein during biofilm formation.;In vivo, curli also directly regulates the immune system and is known to induce inflammation by activating the immune Toll-like receptors (TLRs).	Escherichia coli O25b:H4-ST131	Adherence	csgC	curli assembly protein CsgC	98.2	100	3e-54	521
gene3898	Scaffold33	Ec_RX28	VFG042218(gb|AAN07916)	TTSS secreted effectors (VF1110)	Cif (Deamidase. Induces cytopathic effects of actin stress fiber formation and cell cycle arrest. ); EspB (Pore formation, actin disruption, microvilli effacement, anti-phagocytosis. ); EspF (Inducing degradation of the aniapoptic protein AbcF2, tight junction disruption, microvilli effacement and elongation, mitochondrial dysfunction, N-WASP activation, SGLT-1 inactivation, pedestal maturation, …	Escherichia coli O26 str. C/15333	Effector delivery system	cif	Type III secretion system effector Cif, cyclomodulin	100	100	4.8e-165	1480
gene5066	Scaffold74	Ec_RX28	VFG048990(gb|WP_001741945)	Capsule (VF0560)	Assisting in evading the host immune system by protecting bacteria from opsonophagocytosis and serum killing	Klebsiella pneumoniae subsp. pneumoniae NTUH-K2044	Immune modulation	galF	GalU regulator GalF	90.2	99.7	1.4e-151	1364
gene2684	Scaffold18	Ec_RX28	VFG033579(gb|WP_001063678)	TTSS (VF0172)	Injects Tir and other effector molecules directly into the host cell. Effector molecules activate cell-signaling pathways, causing alterations in the host cell cytoskeleton and resulting in the depolymerization of actin and the loss of microvilli	Escherichia coli O127:H6 str. E2348/69	Effector delivery system	sepD	Type III secretion system secretion switch protein SepD	90.7	100	2e-80	748
gene2692	Scaffold18	Ec_RX28	VFG000826(gb|WP_000379425)	TTSS (VF0191)	Injects Tir and other effector molecules directly into the host cell. Effector molecules activate cell-signaling pathways, causing alterations in the host cell cytoskeleton and resulting in the depolymerization of actin and the loss of microvilli	Escherichia coli O157:H7 str. EDL933	Effector delivery system	escS	Type III secretion systemminor export apparatus protein EscS	96.6	100	2.4e-41	409
gene2696	Scaffold18	Ec_RX28	VFG000830(gb|WP_001301632)	TTSS (VF0191)	Injects Tir and other effector molecules directly into the host cell. Effector molecules activate cell-signaling pathways, causing alterations in the host cell cytoskeleton and resulting in the depolymerization of actin and the loss of microvilli	Escherichia coli O157:H7 str. EDL933	Effector delivery system	cesAB	chaperone for EspA and EspB	90.4	100	4.1e-45	442
gene2838	Scaffold19	Ec_RX28	VFG002122(gb|WP_115801843)	TTSS secreted effectors (VF1110)	Cif (Deamidase. Induces cytopathic effects of actin stress fiber formation and cell cycle arrest. ); EspB (Pore formation, actin disruption, microvilli effacement, anti-phagocytosis. ); EspF (Inducing degradation of the aniapoptic protein AbcF2, tight junction disruption, microvilli effacement and elongation, mitochondrial dysfunction, N-WASP activation, SGLT-1 inactivation, pedestal maturation, …	Escherichia coli O157:H7 str. EDL933	Effector delivery system	nleC	Type III secretion system effector NleC, zinc metalloprotease	96.9	100	2.2e-48	470
gene3063	Scaffold22	Ec_RX28	VFG048797(gb|WP_004175261)	Capsule (VF0560)	Assisting in evading the host immune system by protecting bacteria from opsonophagocytosis and serum killing	Klebsiella pneumoniae subsp. pneumoniae NTUH-K2044	Immune modulation	ugd	UDP-glucose 6-dehydrogenase	90.7	100	1.6e-203	1813
gene4727	Scaffold55	Ec_RX28	VFG049899(gb|WP_001087735)	T6SS (VF0579)	Plays a role in interbacterial competition and host colonization	Shigella sonnei Ss046	Effector delivery system	tssA	Type VI secretion system protein TssA	98.7	100	3.6e-255	2259
gene4965	Scaffold66	Ec_RX28	VFG049914(gb|WP_000037389)	T6SS (VF0579)	Plays a role in interbacterial competition and host colonization	Shigella sonnei Ss046	Effector delivery system	tssB	Type VI secretion system protein TssB	100	100	2.8e-88	816
gene2839	Scaffold19	Ec_RX28	VFG034942(gb|WP_000950813)	TTSS secreted effectors (VF1110)	Cif (Deamidase. Induces cytopathic effects of actin stress fiber formation and cell cycle arrest. ); EspB (Pore formation, actin disruption, microvilli effacement, anti-phagocytosis. ); EspF (Inducing degradation of the aniapoptic protein AbcF2, tight junction disruption, microvilli effacement and elongation, mitochondrial dysfunction, N-WASP activation, SGLT-1 inactivation, pedestal maturation, …	Escherichia coli O157:H7 str. EDL933	Effector delivery system	nleB2	Type III secretion system effector NleB2	100	100	3.4e-194	1732
gene3064	Scaffold22	Ec_RX28	VFG048830(gb|WP_014907233)	Capsule (VF0560)	Assisting in evading the host immune system by protecting bacteria from opsonophagocytosis and serum killing	Klebsiella pneumoniae subsp. pneumoniae NTUH-K2044	Immune modulation	gndA	NADP-dependent phosphogluconate dehydrogenase	95.7	100	1.9e-259	2296
gene0511	Scaffold1	Ec_A	VFG044334(gb|WP_015874979)	Sal (VF0563)	A major trigger of inflammation and bacterial dissemination induced during K. pneuminiae lung infection	Klebsiella pneumoniae subsp. pneumoniae NTUH-K2044	Nutritional/Metabolic factor	iroN	salmochelin receptor IroN	96.8	100	0	3657
gene0823	Scaffold1	Ec_A	VFG000475(gb|NP_460201)	PhoPQ (VF0111)	Activated by low divalent cations magnesium and calcium levels; control expression of more than 40 genes; required for intracellular survival, cationic antimicrobial peptides (CAMPs) resistance, stimulation of cytokine secretion	Salmonella enterica subsp. enterica serovar Typhimurium str. LT2	Regulation	phoP	response regulator in two-component regulatory system with PhoQ	94.2	100	1.4e-119	1087
gene1387	Scaffold1	Ec_A	VFG048687(gb|WP_002902160)	T6SS (VF0569)	Antibacterial activity	Klebsiella pneumoniae subsp. pneumoniae NTUH-K2044	Effector delivery system	hcp/tssD	type VI secretion system protein, Hcp family	97.5	100	1.4e-92	853
gene1951	Scaffold1	Ec_A	VFG048797(gb|WP_004175261)	Capsule (VF0560)	Assisting in evading the host immune system by protecting bacteria from opsonophagocytosis and serum killing	Klebsiella pneumoniae subsp. pneumoniae NTUH-K2044	Immune modulation	ugd	UDP-glucose 6-dehydrogenase	90.2	100	4e-202	1801
gene1960	Scaffold1	Ec_A	VFG048990(gb|WP_001741945)	Capsule (VF0560)	Assisting in evading the host immune system by protecting bacteria from opsonophagocytosis and serum killing	Klebsiella pneumoniae subsp. pneumoniae NTUH-K2044	Immune modulation	galF	GalU regulator GalF	91.9	99	1.2e-153	1382
gene1954	Scaffold1	Ec_A	VFG048830(gb|WP_014907233)	Capsule (VF0560)	Assisting in evading the host immune system by protecting bacteria from opsonophagocytosis and serum killing	Klebsiella pneumoniae subsp. pneumoniae NTUH-K2044	Immune modulation	gndA	NADP-dependent phosphogluconate dehydrogenase	95.1	100	4.3e-259	2293
gene0179	Scaffold1	Ec_A	VFG049144(gb|WP_002892069)	AcrAB (VF0568)	May mediate resistance against host-derived antimicrobial peptides; associated with antibiotic resistance	Klebsiella pneumoniae subsp. pneumoniae NTUH-K2044	Antimicrobial activity/Competitive advantage	acrB	acriflavine resistance protein B	93	100	0	4865
gene0733	Scaffold1	Ec_A	VFG045788(gb|WP_001189322)	Curli fibers (VF1138)	In E. coli, curli fibers compose up to 85% of the biofilm biomass. Curli acts in vitro as an essential scaffold protein during biofilm formation.;In vivo, curli also directly regulates the immune system and is known to induce inflammation by activating the immune Toll-like receptors (TLRs).	Escherichia coli O25b:H4-ST131	Adherence	cgsG	curli production assembly/transport protein CsgG	93.1	100	1.7e-146	1320
gene1391	Scaffold1	Ec_A	VFG048643(gb|WP_014907727)	T6SS (VF0569)	Antibacterial activity	Klebsiella pneumoniae subsp. pneumoniae NTUH-K2044	Effector delivery system	vipB/tssC	type VI secretion system contractile sheath large subunit VipB	92.8	100	2.3e-282	2494
gene0388	Scaffold1	Ec_A	VFG000478(gb|NP_459678)	Fur (VF0113)	Repress the expression of iron-regulated genes; also required for acid-induced activation of atr genes	Salmonella enterica subsp. enterica serovar Typhimurium str. LT2	Regulation	fur	ferric iron uptake transcriptional regulator	97.3	98.6	9.2e-83	768
gene2101	Scaffold1	Ec_A	VFG049018(gb|WP_002913007)	RcsAB (VF0571)	RcsB combined with the unstable auxiliary regulator RcsA to bind to an RcsAB box in the promoter region to upregulate the cps genes expression	Klebsiella pneumoniae subsp. pneumoniae NTUH-K2044	Regulation	rcsB	transcriptional regulator RcsB	97.2	100	1.3e-114	1044
gene0515	Scaffold1	Ec_A	VFG044335(gb|WP_015874980)	Sal (VF0563)	A major trigger of inflammation and bacterial dissemination induced during K. pneuminiae lung infection	Klebsiella pneumoniae subsp. pneumoniae NTUH-K2044	Nutritional/Metabolic factor	iroB	glucosyltransferase IroB	94.1	100	8.8e-207	1841
gene0514	Scaffold1	Ec_A	VFG044336(gb|WP_050767835)	Sal (VF0563)	A major trigger of inflammation and bacterial dissemination induced during K. pneuminiae lung infection	Klebsiella pneumoniae subsp. pneumoniae NTUH-K2044	Nutritional/Metabolic factor	iroC	ABC transporter	94.5	99.6	0	5646
gene2945	Scaffold2	Ec_A	VFG000477(gb|NP_461845)	RpoS (VF0112)	Necessary for sustaining a log-phase acid tolerance response (ATR), induction a stationary-phase acid survival system, production of thin aggregative fimbriae and expression of spv gene during stationary phase	Salmonella enterica subsp. enterica serovar Typhimurium str. LT2	Regulation	rpoS	RNA polymerase sigma factor RpoS	98.8	100	3.1e-179	1603
gene0996	Scaffold4	Ec_RX16	VFG002417(gb|WP_001301550)	ECP (VF0404)	ECP, composed of a 21-kDa pilin subunit EspA, is a pilus-adherence factor that is crucial to the virulence of E. coli O157 in humans, and is also carried by commensal strains of E. coli.; It is suggested that pathogenic E. coli strains may use ECP to mimic commensal E. coli and provide themselves with an ecological advantage for host colonization and evasion of the immune system.	Escherichia coli O157:H7 str. EDL933	Adherence	yagV/ecpE	E. coli common pilus chaperone EcpE	97.5	100	7.7e-132	1193
gene1210	Scaffold5	Ec_RX16	VFG002046(gb|WP_000135089)	T2SS (VF0333)	Still unknown.	Shigella dysenteriae Sd197	Effector delivery system	gspC	general secretion pathway protein C	93.8	100	1.2e-141	1278
gene1261	Scaffold5	Ec_RX16	VFG000796(gb|WP_001053840)	TTSS (VF0191)	Injects Tir and other effector molecules directly into the host cell. Effector molecules activate cell-signaling pathways, causing alterations in the host cell cytoskeleton and resulting in the depolymerization of actin and the loss of microvilli	Escherichia coli O157:H7 str. EDL933	Effector delivery system	escF	Type III secretion system needle filament protein EscF	100	100	4.6e-35	354
gene1979	Scaffold9	Ec_RX16	VFG000932(gb|WP_000026784)	Enterobactin (VF0228)	Iron uptake: the siderophore enterobactin imported through the FepA receptor and the FepBCDG system	Escherichia coli CFT073	Nutritional/Metabolic factor	entE	2,3-dihydroxybenzoate-AMP ligase component of enterobactin synthase multienzyme complex	98.7	100	8.0E-310	2731
gene0619	Scaffold2	Ec_RX16	VFG034612(gb|WP_000225871)	Adhesive fimbriae (VF0213)	Adhesin, receptor is the oligosaccharide components of glycolipids and glycoproteins	Escherichia coli E24377A	Adherence	cfaA	colonisation factor antigen a, chaperone	98.3	100	3.9e-131	1187
gene1255	Scaffold5	Ec_RX16	VFG000802(gb|WP_000953255)	TTSS (VF0191)	Injects Tir and other effector molecules directly into the host cell. Effector molecules activate cell-signaling pathways, causing alterations in the host cell cytoskeleton and resulting in the depolymerization of actin and the loss of microvilli	Escherichia coli O157:H7 str. EDL933	Effector delivery system	escD	Type III secretion system outer MS ring protein EscD	97.3	100	7.1e-234	2075
gene1256	Scaffold5	Ec_RX16	VFG033475(gb|WP_001273446)	TTSS (VF0172)	Injects Tir and other effector molecules directly into the host cell. Effector molecules activate cell-signaling pathways, causing alterations in the host cell cytoskeleton and resulting in the depolymerization of actin and the loss of microvilli	Escherichia coli O127:H6 str. E2348/69	Effector delivery system	sepL	Type III secretion system secretion gatekeeper SepL	94.6	100	1.7e-183	1640
gene1260	Scaffold5	Ec_RX16	VFG033439(gb|WP_000228584)	TTSS (VF0172)	Injects Tir and other effector molecules directly into the host cell. Effector molecules activate cell-signaling pathways, causing alterations in the host cell cytoskeleton and resulting in the depolymerization of actin and the loss of microvilli	Escherichia coli O127:H6 str. E2348/69	Effector delivery system	cesD2	chaperone for EspD	97.8	100	7.2e-74	691
gene1267	Scaffold5	Ec_RX16	VFG034954(gb|WP_000609742)	TTSS secreted effectors (VF1110)	Cif (Deamidase. Induces cytopathic effects of actin stress fiber formation and cell cycle arrest. ); EspB (Pore formation, actin disruption, microvilli effacement, anti-phagocytosis. ); EspF (Inducing degradation of the aniapoptic protein AbcF2, tight junction disruption, microvilli effacement and elongation, mitochondrial dysfunction, N-WASP activation, SGLT-1 inactivation, pedestal maturation, …	Escherichia coli O157:H7 str. EDL933	Effector delivery system	nleE	Type III secretion system effector NleE	100	100	3.6e-131	1187
gene1982	Scaffold9	Ec_RX16	VFG044165(gb|WP_001041793)	Enterobactin (VF0228)	Iron uptake: the siderophore enterobactin imported through the FepA receptor and the FepBCDG system	Escherichia coli CFT073	Nutritional/Metabolic factor	entS	enterobactin exporter, iron-regulated	99.8	100	1.8e-224	1994
gene0621	Scaffold2	Ec_RX16	VFG034636(gb|WP_000358674)	Adhesive fimbriae (VF0213)	Adhesin, receptor is the oligosaccharide components of glycolipids and glycoproteins	Escherichia coli E24377A	Adherence	cfaC	colonisation factor antigen c, usher	99.8	100	0	4577
gene0999	Scaffold4	Ec_RX16	VFG002412(gb|WP_000716386)	ECP (VF0404)	ECP, composed of a 21-kDa pilin subunit EspA, is a pilus-adherence factor that is crucial to the virulence of E. coli O157 in humans, and is also carried by commensal strains of E. coli.; It is suggested that pathogenic E. coli strains may use ECP to mimic commensal E. coli and provide themselves with an ecological advantage for host colonization and evasion of the immune system.	Escherichia coli O157:H7 str. EDL933	Adherence	yagY/ecpB	E. coli common pilus chaperone EcpB	98.6	100	8.9e-122	1106
gene1213	Scaffold5	Ec_RX16	VFG002049(gb|WP_001173470)	T2SS (VF0333)	Still unknown.	Shigella dysenteriae Sd197	Effector delivery system	gspF	general secretion pathway protein F	97	98	1.4e-205	1831
gene1237	Scaffold5	Ec_RX16	VFG000820(gb|WP_000087467)	TTSS (VF0191)	Injects Tir and other effector molecules directly into the host cell. Effector molecules activate cell-signaling pathways, causing alterations in the host cell cytoskeleton and resulting in the depolymerization of actin and the loss of microvilli	Escherichia coli O157:H7 str. EDL933	Effector delivery system	cesD	chaperone for EspB and EspD	96.7	100	4.5e-85	788
gene1241	Scaffold5	Ec_RX16	VFG033562(gb|WP_001059798)	TTSS (VF0172)	Injects Tir and other effector molecules directly into the host cell. Effector molecules activate cell-signaling pathways, causing alterations in the host cell cytoskeleton and resulting in the depolymerization of actin and the loss of microvilli	Escherichia coli O127:H6 str. E2348/69	Effector delivery system	escI	Type III secretion system inner rod component EscI	94.4	88	5.8e-58	554
gene1494	Scaffold6	Ec_RX16	VFG000878(gb|WP_000872015)	Type 1 fimbriae (VF0221)	Makes an important contribution to colonization of the bladder	Escherichia coli CFT073	Adherence	fimG	FimG protein precursor	98.2	100	5.9e-86	796
gene1500	Scaffold6	Ec_RX16	VFG000872(gb|WP_000044711)	Type 1 fimbriae (VF0221)	Makes an important contribution to colonization of the bladder	Escherichia coli CFT073	Adherence	fimE	Type 1 fimbriae Regulatory protein fimE	100	100	4.7e-114	1039
gene1893	Scaffold9	Ec_RX16	VFG000478(gb|NP_459678)	Fur (VF0113)	Repress the expression of iron-regulated genes; also required for acid-induced activation of atr genes	Salmonella enterica subsp. enterica serovar Typhimurium str. LT2	Regulation	fur	ferric iron uptake transcriptional regulator	99.3	98.6	4.9e-84	779
gene1001	Scaffold4	Ec_RX16	VFG002413(gb|WP_000389022)	ECP (VF0404)	ECP, composed of a 21-kDa pilin subunit EspA, is a pilus-adherence factor that is crucial to the virulence of E. coli O157 in humans, and is also carried by commensal strains of E. coli.; It is suggested that pathogenic E. coli strains may use ECP to mimic commensal E. coli and provide themselves with an ecological advantage for host colonization and evasion of the immune system.	Escherichia coli O157:H7 str. EDL933	Adherence	ykgK/ecpR	regulator protein EcpR	97.8	100	2.5e-98	903
gene1162	Scaffold4	Ec_RX16	VFG049144(gb|WP_002892069)	AcrAB (VF0568)	May mediate resistance against host-derived antimicrobial peptides; associated with antibiotic resistance	Klebsiella pneumoniae subsp. pneumoniae NTUH-K2044	Antimicrobial activity/Competitive advantage	acrB	acriflavine resistance protein B	91.5	100	0	4770
gene1989	Scaffold9	Ec_RX16	VFG044159(gb|WP_000125846)	Enterobactin (VF0228)	Iron uptake: the siderophore enterobactin imported through the FepA receptor and the FepBCDG system	Escherichia coli CFT073	Nutritional/Metabolic factor	fes	enterobactin/ferric enterobactin esterase	96.3	100	7.4e-244	2161
gene1231	Scaffold5	Ec_RX16	VFG000826(gb|WP_000379425)	TTSS (VF0191)	Injects Tir and other effector molecules directly into the host cell. Effector molecules activate cell-signaling pathways, causing alterations in the host cell cytoskeleton and resulting in the depolymerization of actin and the loss of microvilli	Escherichia coli O157:H7 str. EDL933	Effector delivery system	escS	Type III secretion systemminor export apparatus protein EscS	96.6	100	2.4e-41	409
gene1269	Scaffold5	Ec_RX16	VFG034764(gb|WP_001121624)	TTSS secreted effectors (VF1111)	EspF (Inducing degradation of the aniapoptic protein AbcF2, tight junction disruption, microvilli effacement and elongation, mitochondrial dysfunction, N-WASP activation, SGLT-1 inactivation, pedestal maturation, inhibition of NHE3 activity, membrane remodelling; targets and disrupts the nucleolus late in infection, which is temporally controlled by host mitochondria. ); EspFu/tccP (Inducing degr…	Escherichia coli O55:H7 str. CB9615	Effector delivery system	espL2	Type III secretion system secreted effector EspL2, cysteine protease	99.6	100	0	2863
gene1981	Scaffold9	Ec_RX16	VFG000924(gb|WP_001234311)	Enterobactin (VF0228)	Iron uptake: the siderophore enterobactin imported through the FepA receptor and the FepBCDG system	Escherichia coli CFT073	Nutritional/Metabolic factor	fepB	ferrienterobactin ABC transporter periplasmic binding protein	99.7	100	9.9e-175	1564
gene2003	Scaffold9	Ec_RX16	VFG034679(gb|WP_000074207)	Ibes (VF0237)	Contributes to brain microvascular endothelial cells (BMECs) invasion via a ligand-receptor interaction	Escherichia coli O45:K1:H7 str. S88	Invasion	ibeB	Cu(+)/Ag(+) efflux RND transporter outer membrane channel CusC	98.3	100	3e-249	2208
gene1219	Scaffold5	Ec_RX16	VFG002055(gb|WP_000097229)	T2SS (VF0333)	Still unknown.	Shigella dysenteriae Sd197	Effector delivery system	gspL	general secretion pathway protein L	94.4	100	1.9e-212	1890
gene1243	Scaffold5	Ec_RX16	VFG000814(gb|WP_001050992)	TTSS (VF0191)	Injects Tir and other effector molecules directly into the host cell. Effector molecules activate cell-signaling pathways, causing alterations in the host cell cytoskeleton and resulting in the depolymerization of actin and the loss of microvilli	Escherichia coli O157:H7 str. EDL933	Effector delivery system	cesL	chaperone for SepL	95.7	100	5.1e-60	571
gene1253	Scaffold5	Ec_RX16	VFG033493(gb|WP_000098791)	TTSS (VF0172)	Injects Tir and other effector molecules directly into the host cell. Effector molecules activate cell-signaling pathways, causing alterations in the host cell cytoskeleton and resulting in the depolymerization of actin and the loss of microvilli	Escherichia coli O127:H6 str. E2348/69	Effector delivery system	cesT	multieffector chaperone	99.4	100	7.7e-88	812
gene1498	Scaffold6	Ec_RX16	VFG000874(gb|WP_000824100)	Type 1 fimbriae (VF0221)	Makes an important contribution to colonization of the bladder	Escherichia coli CFT073	Adherence	fimI	Fimbrin-like protein fimI precursor	98.2	100	5.8e-94	865
gene1986	Scaffold9	Ec_RX16	VFG000927(gb|WP_000096764)	Enterobactin (VF0228)	Iron uptake: the siderophore enterobactin imported through the FepA receptor and the FepBCDG system	Escherichia coli CFT073	Nutritional/Metabolic factor	fepE	LPS O-antigen length regulator	93.6	100	1.2e-195	1745
gene1216	Scaffold5	Ec_RX16	VFG002052(gb|WP_000820136)	T2SS (VF0333)	Still unknown.	Shigella dysenteriae Sd197	Effector delivery system	gspI	general secretion pathway protein I	92.7	100	1.3e-58	559
gene1238	Scaffold5	Ec_RX16	VFG033587(gb|WP_000723931)	TTSS (VF0172)	Injects Tir and other effector molecules directly into the host cell. Effector molecules activate cell-signaling pathways, causing alterations in the host cell cytoskeleton and resulting in the depolymerization of actin and the loss of microvilli	Escherichia coli O127:H6 str. E2348/69	Effector delivery system	escC	Type III secretion system secretin EscC	96.9	100	1.3e-272	2410
gene1239	Scaffold5	Ec_RX16	VFG033579(gb|WP_001063678)	TTSS (VF0172)	Injects Tir and other effector molecules directly into the host cell. Effector molecules activate cell-signaling pathways, causing alterations in the host cell cytoskeleton and resulting in the depolymerization of actin and the loss of microvilli	Escherichia coli O127:H6 str. E2348/69	Effector delivery system	sepD	Type III secretion system secretion switch protein SepD	90.7	100	2e-80	748
gene1268	Scaffold5	Ec_RX16	VFG034932(gb|WP_000953022)	TTSS secreted effectors (VF1110)	Cif (Deamidase. Induces cytopathic effects of actin stress fiber formation and cell cycle arrest. ); EspB (Pore formation, actin disruption, microvilli effacement, anti-phagocytosis. ); EspF (Inducing degradation of the aniapoptic protein AbcF2, tight junction disruption, microvilli effacement and elongation, mitochondrial dysfunction, N-WASP activation, SGLT-1 inactivation, pedestal maturation, …	Escherichia coli O157:H7 str. EDL933	Effector delivery system	nleB1	Type III secretion system effector nleB1	99.4	100	6.4e-193	1721
gene1501	Scaffold6	Ec_RX16	VFG000871(gb|WP_000790574)	Type 1 fimbriae (VF0221)	Makes an important contribution to colonization of the bladder	Escherichia coli CFT073	Adherence	fimB	Type 1 fimbriae Regulatory protein fimB	99.5	100	2.4e-118	1076
gene1874	Scaffold8	Ec_RX16	VFG035045(gb|WP_001121226)	TTSS secreted effectors (VF1111)	EspF (Inducing degradation of the aniapoptic protein AbcF2, tight junction disruption, microvilli effacement and elongation, mitochondrial dysfunction, N-WASP activation, SGLT-1 inactivation, pedestal maturation, inhibition of NHE3 activity, membrane remodelling; targets and disrupts the nucleolus late in infection, which is temporally controlled by host mitochondria. ); EspFu/tccP (Inducing degr…	Escherichia coli O55:H7 str. CB9615	Effector delivery system	nleG7	Type III secretion system effector NleG7, E3 Ubiquitin Ligase	99.5	91.1	5.4e-125	1134
gene1978	Scaffold9	Ec_RX16	VFG000933(gb|WP_001007140)	Enterobactin (VF0228)	Iron uptake: the siderophore enterobactin imported through the FepA receptor and the FepBCDG system	Escherichia coli CFT073	Nutritional/Metabolic factor	entB	isochorismatase	99.3	100	1.9e-169	1518
gene0622	Scaffold2	Ec_RX16	VFG034648(gb|WP_001245988)	Adhesive fimbriae (VF0213)	Adhesin, receptor is the oligosaccharide components of glycolipids and glycoproteins	Escherichia coli E24377A	Adherence	cfaD/cfaE	minor pilin and initiator	100	100	7.5e-219	1945
gene1000	Scaffold4	Ec_RX16	VFG002414(gb|WP_000730972)	ECP (VF0404)	ECP, composed of a 21-kDa pilin subunit EspA, is a pilus-adherence factor that is crucial to the virulence of E. coli O157 in humans, and is also carried by commensal strains of E. coli.; It is suggested that pathogenic E. coli strains may use ECP to mimic commensal E. coli and provide themselves with an ecological advantage for host colonization and evasion of the immune system.	Escherichia coli O157:H7 str. EDL933	Adherence	yagZ/ecpA	E. coli common pilus structural subunit EcpA	100	100	2.4e-102	938
gene1234	Scaffold5	Ec_RX16	VFG000823(gb|WP_000720639)	TTSS (VF0191)	Injects Tir and other effector molecules directly into the host cell. Effector molecules activate cell-signaling pathways, causing alterations in the host cell cytoskeleton and resulting in the depolymerization of actin and the loss of microvilli	Escherichia coli O157:H7 str. EDL933	Effector delivery system	etgA	T3SS-associated peptidoglycan lytic enzyme	96.7	98.7	2.6e-80	747
gene1226	Scaffold5	Ec_RX16	VFG000831(gb|WP_000628731)	TTSS (VF0191)	Injects Tir and other effector molecules directly into the host cell. Effector molecules activate cell-signaling pathways, causing alterations in the host cell cytoskeleton and resulting in the depolymerization of actin and the loss of microvilli	Escherichia coli O157:H7 str. EDL933	Effector delivery system	escE	chaperone for EscF	95.8	100	1.2e-32	333
gene1228	Scaffold5	Ec_RX16	VFG033675(gb|WP_000151816)	TTSS (VF0172)	Injects Tir and other effector molecules directly into the host cell. Effector molecules activate cell-signaling pathways, causing alterations in the host cell cytoskeleton and resulting in the depolymerization of actin and the loss of microvilli	Escherichia coli O127:H6 str. E2348/69	Effector delivery system	escK	type III secretion system sorting platform component	97	100	4e-113	1031
gene1987	Scaffold9	Ec_RX16	VFG000930(gb|WP_000077767)	Enterobactin (VF0228)	Iron uptake: the siderophore enterobactin imported through the FepA receptor and the FepBCDG system	Escherichia coli CFT073	Nutritional/Metabolic factor	entF	enterobactin synthase multienzyme complex component, ATP-dependent	96.4	99.9	0	6512
gene1229	Scaffold5	Ec_RX16	VFG000828(gb|WP_000780681)	TTSS (VF0191)	Injects Tir and other effector molecules directly into the host cell. Effector molecules activate cell-signaling pathways, causing alterations in the host cell cytoskeleton and resulting in the depolymerization of actin and the loss of microvilli	Escherichia coli O157:H7 str. EDL933	Effector delivery system	escL	negative regulator EscL, stator protein	90.8	100	1.5e-102	940
gene0620	Scaffold2	Ec_RX16	VFG034624(gb|WP_000755097)	Adhesive fimbriae (VF0213)	Adhesin, receptor is the oligosaccharide components of glycolipids and glycoproteins	Escherichia coli E24377A	Adherence	cfaB	colonization factor antigen 1	100	100	6.5e-85	787
gene1212	Scaffold5	Ec_RX16	VFG002048(gb|WP_000249362)	T2SS (VF0333)	Still unknown.	Shigella dysenteriae Sd197	Effector delivery system	gspE	general secretion pathway protein E	98.2	100	4.1e-276	2440
gene1495	Scaffold6	Ec_RX16	VFG000877(gb|WP_001244821)	Type 1 fimbriae (VF0221)	Makes an important contribution to colonization of the bladder	Escherichia coli CFT073	Adherence	fimF	FimF protein precursor	97.7	100	9.6e-95	872
gene2006	Scaffold9	Ec_RX16	VFG049916(gb|WP_000103365)	T6SS (VF0579)	Plays a role in interbacterial competition and host colonization	Shigella sonnei Ss046	Effector delivery system	vgrG/tssI	type VI secretion system effector VgrG	94.1	99.7	3.5e-194	1732
gene1005	Scaffold4	Ec_RX16	VFG045349(gb|WP_000092542)	FdeC (VF0506)	Binding to epithelial cells and collagen I, II, V, VI; aggregation; kidney and bladder colonization	Escherichia coli O45:K1:H7 str. S88	Adherence	fdeC	adhesin FdeC	91.1	99.8	0	6400
gene1227	Scaffold5	Ec_RX16	VFG000830(gb|WP_001301632)	TTSS (VF0191)	Injects Tir and other effector molecules directly into the host cell. Effector molecules activate cell-signaling pathways, causing alterations in the host cell cytoskeleton and resulting in the depolymerization of actin and the loss of microvilli	Escherichia coli O157:H7 str. EDL933	Effector delivery system	cesAB	chaperone for EspA and EspB	90.4	100	4.1e-45	442
gene1233	Scaffold5	Ec_RX16	VFG033630(gb|WP_001291693)	TTSS (VF0172)	Injects Tir and other effector molecules directly into the host cell. Effector molecules activate cell-signaling pathways, causing alterations in the host cell cytoskeleton and resulting in the depolymerization of actin and the loss of microvilli	Escherichia coli O127:H6 str. E2348/69	Effector delivery system	escU	Type III secretion system export apparatus switch protein EscU	97.1	100	1.3e-180	1615
gene1244	Scaffold5	Ec_RX16	VFG033545(gb|WP_001037821)	TTSS (VF0172)	Injects Tir and other effector molecules directly into the host cell. Effector molecules activate cell-signaling pathways, causing alterations in the host cell cytoskeleton and resulting in the depolymerization of actin and the loss of microvilli	Escherichia coli O127:H6 str. E2348/69	Effector delivery system	escV	Type III secretion system major export apparatus protein	98.1	100	0	3194
gene1245	Scaffold5	Ec_RX16	VFG000812(gb|WP_000622545)	TTSS (VF0191)	Injects Tir and other effector molecules directly into the host cell. Effector molecules activate cell-signaling pathways, causing alterations in the host cell cytoskeleton and resulting in the depolymerization of actin and the loss of microvilli	Escherichia coli O157:H7 str. EDL933	Effector delivery system	escN	ATPase EscN	96.6	100	3e-246	2182
gene1497	Scaffold6	Ec_RX16	VFG000875(gb|WP_000066579)	Type 1 fimbriae (VF0221)	Makes an important contribution to colonization of the bladder	Escherichia coli CFT073	Adherence	fimC	Chaperone protein fimC precursor	98.8	100	7.1e-133	1202
gene0288	Scaffold1	Ec_RX16	VFG049018(gb|WP_002913007)	RcsAB (VF0571)	RcsB combined with the unstable auxiliary regulator RcsA to bind to an RcsAB box in the promoter region to upregulate the cps genes expression	Klebsiella pneumoniae subsp. pneumoniae NTUH-K2044	Regulation	rcsB	transcriptional regulator RcsB	96.8	100	1.5e-113	1035
gene0997	Scaffold4	Ec_RX16	VFG002416(gb|WP_001265657)	ECP (VF0404)	ECP, composed of a 21-kDa pilin subunit EspA, is a pilus-adherence factor that is crucial to the virulence of E. coli O157 in humans, and is also carried by commensal strains of E. coli.; It is suggested that pathogenic E. coli strains may use ECP to mimic commensal E. coli and provide themselves with an ecological advantage for host colonization and evasion of the immune system.	Escherichia coli O157:H7 str. EDL933	Adherence	yagW/ecpD	polymerized tip adhesin of ECP fibers	98.7	100	0	2844
gene1214	Scaffold5	Ec_RX16	VFG002050(gb|WP_001087302)	T2SS (VF0333)	Still unknown.	Shigella dysenteriae Sd197	Effector delivery system	gspG	general secretion pathway protein G	99.3	100	1.1e-83	776
gene1217	Scaffold5	Ec_RX16	VFG002053(gb|WP_001250462)	T2SS (VF0333)	Still unknown.	Shigella dysenteriae Sd197	Effector delivery system	gspJ	general secretion pathway protein J	98.5	100	2.4e-110	1007
gene1232	Scaffold5	Ec_RX16	VFG033639(gb|WP_001002835)	TTSS (VF0172)	Injects Tir and other effector molecules directly into the host cell. Effector molecules activate cell-signaling pathways, causing alterations in the host cell cytoskeleton and resulting in the depolymerization of actin and the loss of microvilli	Escherichia coli O127:H6 str. E2348/69	Effector delivery system	escT	Type III secretion system minor export apparatus protein EscT	98.1	100	6.2e-135	1220
gene1211	Scaffold5	Ec_RX16	VFG002047(gb|WP_000498818)	T2SS (VF0333)	Still unknown.	Shigella dysenteriae Sd197	Effector delivery system	gspD	general secretion pathway protein D	99	100	0	3326
gene1983	Scaffold9	Ec_RX16	VFG000926(gb|WP_001443194)	Enterobactin (VF0228)	Iron uptake: the siderophore enterobactin imported through the FepA receptor and the FepBCDG system	Escherichia coli CFT073	Nutritional/Metabolic factor	fepD	ferrienterobactin ABC transporter permease	99.4	100	1.2e-170	1529
gene1215	Scaffold5	Ec_RX16	VFG002051(gb|WP_001115126)	T2SS (VF0333)	Still unknown.	Shigella dysenteriae Sd197	Effector delivery system	gspH	general secretion pathway protein H	95.7	100	4e-99	910
gene1985	Scaffold9	Ec_RX16	VFG000925(gb|WP_000140634)	Enterobactin (VF0228)	Iron uptake: the siderophore enterobactin imported through the FepA receptor and the FepBCDG system	Escherichia coli CFT073	Nutritional/Metabolic factor	fepC	ferrienterobactin ABC transporter ATPase	99.6	99.3	1.3e-154	1390
gene1265	Scaffold5	Ec_RX16	VFG034928(gb|WP_001239082)	Lymphostatin/LifA (VF0175)	Inhibiting the expression of multiple lymphokines, including IL2, IL4, and interferon-<gamma> at the level of transcription, and inhibits lymphocytes proliferation	Escherichia coli O55:H7 str. CB9615	Effector delivery system	lifA/efa1	lymphostatin Efa1/LifA	98.3	100	0	16291
gene1493	Scaffold6	Ec_RX16	VFG000879(gb|WP_000832235)	Type 1 fimbriae (VF0221)	Makes an important contribution to colonization of the bladder	Escherichia coli CFT073	Adherence	fimH	FimH protein precursor	99	100	4.5e-169	1515
gene1496	Scaffold6	Ec_RX16	VFG000876(gb|WP_000120946)	Type 1 fimbriae (VF0221)	Makes an important contribution to colonization of the bladder	Escherichia coli CFT073	Adherence	fimD	Outer membrane usher protein fimD precursor	99.5	100	0	4593
gene1218	Scaffold5	Ec_RX16	VFG002054(gb|WP_000633233)	T2SS (VF0333)	Still unknown.	Shigella dysenteriae Sd197	Effector delivery system	gspK	general secretion pathway protein K	98.2	100	2.8e-177	1586
gene1991	Scaffold9	Ec_RX16	VFG000929(gb|WP_001375021)	Enterobactin (VF0228)	Iron uptake: the siderophore enterobactin imported through the FepA receptor and the FepBCDG system	Escherichia coli CFT073	Nutritional/Metabolic factor	entD	phosphopantetheinyl transferase component of enterobactin synthase multienzyme complex	94.7	98.6	1.7e-111	1017
gene1230	Scaffold5	Ec_RX16	VFG000827(gb|WP_001299599)	TTSS (VF0191)	Injects Tir and other effector molecules directly into the host cell. Effector molecules activate cell-signaling pathways, causing alterations in the host cell cytoskeleton and resulting in the depolymerization of actin and the loss of microvilli	Escherichia coli O157:H7 str. EDL933	Effector delivery system	escR	Type III secretion systemminor export apparatus protein EscR	99.5	100	6.5e-109	995
gene1853	Scaffold8	Ec_RX16	VFG034873(gb|WP_001270084)	TTSS secreted effectors (VF1110)	Cif (Deamidase. Induces cytopathic effects of actin stress fiber formation and cell cycle arrest. ); EspB (Pore formation, actin disruption, microvilli effacement, anti-phagocytosis. ); EspF (Inducing degradation of the aniapoptic protein AbcF2, tight junction disruption, microvilli effacement and elongation, mitochondrial dysfunction, N-WASP activation, SGLT-1 inactivation, pedestal maturation, …	Escherichia coli O157:H7 str. EDL933	Effector delivery system	espX5	Type III secretion system effector EspX5	92.6	100	1.6e-228	2029
gene1980	Scaffold9	Ec_RX16	VFG000931(gb|WP_001336900)	Enterobactin (VF0228)	Iron uptake: the siderophore enterobactin imported through the FepA receptor and the FepBCDG system	Escherichia coli CFT073	Nutritional/Metabolic factor	entC	isochorismate synthase 1	99.2	100	1.6e-222	1977
gene1225	Scaffold5	Ec_RX16	VFG000710(gb|AAC38364)	Ler (VF0189)	Activates the LEE2, LEE3, tir, and orf19 promoters; required for LEE4 expression; not activates the LEE1 promoter; controls genes located outside the LEE, such as espC and genes encoding several morphologically distinct types of fimbriae	Escherichia coli O127:H6 str. E2348/69	Regulation	AAC38364	Orf1	97.6	100	1.6e-64	610
gene1235	Scaffold5	Ec_RX16	VFG033612(gb|WP_000605364)	TTSS (VF0172)	Injects Tir and other effector molecules directly into the host cell. Effector molecules activate cell-signaling pathways, causing alterations in the host cell cytoskeleton and resulting in the depolymerization of actin and the loss of microvilli	Escherichia coli O127:H6 str. E2348/69	Effector delivery system	glrR	type III secretion system LEE GrlA-binding negative regulator GrlR	94.8	97.5	1.8e-60	575
gene1236	Scaffold5	Ec_RX16	VFG000821(gb|WP_000444180)	TTSS (VF0191)	Injects Tir and other effector molecules directly into the host cell. Effector molecules activate cell-signaling pathways, causing alterations in the host cell cytoskeleton and resulting in the depolymerization of actin and the loss of microvilli	Escherichia coli O157:H7 str. EDL933	Effector delivery system	glrA	type III secretion system LEE transcriptional regulator GrlA	96.4	100	3.3e-74	694
gene1246	Scaffold5	Ec_RX16	VFG000811(gb|WP_001062956)	TTSS (VF0191)	Injects Tir and other effector molecules directly into the host cell. Effector molecules activate cell-signaling pathways, causing alterations in the host cell cytoskeleton and resulting in the depolymerization of actin and the loss of microvilli	Escherichia coli O157:H7 str. EDL933	Effector delivery system	escO	positive regulator EscO	97.2	100	1.3e-51	498
gene1990	Scaffold9	Ec_RX16	VFG000923(gb|WP_001034892)	Enterobactin (VF0228)	Iron uptake: the siderophore enterobactin imported through the FepA receptor and the FepBCDG system	Escherichia coli CFT073	Nutritional/Metabolic factor	fepA	ferrienterobactin outer membrane transporter	99.5	100	0	3942
gene0998	Scaffold4	Ec_RX16	VFG002415(gb|WP_001131063)	ECP (VF0404)	ECP, composed of a 21-kDa pilin subunit EspA, is a pilus-adherence factor that is crucial to the virulence of E. coli O157 in humans, and is also carried by commensal strains of E. coli.; It is suggested that pathogenic E. coli strains may use ECP to mimic commensal E. coli and provide themselves with an ecological advantage for host colonization and evasion of the immune system.	Escherichia coli O157:H7 str. EDL933	Adherence	yagX/ecpC	E. coli common pilus usher EcpC	99.5	100	0	4279
gene1240	Scaffold5	Ec_RX16	VFG000817(gb|WP_000716189)	TTSS (VF0191)	Injects Tir and other effector molecules directly into the host cell. Effector molecules activate cell-signaling pathways, causing alterations in the host cell cytoskeleton and resulting in the depolymerization of actin and the loss of microvilli	Escherichia coli O157:H7 str. EDL933	Effector delivery system	escJ	Type III secretion system inner MS ring protein EscJ	95.8	100	7.2e-96	882
gene1977	Scaffold9	Ec_RX16	VFG000934(gb|WP_000348393)	Enterobactin (VF0228)	Iron uptake: the siderophore enterobactin imported through the FepA receptor and the FepBCDG system	Escherichia coli CFT073	Nutritional/Metabolic factor	entA	2,3-dihydro-2,3-dihydroxybenzoate dehydrogenase EntA	98	100	1.9e-133	1207
gene1984	Scaffold9	Ec_RX16	VFG000928(gb|WP_000640938)	Enterobactin (VF0228)	Iron uptake: the siderophore enterobactin imported through the FepA receptor and the FepBCDG system	Escherichia coli CFT073	Nutritional/Metabolic factor	fepG	iron-enterobactin ABC transporter permease	97.9	100	5.3e-171	1532
gene2104	Scaffold10	Ec_RX16	VFG034849(gb|WP_000129338)	TTSS secreted effectors (VF1110)	Cif (Deamidase. Induces cytopathic effects of actin stress fiber formation and cell cycle arrest. ); EspB (Pore formation, actin disruption, microvilli effacement, anti-phagocytosis. ); EspF (Inducing degradation of the aniapoptic protein AbcF2, tight junction disruption, microvilli effacement and elongation, mitochondrial dysfunction, N-WASP activation, SGLT-1 inactivation, pedestal maturation, …	Escherichia coli O157:H7 str. EDL933	Effector delivery system	espX1	Type III secretion system effector EspX1	91.3	100	1.3e-255	2263
gene2562	Scaffold15	Ec_RX16	VFG001443(gb|AAF37887)	OmpA (VF0236)	Contributes to brain microvascular endothelial cells (BMECs) invasion via a ligand-receptor interaction. Interaction of OmpA with its receptor induces actin condensation at the binding site. The actin reorganization induced by E. coli depends on activation of several host proteins involved in signaling, including focal adhesion kinase, PI3-kinase, PKC-<alpha>, and caveolin-1; OmpA also binds to C…	Escherichia coli O18:K1:H7 str. RS218	Invasion	ompA	outer membrane protein A	98.8	100	4.2e-203	1809
gene2720	Scaffold16	Ec_RX16	VFG043206(gb|WP_005164479)	Flagella (VF0394)	Required for efficient cellular invasion.; YplA, a phospholipase is secreted by this type III flagellum secretion system. YplA is required for survival of Y. enterocolitica in the Peyer's patches and for stimulation of the acute inflammatory response of the host to the infection;contributed to the initiation of biofilm formation	Yersinia enterocolitica subsp. enterocolitica 8081	Motility	cheY	chemotaxis regulatory protein CheY	91.5	100	3.2e-63	599
gene4703	Scaffold53	Ec_RX16	VFG049898(gb|WP_001284199)	T6SS (VF0579)	Plays a role in interbacterial competition and host colonization	Shigella sonnei Ss046	Effector delivery system	hcp1/tssD1	type VI secretion system protein, Hcp family	100	100	9.3e-89	820
gene2843	Scaffold18	Ec_RX16	VFG045790(gb|WP_000833288)	Curli fibers (VF1138)	In E. coli, curli fibers compose up to 85% of the biofilm biomass. Curli acts in vitro as an essential scaffold protein during biofilm formation.;In vivo, curli also directly regulates the immune system and is known to induce inflammation by activating the immune Toll-like receptors (TLRs).	Escherichia coli O25b:H4-ST131	Adherence	cgsE	curli production assembly/transport protein CsgE	100	100	2.2e-72	678
gene2841	Scaffold18	Ec_RX16	VFG045788(gb|WP_001189322)	Curli fibers (VF1138)	In E. coli, curli fibers compose up to 85% of the biofilm biomass. Curli acts in vitro as an essential scaffold protein during biofilm formation.;In vivo, curli also directly regulates the immune system and is known to induce inflammation by activating the immune Toll-like receptors (TLRs).	Escherichia coli O25b:H4-ST131	Adherence	cgsG	curli production assembly/transport protein CsgG	99.6	100	1.3e-154	1390
gene2845	Scaffold18	Ec_RX16	VFG045792(gb|WP_000791650)	Curli fibers (VF1138)	In E. coli, curli fibers compose up to 85% of the biofilm biomass. Curli acts in vitro as an essential scaffold protein during biofilm formation.;In vivo, curli also directly regulates the immune system and is known to induce inflammation by activating the immune Toll-like receptors (TLRs).	Escherichia coli O25b:H4-ST131	Adherence	csgB	curlin minor subunit CsgB	100	100	5.9e-77	718
gene3242	Scaffold22	Ec_RX16	VFG034754(gb|WP_000081129)	TTSS secreted effectors (VF1110)	Cif (Deamidase. Induces cytopathic effects of actin stress fiber formation and cell cycle arrest. ); EspB (Pore formation, actin disruption, microvilli effacement, anti-phagocytosis. ); EspF (Inducing degradation of the aniapoptic protein AbcF2, tight junction disruption, microvilli effacement and elongation, mitochondrial dysfunction, N-WASP activation, SGLT-1 inactivation, pedestal maturation, …	Escherichia coli O157:H7 str. EDL933	Effector delivery system	espL1	Type III secretion system effector espL1	93.5	93.4	1.2e-87	811
gene4821	Scaffold57	Ec_RX16	VFG035025(gb|WP_001443810)	TTSS secreted effectors (VF1110)	Cif (Deamidase. Induces cytopathic effects of actin stress fiber formation and cell cycle arrest. ); EspB (Pore formation, actin disruption, microvilli effacement, anti-phagocytosis. ); EspF (Inducing degradation of the aniapoptic protein AbcF2, tight junction disruption, microvilli effacement and elongation, mitochondrial dysfunction, N-WASP activation, SGLT-1 inactivation, pedestal maturation, …	Escherichia coli O157:H7 str. EDL933	Effector delivery system	nleG6-1	DUF1076 domain-containing protein	98.1	97.6	5.9e-115	1047
gene3833	Scaffold31	Ec_RX16	VFG035062(gb|WP_000951026)	TTSS secreted effectors (VF1110)	Cif (Deamidase. Induces cytopathic effects of actin stress fiber formation and cell cycle arrest. ); EspB (Pore formation, actin disruption, microvilli effacement, anti-phagocytosis. ); EspF (Inducing degradation of the aniapoptic protein AbcF2, tight junction disruption, microvilli effacement and elongation, mitochondrial dysfunction, N-WASP activation, SGLT-1 inactivation, pedestal maturation, …	Escherichia coli O157:H7 str. EDL933	Effector delivery system	nleH1	Type III secretion system effector NleH1	93.2	100	7e-159	1427
gene4712	Scaffold53	Ec_RX16	VFG049909(gb|WP_001113715)	T6SS (VF0579)	Plays a role in interbacterial competition and host colonization	Shigella sonnei Ss046	Effector delivery system	fha	Type VI secretion system protein Fha	99.5	100	3.8e-246	2181
gene4926	Scaffold64	Ec_RX16	VFG049911(gb|WP_000393837)	T6SS (VF0579)	Plays a role in interbacterial competition and host colonization	Shigella sonnei Ss046	Effector delivery system	tssF	Type VI secretion system protein TssF	99.6	99.8	6.9e-300	2645
gene2844	Scaffold18	Ec_RX16	VFG045791(gb|WP_000481500)	Curli fibers (VF1138)	In E. coli, curli fibers compose up to 85% of the biofilm biomass. Curli acts in vitro as an essential scaffold protein during biofilm formation.;In vivo, curli also directly regulates the immune system and is known to induce inflammation by activating the immune Toll-like receptors (TLRs).	Escherichia coli O25b:H4-ST131	Adherence	cgsD	transcriptional regulator CsgD	100	100	3.9e-122	1109
gene2847	Scaffold18	Ec_RX16	VFG045794(gb|WP_000992818)	Curli fibers (VF1138)	In E. coli, curli fibers compose up to 85% of the biofilm biomass. Curli acts in vitro as an essential scaffold protein during biofilm formation.;In vivo, curli also directly regulates the immune system and is known to induce inflammation by activating the immune Toll-like receptors (TLRs).	Escherichia coli O25b:H4-ST131	Adherence	csgC	curli assembly protein CsgC	98.2	100	3e-54	521
gene4535	Scaffold47	Ec_RX16	VFG001445(gb|AAA92657)	TraJ (VF0241)	Contributes to the ability of E. coli K1 to invade the central nervous system and cause meningitis in the neonatal rat; TraJ contributes to the early systemic dissemination of E. coli K1 in the oral infection process is via specific TraJ-dependent bacterial interactions with macrophages. TraJ enables the bacteria to be taken up efficiently by macrophages. In the early steps of dissemination, the …	Escherichia coli	Invasion	AAA92657	unknown protein	99.5	87.7	1.3e-115	1053
gene4714	Scaffold53	Ec_RX16	VFG049911(gb|WP_000393837)	T6SS (VF0579)	Plays a role in interbacterial competition and host colonization	Shigella sonnei Ss046	Effector delivery system	tssF	Type VI secretion system protein TssF	100	96.8	3.2e-68	642
gene2635	Scaffold16	Ec_RX16	VFG034942(gb|WP_000950813)	TTSS secreted effectors (VF1110)	Cif (Deamidase. Induces cytopathic effects of actin stress fiber formation and cell cycle arrest. ); EspB (Pore formation, actin disruption, microvilli effacement, anti-phagocytosis. ); EspF (Inducing degradation of the aniapoptic protein AbcF2, tight junction disruption, microvilli effacement and elongation, mitochondrial dysfunction, N-WASP activation, SGLT-1 inactivation, pedestal maturation, …	Escherichia coli O157:H7 str. EDL933	Effector delivery system	nleB2	Type III secretion system effector NleB2	100	100	3.4e-194	1732
gene3057	Scaffold20	Ec_RX16	VFG048830(gb|WP_014907233)	Capsule (VF0560)	Assisting in evading the host immune system by protecting bacteria from opsonophagocytosis and serum killing	Klebsiella pneumoniae subsp. pneumoniae NTUH-K2044	Immune modulation	gndA	NADP-dependent phosphogluconate dehydrogenase	95.7	100	1.9e-259	2296
gene4713	Scaffold53	Ec_RX16	VFG049910(gb|WP_000348788)	T6SS (VF0579)	Plays a role in interbacterial competition and host colonization	Shigella sonnei Ss046	Effector delivery system	tssG	Type VI secretion system protein TssG	99.4	100	3.9e-212	1887
gene4818	Scaffold57	Ec_RX16	VFG034780(gb|WP_001132163)	TTSS secreted effectors (VF1111)	EspF (Inducing degradation of the aniapoptic protein AbcF2, tight junction disruption, microvilli effacement and elongation, mitochondrial dysfunction, N-WASP activation, SGLT-1 inactivation, pedestal maturation, inhibition of NHE3 activity, membrane remodelling; targets and disrupts the nucleolus late in infection, which is temporally controlled by host mitochondria. ); EspFu/tccP (Inducing degr…	Escherichia coli O55:H7 str. CB9615	Effector delivery system	espM1	Type III secretion system effector EspM1, Rho guanine exchange factor	92.9	100	9e-102	933
gene4932	Scaffold64	Ec_RX16	VFG049917(gb|WP_000508696)	T6SS (VF0579)	Plays a role in interbacterial competition and host colonization	Shigella sonnei Ss046	Effector delivery system	rhs/PAAR	Type VI secretion system protein, PAAR family	91.3	99.9	0	6844
gene3241	Scaffold22	Ec_RX16	VFG034754(gb|WP_000081129)	TTSS secreted effectors (VF1110)	Cif (Deamidase. Induces cytopathic effects of actin stress fiber formation and cell cycle arrest. ); EspB (Pore formation, actin disruption, microvilli effacement, anti-phagocytosis. ); EspF (Inducing degradation of the aniapoptic protein AbcF2, tight junction disruption, microvilli effacement and elongation, mitochondrial dysfunction, N-WASP activation, SGLT-1 inactivation, pedestal maturation, …	Escherichia coli O157:H7 str. EDL933	Effector delivery system	espL1	Type III secretion system effector espL1	90.3	100	1.7e-112	1026
gene3478	Scaffold26	Ec_RX16	VFG034772(gb|WP_000627910)	TTSS secreted effectors (VF1110)	Cif (Deamidase. Induces cytopathic effects of actin stress fiber formation and cell cycle arrest. ); EspB (Pore formation, actin disruption, microvilli effacement, anti-phagocytosis. ); EspF (Inducing degradation of the aniapoptic protein AbcF2, tight junction disruption, microvilli effacement and elongation, mitochondrial dysfunction, N-WASP activation, SGLT-1 inactivation, pedestal maturation, …	Escherichia coli O157:H7 str. EDL933	Effector delivery system	espL4	Type III secretion system effector EspL4	95.8	100	1.4e-62	593
gene4706	Scaffold53	Ec_RX16	VFG049903(gb|WP_001240533)	T6SS (VF0579)	Plays a role in interbacterial competition and host colonization	Shigella sonnei Ss046	Effector delivery system	tssA	Type VI secretion system protein TssA	99.4	100	1.2e-269	2384
gene4812	Scaffold57	Ec_RX16	VFG000475(gb|NP_460201)	PhoPQ (VF0111)	Activated by low divalent cations magnesium and calcium levels; control expression of more than 40 genes; required for intracellular survival, cationic antimicrobial peptides (CAMPs) resistance, stimulation of cytokine secretion	Salmonella enterica subsp. enterica serovar Typhimurium str. LT2	Regulation	phoP	response regulator in two-component regulatory system with PhoQ	93.7	100	9.2e-119	1080
gene4820	Scaffold57	Ec_RX16	VFG034840(gb|WP_001301665)	TTSS secreted effectors (VF1110)	Cif (Deamidase. Induces cytopathic effects of actin stress fiber formation and cell cycle arrest. ); EspB (Pore formation, actin disruption, microvilli effacement, anti-phagocytosis. ); EspF (Inducing degradation of the aniapoptic protein AbcF2, tight junction disruption, microvilli effacement and elongation, mitochondrial dysfunction, N-WASP activation, SGLT-1 inactivation, pedestal maturation, …	Escherichia coli O157:H7 str. EDL933	Effector delivery system	espW	Type III secretion system effector EspW	98	100	4.4e-200	1783
gene3832	Scaffold31	Ec_RX16	VFG042218(gb|AAN07916)	TTSS secreted effectors (VF1110)	Cif (Deamidase. Induces cytopathic effects of actin stress fiber formation and cell cycle arrest. ); EspB (Pore formation, actin disruption, microvilli effacement, anti-phagocytosis. ); EspF (Inducing degradation of the aniapoptic protein AbcF2, tight junction disruption, microvilli effacement and elongation, mitochondrial dysfunction, N-WASP activation, SGLT-1 inactivation, pedestal maturation, …	Escherichia coli O26 str. C/15333	Effector delivery system	cif	Type III secretion system effector Cif, cyclomodulin	100	100	4.8e-165	1480
gene4711	Scaffold53	Ec_RX16	VFG049908(gb|WP_001080148)	T6SS (VF0579)	Plays a role in interbacterial competition and host colonization	Shigella sonnei Ss046	Effector delivery system	tssJ	Type VI secretion system protein TssJ	99.4	100	8.6e-96	881
gene4929	Scaffold64	Ec_RX16	VFG049914(gb|WP_000037389)	T6SS (VF0579)	Plays a role in interbacterial competition and host colonization	Shigella sonnei Ss046	Effector delivery system	tssB	Type VI secretion system protein TssB	100	100	2.8e-88	816
gene3056	Scaffold20	Ec_RX16	VFG048797(gb|WP_004175261)	Capsule (VF0560)	Assisting in evading the host immune system by protecting bacteria from opsonophagocytosis and serum killing	Klebsiella pneumoniae subsp. pneumoniae NTUH-K2044	Immune modulation	ugd	UDP-glucose 6-dehydrogenase	90.7	100	1.6e-203	1813
gene4709	Scaffold53	Ec_RX16	VFG049905(gb|WP_000343289)	T6SS (VF0579)	Plays a role in interbacterial competition and host colonization	Shigella sonnei Ss046	Effector delivery system	tssL	Type VI secretion system protein TssL	99.6	100	2.4e-147	1327
gene4740	Scaffold54	Ec_RX16	VFG049916(gb|WP_000103365)	T6SS (VF0579)	Plays a role in interbacterial competition and host colonization	Shigella sonnei Ss046	Effector delivery system	vgrG/tssI	type VI secretion system effector VgrG	96.8	99.7	1.5e-200	1787
gene2636	Scaffold16	Ec_RX16	VFG002122(gb|WP_115801843)	TTSS secreted effectors (VF1110)	Cif (Deamidase. Induces cytopathic effects of actin stress fiber formation and cell cycle arrest. ); EspB (Pore formation, actin disruption, microvilli effacement, anti-phagocytosis. ); EspF (Inducing degradation of the aniapoptic protein AbcF2, tight junction disruption, microvilli effacement and elongation, mitochondrial dysfunction, N-WASP activation, SGLT-1 inactivation, pedestal maturation, …	Escherichia coli O157:H7 str. EDL933	Effector delivery system	nleC	Type III secretion system effector NleC, zinc metalloprotease	96.9	100	2.2e-48	470
gene2638	Scaffold16	Ec_RX16	VFG034966(gb|WP_000938103)	TTSS secreted effectors (VF1110)	Cif (Deamidase. Induces cytopathic effects of actin stress fiber formation and cell cycle arrest. ); EspB (Pore formation, actin disruption, microvilli effacement, anti-phagocytosis. ); EspF (Inducing degradation of the aniapoptic protein AbcF2, tight junction disruption, microvilli effacement and elongation, mitochondrial dysfunction, N-WASP activation, SGLT-1 inactivation, pedestal maturation, …	Escherichia coli O157:H7 str. EDL933	Effector delivery system	nleF	Type III secretion system effector NleF, caspase inhibitor	92.6	100	2.3e-102	938
gene2842	Scaffold18	Ec_RX16	VFG045789(gb|WP_001264082)	Curli fibers (VF1138)	In E. coli, curli fibers compose up to 85% of the biofilm biomass. Curli acts in vitro as an essential scaffold protein during biofilm formation.;In vivo, curli also directly regulates the immune system and is known to induce inflammation by activating the immune Toll-like receptors (TLRs).	Escherichia coli O25b:H4-ST131	Adherence	cgsF	curli production assembly/transport protein CsgF	99.3	100	1.1e-74	698
gene2846	Scaffold18	Ec_RX16	VFG045793(gb|WP_000771429)	Curli fibers (VF1138)	In E. coli, curli fibers compose up to 85% of the biofilm biomass. Curli acts in vitro as an essential scaffold protein during biofilm formation.;In vivo, curli also directly regulates the immune system and is known to induce inflammation by activating the immune Toll-like receptors (TLRs).	Escherichia coli O25b:H4-ST131	Adherence	csgA	curlin major subunit CsgA	96.7	100	1.1e-75	707
gene3745	Scaffold30	Ec_RX16	VFG000477(gb|NP_461845)	RpoS (VF0112)	Necessary for sustaining a log-phase acid tolerance response (ATR), induction a stationary-phase acid survival system, production of thin aggregative fimbriae and expression of spv gene during stationary phase	Salmonella enterica subsp. enterica serovar Typhimurium str. LT2	Regulation	rpoS	RNA polymerase sigma factor RpoS	99.4	100	1.6e-180	1614
gene4704	Scaffold53	Ec_RX16	VFG049899(gb|WP_001087735)	T6SS (VF0579)	Plays a role in interbacterial competition and host colonization	Shigella sonnei Ss046	Effector delivery system	tssA	Type VI secretion system protein TssA	98.7	100	3.6e-255	2259
gene4819	Scaffold57	Ec_RX16	VFG035053(gb|WP_001144077)	TTSS secreted effectors (VF1110)	Cif (Deamidase. Induces cytopathic effects of actin stress fiber formation and cell cycle arrest. ); EspB (Pore formation, actin disruption, microvilli effacement, anti-phagocytosis. ); EspF (Inducing degradation of the aniapoptic protein AbcF2, tight junction disruption, microvilli effacement and elongation, mitochondrial dysfunction, N-WASP activation, SGLT-1 inactivation, pedestal maturation, …	Escherichia coli O157:H7 str. EDL933	Effector delivery system	nleG8-2	DUF1076 domain-containing protein	97.7	100	3.5e-123	1118
gene2980	Scaffold19	Ec_RX16	VFG001444(gb|AAG10151)	AslA (VF0238)	Contributes to brain microvascular endothelial cells (BMECs) invasion	Escherichia coli O18:K1:H7 str. RS218	Invasion	aslA	putative arylsulfatase	95.7	86.8	1.7e-18	210
gene3479	Scaffold26	Ec_RX16	VFG034772(gb|WP_000627910)	TTSS secreted effectors (VF1110)	Cif (Deamidase. Induces cytopathic effects of actin stress fiber formation and cell cycle arrest. ); EspB (Pore formation, actin disruption, microvilli effacement, anti-phagocytosis. ); EspF (Inducing degradation of the aniapoptic protein AbcF2, tight junction disruption, microvilli effacement and elongation, mitochondrial dysfunction, N-WASP activation, SGLT-1 inactivation, pedestal maturation, …	Escherichia coli O157:H7 str. EDL933	Effector delivery system	espL4	Type III secretion system effector EspL4	91.1	96.8	3.8e-211	1879
gene4205	Scaffold39	Ec_RX16	VFG034721(gb|WP_000556298)	Ibes (VF0237)	Contributes to brain microvascular endothelial cells (BMECs) invasion via a ligand-receptor interaction	Escherichia coli O45:K1:H7 str. S88	Invasion	ibeC	phosphoethanolamine transferase CptA	98.8	100	0	3012
gene4930	Scaffold64	Ec_RX16	VFG049915(gb|WP_001142968)	T6SS (VF0579)	Plays a role in interbacterial competition and host colonization	Shigella sonnei Ss046	Effector delivery system	hcp2/tssD2	Type VI secretion system protein, Hcp family	99.4	100	8.7e-101	924
gene4281	Scaffold41	Ec_RX16	VFG049120(gb|WP_012737535)	Allantion utilization (VF0572)	Providing a nitrogen source to increase virulence in K. pneumoniae at certain sites of infection	Klebsiella pneumoniae subsp. pneumoniae NTUH-K2044	Nutritional/Metabolic factor	allB	allantoinase	91.4	100	2.9e-252	2234
gene5487	Scaffold154	Ec_RX16	VFG035000(gb|WP_001131642)	TTSS secreted effectors (VF1111)	EspF (Inducing degradation of the aniapoptic protein AbcF2, tight junction disruption, microvilli effacement and elongation, mitochondrial dysfunction, N-WASP activation, SGLT-1 inactivation, pedestal maturation, inhibition of NHE3 activity, membrane remodelling; targets and disrupts the nucleolus late in infection, which is temporally controlled by host mitochondria. ); EspFu/tccP (Inducing degr…	Escherichia coli O55:H7 str. CB9615	Effector delivery system	nleG2-4	DUF1076 domain-containing protein	99	100	1.9e-104	956
gene5388	Scaffold122	Ec_RX16	VFG048990(gb|WP_001741945)	Capsule (VF0560)	Assisting in evading the host immune system by protecting bacteria from opsonophagocytosis and serum killing	Klebsiella pneumoniae subsp. pneumoniae NTUH-K2044	Immune modulation	galF	GalU regulator GalF	91.4	88.4	4.6e-137	1239
gene4931	Scaffold64	Ec_RX16	VFG049916(gb|WP_000103365)	T6SS (VF0579)	Plays a role in interbacterial competition and host colonization	Shigella sonnei Ss046	Effector delivery system	vgrG/tssI	type VI secretion system effector VgrG	98.2	100	0	3728
gene0266	Scaffold1	Ec_C16	VFG045790(gb|WP_000833288)	Curli fibers (VF1138)	In E. coli, curli fibers compose up to 85% of the biofilm biomass. Curli acts in vitro as an essential scaffold protein during biofilm formation.;In vivo, curli also directly regulates the immune system and is known to induce inflammation by activating the immune Toll-like receptors (TLRs).	Escherichia coli O25b:H4-ST131	Adherence	cgsE	curli production assembly/transport protein CsgE	100	100	2.2e-72	678
gene1435	Scaffold4	Ec_C16	VFG000872(gb|WP_000044711)	Type 1 fimbriae (VF0221)	Makes an important contribution to colonization of the bladder	Escherichia coli CFT073	Adherence	fimE	Type 1 fimbriae Regulatory protein fimE	100	100	4.7e-114	1039
gene1440	Scaffold4	Ec_C16	VFG000877(gb|WP_001244821)	Type 1 fimbriae (VF0221)	Makes an important contribution to colonization of the bladder	Escherichia coli CFT073	Adherence	fimF	FimF protein precursor	97.7	100	9.6e-95	872
gene1759	Scaffold5	Ec_C16	VFG044165(gb|WP_001041793)	Enterobactin (VF0228)	Iron uptake: the siderophore enterobactin imported through the FepA receptor and the FepBCDG system	Escherichia coli CFT073	Nutritional/Metabolic factor	entS	enterobactin exporter, iron-regulated	99.5	100	3e-224	1992
gene2404	Scaffold9	Ec_C16	VFG049120(gb|WP_012737535)	Allantion utilization (VF0572)	Providing a nitrogen source to increase virulence in K. pneumoniae at certain sites of infection	Klebsiella pneumoniae subsp. pneumoniae NTUH-K2044	Nutritional/Metabolic factor	allB	allantoinase	91.4	100	2.9e-252	2234
gene0270	Scaffold1	Ec_C16	VFG045794(gb|WP_000992818)	Curli fibers (VF1138)	In E. coli, curli fibers compose up to 85% of the biofilm biomass. Curli acts in vitro as an essential scaffold protein during biofilm formation.;In vivo, curli also directly regulates the immune system and is known to induce inflammation by activating the immune Toll-like receptors (TLRs).	Escherichia coli O25b:H4-ST131	Adherence	csgC	curli assembly protein CsgC	98.2	100	3e-54	521
gene0719	Scaffold2	Ec_C16	VFG049018(gb|WP_002913007)	RcsAB (VF0571)	RcsB combined with the unstable auxiliary regulator RcsA to bind to an RcsAB box in the promoter region to upregulate the cps genes expression	Klebsiella pneumoniae subsp. pneumoniae NTUH-K2044	Regulation	rcsB	transcriptional regulator RcsB	96.8	100	1.5e-113	1035
gene1670	Scaffold5	Ec_C16	VFG000478(gb|NP_459678)	Fur (VF0113)	Repress the expression of iron-regulated genes; also required for acid-induced activation of atr genes	Salmonella enterica subsp. enterica serovar Typhimurium str. LT2	Regulation	fur	ferric iron uptake transcriptional regulator	99.3	98.6	4.9e-84	779
gene1756	Scaffold5	Ec_C16	VFG000932(gb|WP_000026784)	Enterobactin (VF0228)	Iron uptake: the siderophore enterobactin imported through the FepA receptor and the FepBCDG system	Escherichia coli CFT073	Nutritional/Metabolic factor	entE	2,3-dihydroxybenzoate-AMP ligase component of enterobactin synthase multienzyme complex	98.9	100	3.6E-310	2734
gene1760	Scaffold5	Ec_C16	VFG000926(gb|WP_001443194)	Enterobactin (VF0228)	Iron uptake: the siderophore enterobactin imported through the FepA receptor and the FepBCDG system	Escherichia coli CFT073	Nutritional/Metabolic factor	fepD	ferrienterobactin ABC transporter permease	99.4	100	1.2e-170	1529
gene1768	Scaffold5	Ec_C16	VFG000929(gb|WP_001375021)	Enterobactin (VF0228)	Iron uptake: the siderophore enterobactin imported through the FepA receptor and the FepBCDG system	Escherichia coli CFT073	Nutritional/Metabolic factor	entD	phosphopantetheinyl transferase component of enterobactin synthase multienzyme complex	94.7	98.6	1.7e-111	1017
gene2447	Scaffold9	Ec_C16	VFG049144(gb|WP_002892069)	AcrAB (VF0568)	May mediate resistance against host-derived antimicrobial peptides; associated with antibiotic resistance	Klebsiella pneumoniae subsp. pneumoniae NTUH-K2044	Antimicrobial activity/Competitive advantage	acrB	acriflavine resistance protein B	91.5	100	0	4770
gene0269	Scaffold1	Ec_C16	VFG045793(gb|WP_000771429)	Curli fibers (VF1138)	In E. coli, curli fibers compose up to 85% of the biofilm biomass. Curli acts in vitro as an essential scaffold protein during biofilm formation.;In vivo, curli also directly regulates the immune system and is known to induce inflammation by activating the immune Toll-like receptors (TLRs).	Escherichia coli O25b:H4-ST131	Adherence	csgA	curlin major subunit CsgA	97.4	100	5e-76	710
gene1767	Scaffold5	Ec_C16	VFG000923(gb|WP_001034892)	Enterobactin (VF0228)	Iron uptake: the siderophore enterobactin imported through the FepA receptor and the FepBCDG system	Escherichia coli CFT073	Nutritional/Metabolic factor	fepA	ferrienterobactin outer membrane transporter	99.5	100	0	3942
gene2582	Scaffold10	Ec_C16	VFG034612(gb|WP_000225871)	Adhesive fimbriae (VF0213)	Adhesin, receptor is the oligosaccharide components of glycolipids and glycoproteins	Escherichia coli E24377A	Adherence	cfaA	colonisation factor antigen a, chaperone	99.6	100	7.8e-132	1193
gene1434	Scaffold4	Ec_C16	VFG000871(gb|WP_000790574)	Type 1 fimbriae (VF0221)	Makes an important contribution to colonization of the bladder	Escherichia coli CFT073	Adherence	fimB	Type 1 fimbriae Regulatory protein fimB	99.5	100	2.4e-118	1076
gene1763	Scaffold5	Ec_C16	VFG000927(gb|WP_000096764)	Enterobactin (VF0228)	Iron uptake: the siderophore enterobactin imported through the FepA receptor and the FepBCDG system	Escherichia coli CFT073	Nutritional/Metabolic factor	fepE	LPS O-antigen length regulator	96	100	4.7e-200	1783
gene2584	Scaffold10	Ec_C16	VFG034636(gb|WP_000358674)	Adhesive fimbriae (VF0213)	Adhesin, receptor is the oligosaccharide components of glycolipids and glycoproteins	Escherichia coli E24377A	Adherence	cfaC	colonisation factor antigen c, usher	100	100	0	4583
gene2789	Scaffold11	Ec_C16	VFG034849(gb|WP_000129338)	TTSS secreted effectors (VF1110)	Cif (Deamidase. Induces cytopathic effects of actin stress fiber formation and cell cycle arrest. ); EspB (Pore formation, actin disruption, microvilli effacement, anti-phagocytosis. ); EspF (Inducing degradation of the aniapoptic protein AbcF2, tight junction disruption, microvilli effacement and elongation, mitochondrial dysfunction, N-WASP activation, SGLT-1 inactivation, pedestal maturation, …	Escherichia coli O157:H7 str. EDL933	Effector delivery system	espX1	Type III secretion system effector EspX1	91.1	100	3.2e-254	2251
gene0267	Scaffold1	Ec_C16	VFG045791(gb|WP_000481500)	Curli fibers (VF1138)	In E. coli, curli fibers compose up to 85% of the biofilm biomass. Curli acts in vitro as an essential scaffold protein during biofilm formation.;In vivo, curli also directly regulates the immune system and is known to induce inflammation by activating the immune Toll-like receptors (TLRs).	Escherichia coli O25b:H4-ST131	Adherence	cgsD	transcriptional regulator CsgD	100	100	3.9e-122	1109
gene1754	Scaffold5	Ec_C16	VFG000934(gb|WP_000348393)	Enterobactin (VF0228)	Iron uptake: the siderophore enterobactin imported through the FepA receptor and the FepBCDG system	Escherichia coli CFT073	Nutritional/Metabolic factor	entA	2,3-dihydro-2,3-dihydroxybenzoate dehydrogenase EntA	98.4	100	3e-134	1214
gene1761	Scaffold5	Ec_C16	VFG000928(gb|WP_000640938)	Enterobactin (VF0228)	Iron uptake: the siderophore enterobactin imported through the FepA receptor and the FepBCDG system	Escherichia coli CFT073	Nutritional/Metabolic factor	fepG	iron-enterobactin ABC transporter permease	97.3	100	2.6e-170	1526
gene1780	Scaffold5	Ec_C16	VFG034679(gb|WP_000074207)	Ibes (VF0237)	Contributes to brain microvascular endothelial cells (BMECs) invasion via a ligand-receptor interaction	Escherichia coli O45:K1:H7 str. S88	Invasion	ibeB	Cu(+)/Ag(+) efflux RND transporter outer membrane channel CusC	98.9	100	1.2e-250	2220
gene0265	Scaffold1	Ec_C16	VFG045789(gb|WP_001264082)	Curli fibers (VF1138)	In E. coli, curli fibers compose up to 85% of the biofilm biomass. Curli acts in vitro as an essential scaffold protein during biofilm formation.;In vivo, curli also directly regulates the immune system and is known to induce inflammation by activating the immune Toll-like receptors (TLRs).	Escherichia coli O25b:H4-ST131	Adherence	cgsF	curli production assembly/transport protein CsgF	99.3	100	1.1e-74	698
gene0355	Scaffold1	Ec_C16	VFG000475(gb|NP_460201)	PhoPQ (VF0111)	Activated by low divalent cations magnesium and calcium levels; control expression of more than 40 genes; required for intracellular survival, cationic antimicrobial peptides (CAMPs) resistance, stimulation of cytokine secretion	Salmonella enterica subsp. enterica serovar Typhimurium str. LT2	Regulation	phoP	response regulator in two-component regulatory system with PhoQ	93.7	100	9.2e-119	1080
gene1439	Scaffold4	Ec_C16	VFG000876(gb|WP_000120946)	Type 1 fimbriae (VF0221)	Makes an important contribution to colonization of the bladder	Escherichia coli CFT073	Adherence	fimD	Outer membrane usher protein fimD precursor	99.5	100	0	4594
gene1764	Scaffold5	Ec_C16	VFG000930(gb|WP_000077767)	Enterobactin (VF0228)	Iron uptake: the siderophore enterobactin imported through the FepA receptor and the FepBCDG system	Escherichia coli CFT073	Nutritional/Metabolic factor	entF	enterobactin synthase multienzyme complex component, ATP-dependent	96.7	99.9	0	6518
gene1436	Scaffold4	Ec_C16	VFG000873(gb|WP_000695571)	Type 1 fimbriae (VF0221)	Makes an important contribution to colonization of the bladder	Escherichia coli CFT073	Adherence	fimA	Type-1 fimbrial protein, A chain precursor	91.2	100	2.5e-82	765
gene1441	Scaffold4	Ec_C16	VFG000878(gb|WP_000872015)	Type 1 fimbriae (VF0221)	Makes an important contribution to colonization of the bladder	Escherichia coli CFT073	Adherence	fimG	FimG protein precursor	98.8	100	2e-86	800
gene1762	Scaffold5	Ec_C16	VFG000925(gb|WP_000140634)	Enterobactin (VF0228)	Iron uptake: the siderophore enterobactin imported through the FepA receptor and the FepBCDG system	Escherichia coli CFT073	Nutritional/Metabolic factor	fepC	ferrienterobactin ABC transporter ATPase	99.6	99.3	1.3e-154	1390
gene1766	Scaffold5	Ec_C16	VFG044159(gb|WP_000125846)	Enterobactin (VF0228)	Iron uptake: the siderophore enterobactin imported through the FepA receptor and the FepBCDG system	Escherichia coli CFT073	Nutritional/Metabolic factor	fes	enterobactin/ferric enterobactin esterase	96.3	100	7.4e-244	2161
gene2585	Scaffold10	Ec_C16	VFG034648(gb|WP_001245988)	Adhesive fimbriae (VF0213)	Adhesin, receptor is the oligosaccharide components of glycolipids and glycoproteins	Escherichia coli E24377A	Adherence	cfaD/cfaE	minor pilin and initiator	100	100	7.5e-219	1945
gene0193	Scaffold1	Ec_C16	VFG001443(gb|AAF37887)	OmpA (VF0236)	Contributes to brain microvascular endothelial cells (BMECs) invasion via a ligand-receptor interaction. Interaction of OmpA with its receptor induces actin condensation at the binding site. The actin reorganization induced by E. coli depends on activation of several host proteins involved in signaling, including focal adhesion kinase, PI3-kinase, PKC-<alpha>, and caveolin-1; OmpA also binds to C…	Escherichia coli O18:K1:H7 str. RS218	Invasion	ompA	outer membrane protein A	95.7	100	8.6e-196	1746
gene0264	Scaffold1	Ec_C16	VFG045788(gb|WP_001189322)	Curli fibers (VF1138)	In E. coli, curli fibers compose up to 85% of the biofilm biomass. Curli acts in vitro as an essential scaffold protein during biofilm formation.;In vivo, curli also directly regulates the immune system and is known to induce inflammation by activating the immune Toll-like receptors (TLRs).	Escherichia coli O25b:H4-ST131	Adherence	cgsG	curli production assembly/transport protein CsgG	99.6	100	1.3e-154	1390
gene0268	Scaffold1	Ec_C16	VFG045792(gb|WP_000791650)	Curli fibers (VF1138)	In E. coli, curli fibers compose up to 85% of the biofilm biomass. Curli acts in vitro as an essential scaffold protein during biofilm formation.;In vivo, curli also directly regulates the immune system and is known to induce inflammation by activating the immune Toll-like receptors (TLRs).	Escherichia coli O25b:H4-ST131	Adherence	csgB	curlin minor subunit CsgB	100	100	5.9e-77	718
gene1442	Scaffold4	Ec_C16	VFG000879(gb|WP_000832235)	Type 1 fimbriae (VF0221)	Makes an important contribution to colonization of the bladder	Escherichia coli CFT073	Adherence	fimH	FimH protein precursor	99	100	4.5e-169	1515
gene1755	Scaffold5	Ec_C16	VFG000933(gb|WP_001007140)	Enterobactin (VF0228)	Iron uptake: the siderophore enterobactin imported through the FepA receptor and the FepBCDG system	Escherichia coli CFT073	Nutritional/Metabolic factor	entB	isochorismatase	98.9	100	4.3e-169	1515
gene1757	Scaffold5	Ec_C16	VFG000931(gb|WP_001336900)	Enterobactin (VF0228)	Iron uptake: the siderophore enterobactin imported through the FepA receptor and the FepBCDG system	Escherichia coli CFT073	Nutritional/Metabolic factor	entC	isochorismate synthase 1	99.2	100	1.6e-222	1977
gene1758	Scaffold5	Ec_C16	VFG000924(gb|WP_001234311)	Enterobactin (VF0228)	Iron uptake: the siderophore enterobactin imported through the FepA receptor and the FepBCDG system	Escherichia coli CFT073	Nutritional/Metabolic factor	fepB	ferrienterobactin ABC transporter periplasmic binding protein	99.4	100	3.8e-174	1559
gene2583	Scaffold10	Ec_C16	VFG034624(gb|WP_000755097)	Adhesive fimbriae (VF0213)	Adhesin, receptor is the oligosaccharide components of glycolipids and glycoproteins	Escherichia coli E24377A	Adherence	cfaB	colonization factor antigen 1	100	100	6.5e-85	787
gene0908	Scaffold2	Ec_C16	VFG048830(gb|WP_014907233)	Capsule (VF0560)	Assisting in evading the host immune system by protecting bacteria from opsonophagocytosis and serum killing	Klebsiella pneumoniae subsp. pneumoniae NTUH-K2044	Immune modulation	gndA	NADP-dependent phosphogluconate dehydrogenase	95.1	100	2.1e-258	2287
gene1438	Scaffold4	Ec_C16	VFG000875(gb|WP_000066579)	Type 1 fimbriae (VF0221)	Makes an important contribution to colonization of the bladder	Escherichia coli CFT073	Adherence	fimC	Chaperone protein fimC precursor	98.8	100	7.1e-133	1202
gene1154	Scaffold3	Ec_C16	VFG000477(gb|NP_461845)	RpoS (VF0112)	Necessary for sustaining a log-phase acid tolerance response (ATR), induction a stationary-phase acid survival system, production of thin aggregative fimbriae and expression of spv gene during stationary phase	Salmonella enterica subsp. enterica serovar Typhimurium str. LT2	Regulation	rpoS	RNA polymerase sigma factor RpoS	99.4	100	1.6e-180	1614
gene1437	Scaffold4	Ec_C16	VFG000874(gb|WP_000824100)	Type 1 fimbriae (VF0221)	Makes an important contribution to colonization of the bladder	Escherichia coli CFT073	Adherence	fimI	Fimbrin-like protein fimI precursor	97.3	100	7.8e-82	760
gene2979	Scaffold13	Ec_C16	VFG034873(gb|WP_001270084)	TTSS secreted effectors (VF1110)	Cif (Deamidase. Induces cytopathic effects of actin stress fiber formation and cell cycle arrest. ); EspB (Pore formation, actin disruption, microvilli effacement, anti-phagocytosis. ); EspF (Inducing degradation of the aniapoptic protein AbcF2, tight junction disruption, microvilli effacement and elongation, mitochondrial dysfunction, N-WASP activation, SGLT-1 inactivation, pedestal maturation, …	Escherichia coli O157:H7 str. EDL933	Effector delivery system	espX5	Type III secretion system effector EspX5	92.1	100	5.2e-227	2016
gene4037	Scaffold26	Ec_C16	VFG002047(gb|WP_000498818)	T2SS (VF0333)	Still unknown.	Shigella dysenteriae Sd197	Effector delivery system	gspD	general secretion pathway protein D	99	100	0	3326
gene4292	Scaffold32	Ec_C16	VFG049908(gb|WP_001080148)	T6SS (VF0579)	Plays a role in interbacterial competition and host colonization	Shigella sonnei Ss046	Effector delivery system	tssJ	Type VI secretion system protein TssJ	99.4	100	8.6e-96	881
gene4285	Scaffold32	Ec_C16	VFG049899(gb|WP_001087735)	T6SS (VF0579)	Plays a role in interbacterial competition and host colonization	Shigella sonnei Ss046	Effector delivery system	tssA	Type VI secretion system protein TssA	99.6	100	1.4e-130	1182
gene4293	Scaffold32	Ec_C16	VFG049909(gb|WP_001113715)	T6SS (VF0579)	Plays a role in interbacterial competition and host colonization	Shigella sonnei Ss046	Effector delivery system	fha	Type VI secretion system protein Fha	97.9	100	3.9e-243	2155
gene3569	Scaffold19	Ec_C16	VFG001444(gb|AAG10151)	AslA (VF0238)	Contributes to brain microvascular endothelial cells (BMECs) invasion	Escherichia coli O18:K1:H7 str. RS218	Invasion	aslA	putative arylsulfatase	93.5	86.8	3.7e-18	207
gene4133	Scaffold28	Ec_C16	VFG049163(gb|WP_000065646)	Colibactin (VF0573)	Inducing DNA damage	Klebsiella pneumoniae subsp. pneumoniae 1084	Exotoxin	clbQ	colibactin biosynthesis thioesterase ClbQ	90.2	93.2	1.1e-18	211
gene4175	Scaffold29	Ec_C16	VFG034721(gb|WP_000556298)	Ibes (VF0237)	Contributes to brain microvascular endothelial cells (BMECs) invasion via a ligand-receptor interaction	Escherichia coli O45:K1:H7 str. S88	Invasion	ibeC	phosphoethanolamine transferase CptA	98.6	100	0	3014
gene4922	Scaffold78	Ec_C16	VFG001445(gb|AAA92657)	TraJ (VF0241)	Contributes to the ability of E. coli K1 to invade the central nervous system and cause meningitis in the neonatal rat; TraJ contributes to the early systemic dissemination of E. coli K1 in the oral infection process is via specific TraJ-dependent bacterial interactions with macrophages. TraJ enables the bacteria to be taken up efficiently by macrophages. In the early steps of dissemination, the …	Escherichia coli	Invasion	AAA92657	unknown protein	100	100	2.4e-16	190
gene4029	Scaffold26	Ec_C16	VFG002055(gb|WP_000097229)	T2SS (VF0333)	Still unknown.	Shigella dysenteriae Sd197	Effector delivery system	gspL	general secretion pathway protein L	95.2	100	1.4e-215	1917
gene4036	Scaffold26	Ec_C16	VFG002048(gb|WP_000249362)	T2SS (VF0333)	Still unknown.	Shigella dysenteriae Sd197	Effector delivery system	gspE	general secretion pathway protein E	98	100	1.2e-275	2436
gene4030	Scaffold26	Ec_C16	VFG002054(gb|WP_000633233)	T2SS (VF0333)	Still unknown.	Shigella dysenteriae Sd197	Effector delivery system	gspK	general secretion pathway protein K	97.8	100	6.3e-177	1583
gene4301	Scaffold32	Ec_C16	VFG049916(gb|WP_000103365)	T6SS (VF0579)	Plays a role in interbacterial competition and host colonization	Shigella sonnei Ss046	Effector delivery system	vgrG/tssI	type VI secretion system effector VgrG	96.8	93.2	8.2e-126	1141
gene4079	Scaffold27	Ec_C16	VFG002413(gb|WP_000389022)	ECP (VF0404)	ECP, composed of a 21-kDa pilin subunit EspA, is a pilus-adherence factor that is crucial to the virulence of E. coli O157 in humans, and is also carried by commensal strains of E. coli.; It is suggested that pathogenic E. coli strains may use ECP to mimic commensal E. coli and provide themselves with an ecological advantage for host colonization and evasion of the immune system.	Escherichia coli O157:H7 str. EDL933	Adherence	ykgK/ecpR	regulator protein EcpR	98.3	100	5e-99	909
gene4084	Scaffold27	Ec_C16	VFG045349(gb|WP_000092542)	FdeC (VF0506)	Binding to epithelial cells and collagen I, II, V, VI; aggregation; kidney and bladder colonization	Escherichia coli O45:K1:H7 str. S88	Adherence	fdeC	adhesin FdeC	92.7	99.8	0	6488
gene4300	Scaffold32	Ec_C16	VFG049915(gb|WP_001142968)	T6SS (VF0579)	Plays a role in interbacterial competition and host colonization	Shigella sonnei Ss046	Effector delivery system	hcp2/tssD2	Type VI secretion system protein, Hcp family	99.4	100	8.7e-101	924
gene4933	Scaffold82	Ec_C16	VFG001445(gb|AAA92657)	TraJ (VF0241)	Contributes to the ability of E. coli K1 to invade the central nervous system and cause meningitis in the neonatal rat; TraJ contributes to the early systemic dissemination of E. coli K1 in the oral infection process is via specific TraJ-dependent bacterial interactions with macrophages. TraJ enables the bacteria to be taken up efficiently by macrophages. In the early steps of dissemination, the …	Escherichia coli	Invasion	AAA92657	unknown protein	100	100	2.4e-16	190
gene4034	Scaffold26	Ec_C16	VFG002050(gb|WP_001087302)	T2SS (VF0333)	Still unknown.	Shigella dysenteriae Sd197	Effector delivery system	gspG	general secretion pathway protein G	99.3	100	1.1e-83	776
gene4075	Scaffold27	Ec_C16	VFG002416(gb|WP_001265657)	ECP (VF0404)	ECP, composed of a 21-kDa pilin subunit EspA, is a pilus-adherence factor that is crucial to the virulence of E. coli O157 in humans, and is also carried by commensal strains of E. coli.; It is suggested that pathogenic E. coli strains may use ECP to mimic commensal E. coli and provide themselves with an ecological advantage for host colonization and evasion of the immune system.	Escherichia coli O157:H7 str. EDL933	Adherence	yagW/ecpD	polymerized tip adhesin of ECP fibers	98.7	100	0	2845
gene4286	Scaffold32	Ec_C16	VFG049902(gb|WP_011310140)	T6SS (VF0579)	Plays a role in interbacterial competition and host colonization	Shigella sonnei Ss046	Effector delivery system	tssM	Type VI secretion system protein TssM	99.4	99.8	0	2819
gene4294	Scaffold32	Ec_C16	VFG049910(gb|WP_000348788)	T6SS (VF0579)	Plays a role in interbacterial competition and host colonization	Shigella sonnei Ss046	Effector delivery system	tssG	Type VI secretion system protein TssG	99.7	100	8e-213	1893
gene4302	Scaffold32	Ec_C16	VFG049916(gb|WP_000103365)	T6SS (VF0579)	Plays a role in interbacterial competition and host colonization	Shigella sonnei Ss046	Effector delivery system	vgrG/tssI	type VI secretion system effector VgrG	99.1	100	4.1e-116	1057
gene4031	Scaffold26	Ec_C16	VFG002053(gb|WP_001250462)	T2SS (VF0333)	Still unknown.	Shigella dysenteriae Sd197	Effector delivery system	gspJ	general secretion pathway protein J	97.5	100	1.9e-110	1008
gene4074	Scaffold27	Ec_C16	VFG002417(gb|WP_001301550)	ECP (VF0404)	ECP, composed of a 21-kDa pilin subunit EspA, is a pilus-adherence factor that is crucial to the virulence of E. coli O157 in humans, and is also carried by commensal strains of E. coli.; It is suggested that pathogenic E. coli strains may use ECP to mimic commensal E. coli and provide themselves with an ecological advantage for host colonization and evasion of the immune system.	Escherichia coli O157:H7 str. EDL933	Adherence	yagV/ecpE	E. coli common pilus chaperone EcpE	97.9	100	1.2e-132	1200
gene4287	Scaffold32	Ec_C16	VFG049903(gb|WP_001240533)	T6SS (VF0579)	Plays a role in interbacterial competition and host colonization	Shigella sonnei Ss046	Effector delivery system	tssA	Type VI secretion system protein TssA	99.4	100	2.1e-269	2382
gene4649	Scaffold44	Ec_C16	VFG000839(gb|WP_001449026)	Paa (VF0194)	Involved in the initial bacterial adherence, required for the A/E activity	Escherichia coli O157:H7 str. EDL933	Adherence	paa	outer membrane adhesin Paa	92.8	98.4	4.2e-136	1230
gene4033	Scaffold26	Ec_C16	VFG002051(gb|WP_001115126)	T2SS (VF0333)	Still unknown.	Shigella dysenteriae Sd197	Effector delivery system	gspH	general secretion pathway protein H	95.2	100	1.5e-98	905
gene4290	Scaffold32	Ec_C16	VFG049905(gb|WP_000343289)	T6SS (VF0579)	Plays a role in interbacterial competition and host colonization	Shigella sonnei Ss046	Effector delivery system	tssL	Type VI secretion system protein TssL	96.8	100	1.6e-143	1294
gene4299	Scaffold32	Ec_C16	VFG049914(gb|WP_000037389)	T6SS (VF0579)	Plays a role in interbacterial competition and host colonization	Shigella sonnei Ss046	Effector delivery system	tssB	Type VI secretion system protein TssB	98.8	100	2.6e-86	799
gene3331	Scaffold16	Ec_C16	VFG043206(gb|WP_005164479)	Flagella (VF0394)	Required for efficient cellular invasion.; YplA, a phospholipase is secreted by this type III flagellum secretion system. YplA is required for survival of Y. enterocolitica in the Peyer's patches and for stimulation of the acute inflammatory response of the host to the infection;contributed to the initiation of biofilm formation	Yersinia enterocolitica subsp. enterocolitica 8081	Motility	cheY	chemotaxis regulatory protein CheY	91.5	100	3.2e-63	599
gene4038	Scaffold26	Ec_C16	VFG002046(gb|WP_000135089)	T2SS (VF0333)	Still unknown.	Shigella dysenteriae Sd197	Effector delivery system	gspC	general secretion pathway protein C	94.9	100	6.6e-143	1289
gene4076	Scaffold27	Ec_C16	VFG002415(gb|WP_001131063)	ECP (VF0404)	ECP, composed of a 21-kDa pilin subunit EspA, is a pilus-adherence factor that is crucial to the virulence of E. coli O157 in humans, and is also carried by commensal strains of E. coli.; It is suggested that pathogenic E. coli strains may use ECP to mimic commensal E. coli and provide themselves with an ecological advantage for host colonization and evasion of the immune system.	Escherichia coli O157:H7 str. EDL933	Adherence	yagX/ecpC	E. coli common pilus usher EcpC	99.4	100	0	4274
gene4078	Scaffold27	Ec_C16	VFG002414(gb|WP_000730972)	ECP (VF0404)	ECP, composed of a 21-kDa pilin subunit EspA, is a pilus-adherence factor that is crucial to the virulence of E. coli O157 in humans, and is also carried by commensal strains of E. coli.; It is suggested that pathogenic E. coli strains may use ECP to mimic commensal E. coli and provide themselves with an ecological advantage for host colonization and evasion of the immune system.	Escherichia coli O157:H7 str. EDL933	Adherence	yagZ/ecpA	E. coli common pilus structural subunit EcpA	99.5	100	6.9e-102	934
gene4295	Scaffold32	Ec_C16	VFG049911(gb|WP_000393837)	T6SS (VF0579)	Plays a role in interbacterial competition and host colonization	Shigella sonnei Ss046	Effector delivery system	tssF	Type VI secretion system protein TssF	99.7	100	0	3279
gene3500	Scaffold18	Ec_C16	VFG034754(gb|WP_000081129)	TTSS secreted effectors (VF1110)	Cif (Deamidase. Induces cytopathic effects of actin stress fiber formation and cell cycle arrest. ); EspB (Pore formation, actin disruption, microvilli effacement, anti-phagocytosis. ); EspF (Inducing degradation of the aniapoptic protein AbcF2, tight junction disruption, microvilli effacement and elongation, mitochondrial dysfunction, N-WASP activation, SGLT-1 inactivation, pedestal maturation, …	Escherichia coli O157:H7 str. EDL933	Effector delivery system	espL1	Type III secretion system effector espL1	90.3	100	1.7e-112	1026
gene4035	Scaffold26	Ec_C16	VFG002049(gb|WP_001173470)	T2SS (VF0333)	Still unknown.	Shigella dysenteriae Sd197	Effector delivery system	gspF	general secretion pathway protein F	97.2	98	8.2e-206	1833
gene4032	Scaffold26	Ec_C16	VFG002052(gb|WP_000820136)	T2SS (VF0333)	Still unknown.	Shigella dysenteriae Sd197	Effector delivery system	gspI	general secretion pathway protein I	93.5	100	4.5e-59	563
gene4208	Scaffold30	Ec_C16	VFG034817(gb|WP_000671691)	TTSS secreted effectors (VF1111)	EspF (Inducing degradation of the aniapoptic protein AbcF2, tight junction disruption, microvilli effacement and elongation, mitochondrial dysfunction, N-WASP activation, SGLT-1 inactivation, pedestal maturation, inhibition of NHE3 activity, membrane remodelling; targets and disrupts the nucleolus late in infection, which is temporally controlled by host mitochondria. ); EspFu/tccP (Inducing degr…	Escherichia coli O55:H7 str. CB9615	Effector delivery system	espR1	Type III secretion system effector espR1	90.6	81.4	1.6e-183	1641
gene3501	Scaffold18	Ec_C16	VFG034754(gb|WP_000081129)	TTSS secreted effectors (VF1110)	Cif (Deamidase. Induces cytopathic effects of actin stress fiber formation and cell cycle arrest. ); EspB (Pore formation, actin disruption, microvilli effacement, anti-phagocytosis. ); EspF (Inducing degradation of the aniapoptic protein AbcF2, tight junction disruption, microvilli effacement and elongation, mitochondrial dysfunction, N-WASP activation, SGLT-1 inactivation, pedestal maturation, …	Escherichia coli O157:H7 str. EDL933	Effector delivery system	espL1	Type III secretion system effector espL1	94.3	100	6.5e-202	1799
gene4077	Scaffold27	Ec_C16	VFG002412(gb|WP_000716386)	ECP (VF0404)	ECP, composed of a 21-kDa pilin subunit EspA, is a pilus-adherence factor that is crucial to the virulence of E. coli O157 in humans, and is also carried by commensal strains of E. coli.; It is suggested that pathogenic E. coli strains may use ECP to mimic commensal E. coli and provide themselves with an ecological advantage for host colonization and evasion of the immune system.	Escherichia coli O157:H7 str. EDL933	Adherence	yagY/ecpB	E. coli common pilus chaperone EcpB	98.6	100	8.9e-122	1106
gene4284	Scaffold32	Ec_C16	VFG049898(gb|WP_001284199)	T6SS (VF0579)	Plays a role in interbacterial competition and host colonization	Shigella sonnei Ss046	Effector delivery system	hcp1/tssD1	type VI secretion system protein, Hcp family	100	100	9.3e-89	820
gene4310	Scaffold33	Ec_C16	VFG000903(gb|WP_001045652)	Pic (VF0232)	Protease, mucinase	Escherichia coli CFT073	Effector delivery system	pic	Pic serine protease precursor, autotransporter	99	100	0	6996
gene0801	Scaffold2	Ec_D	VFG000871(gb|WP_000790574)	Type 1 fimbriae (VF0221)	Makes an important contribution to colonization of the bladder	Escherichia coli CFT073	Adherence	fimB	Type 1 fimbriae Regulatory protein fimB	99.5	100	3.1e-118	1075
gene1708	Scaffold6	Ec_D	VFG042389(gb|WP_000012013)	S fimbriae (VF0222)	S fimbriae binds to receptors containing sialic acid sugar moieties, the sialic acid residues are presented on UP3, one of four integral membrane uroplakin proteins	Escherichia coli UTI89	Adherence	sfaY	regulatory protein SfaY	100	100	2.4e-144	1301
gene1711	Scaffold6	Ec_D	VFG012339(gb|WP_000237768)	S fimbriae (VF0222)	S fimbriae binds to receptors containing sialic acid sugar moieties, the sialic acid residues are presented on UP3, one of four integral membrane uroplakin proteins	Escherichia coli UTI89	Adherence	sfaG	S fimbriae minor subunit SfaG	100	100	3e-96	885
gene2773	Scaffold12	Ec_D	VFG050158(gb|WP_000905916)	K1 capsule (VF0239)	Confers invasiveness, modulates trafficking of E. coli-containing vacuoles and enhances intracellular bacterial survival in brain microvascular endothelial cells (BMECs)	Escherichia coli O45:K1:H7 str. S88	Invasion	kpsE	Capsule polysaccharide export inner-membrane protein	99.7	100	6.9e-207	1842
gene3043	Scaffold13	Ec_D	VFG045791(gb|WP_000481500)	Curli fibers (VF1138)	In E. coli, curli fibers compose up to 85% of the biofilm biomass. Curli acts in vitro as an essential scaffold protein during biofilm formation.;In vivo, curli also directly regulates the immune system and is known to induce inflammation by activating the immune Toll-like receptors (TLRs).	Escherichia coli O25b:H4-ST131	Adherence	cgsD	transcriptional regulator CsgD	100	100	3.9e-122	1109
gene0126	Scaffold1	Ec_D	VFG049018(gb|WP_002913007)	RcsAB (VF0571)	RcsB combined with the unstable auxiliary regulator RcsA to bind to an RcsAB box in the promoter region to upregulate the cps genes expression	Klebsiella pneumoniae subsp. pneumoniae NTUH-K2044	Regulation	rcsB	transcriptional regulator RcsB	96.8	100	1.5e-113	1035
gene0799	Scaffold2	Ec_D	VFG000873(gb|WP_000695571)	Type 1 fimbriae (VF0221)	Makes an important contribution to colonization of the bladder	Escherichia coli CFT073	Adherence	fimA	Type-1 fimbrial protein, A chain precursor	92.3	100	6e-84	779
gene1717	Scaffold6	Ec_D	VFG012327(gb|WP_011076307)	S fimbriae (VF0222)	S fimbriae binds to receptors containing sialic acid sugar moieties, the sialic acid residues are presented on UP3, one of four integral membrane uroplakin proteins	Escherichia coli UTI89	Adherence	sfaC	S fimbrial switch regulatory protein SfaC	100	100	1.3e-37	376
gene2298	Scaffold9	Ec_D	VFG049120(gb|WP_012737535)	Allantion utilization (VF0572)	Providing a nitrogen source to increase virulence in K. pneumoniae at certain sites of infection	Klebsiella pneumoniae subsp. pneumoniae NTUH-K2044	Nutritional/Metabolic factor	allB	allantoinase	91.6	100	4.9e-252	2232
gene2772	Scaffold12	Ec_D	VFG050157(gb|WP_001331698)	K1 capsule (VF0239)	Confers invasiveness, modulates trafficking of E. coli-containing vacuoles and enhances intracellular bacterial survival in brain microvascular endothelial cells (BMECs)	Escherichia coli O45:K1:H7 str. S88	Invasion	kpsF	Polysialic acid capsule expression protein	100	100	2.1e-183	1639
gene2790	Scaffold12	Ec_D	VFG002052(gb|WP_000820136)	T2SS (VF0333)	Still unknown.	Shigella dysenteriae Sd197	Effector delivery system	gspI	general secretion pathway protein I	92.7	100	9.1e-60	569
gene3042	Scaffold13	Ec_D	VFG045792(gb|WP_000791650)	Curli fibers (VF1138)	In E. coli, curli fibers compose up to 85% of the biofilm biomass. Curli acts in vitro as an essential scaffold protein during biofilm formation.;In vivo, curli also directly regulates the immune system and is known to induce inflammation by activating the immune Toll-like receptors (TLRs).	Escherichia coli O25b:H4-ST131	Adherence	csgB	curlin minor subunit CsgB	100	100	5.9e-77	718
gene0795	Scaffold2	Ec_D	VFG000877(gb|WP_001244821)	Type 1 fimbriae (VF0221)	Makes an important contribution to colonization of the bladder	Escherichia coli CFT073	Adherence	fimF	FimF protein precursor	100	100	6e-97	891
gene1257	Scaffold4	Ec_D	VFG000478(gb|NP_459678)	Fur (VF0113)	Repress the expression of iron-regulated genes; also required for acid-induced activation of atr genes	Salmonella enterica subsp. enterica serovar Typhimurium str. LT2	Regulation	fur	ferric iron uptake transcriptional regulator	99.3	98.6	4.9e-84	779
gene3044	Scaffold13	Ec_D	VFG045790(gb|WP_000833288)	Curli fibers (VF1138)	In E. coli, curli fibers compose up to 85% of the biofilm biomass. Curli acts in vitro as an essential scaffold protein during biofilm formation.;In vivo, curli also directly regulates the immune system and is known to induce inflammation by activating the immune Toll-like receptors (TLRs).	Escherichia coli O25b:H4-ST131	Adherence	cgsE	curli production assembly/transport protein CsgE	100	100	2.2e-72	678
gene1709	Scaffold6	Ec_D	VFG012343(gb|WP_001234182)	S fimbriae (VF0222)	S fimbriae binds to receptors containing sialic acid sugar moieties, the sialic acid residues are presented on UP3, one of four integral membrane uroplakin proteins	Escherichia coli UTI89	Adherence	sfaH	S fimbriae adhesin SfaH	100	100	2e-186	1665
gene1714	Scaffold6	Ec_D	VFG012333(gb|WP_000703306)	S fimbriae (VF0222)	S fimbriae binds to receptors containing sialic acid sugar moieties, the sialic acid residues are presented on UP3, one of four integral membrane uroplakin proteins	Escherichia coli UTI89	Adherence	sfaD	S fimbriae minor subunit SfaD	99.3	100	1.3e-84	784
gene1715	Scaffold6	Ec_D	VFG001446(gb|WP_000768218)	S fimbriae (VF0222)	S fimbriae binds to receptors containing sialic acid sugar moieties, the sialic acid residues are presented on UP3, one of four integral membrane uroplakin proteins	Escherichia coli UTI89	Adherence	sfaA	S-fimbrial major subunit SfaA	100	100	3.7e-94	867
gene2781	Scaffold12	Ec_D	VFG050165(gb|WP_001259305)	K1 capsule (VF0239)	Confers invasiveness, modulates trafficking of E. coli-containing vacuoles and enhances intracellular bacterial survival in brain microvascular endothelial cells (BMECs)	Escherichia coli O45:K1:H7 str. S88	Invasion	neuA	N-acylneuraminate cytidylyltransferase	100	100	4.3e-242	2146
gene2795	Scaffold12	Ec_D	VFG002047(gb|WP_000498818)	T2SS (VF0333)	Still unknown.	Shigella dysenteriae Sd197	Effector delivery system	gspD	general secretion pathway protein D	98.3	100	0	3306
gene0796	Scaffold2	Ec_D	VFG000876(gb|WP_000120946)	Type 1 fimbriae (VF0221)	Makes an important contribution to colonization of the bladder	Escherichia coli CFT073	Adherence	fimD	Outer membrane usher protein fimD precursor	99.9	100	0	4597
gene1170	Scaffold4	Ec_D	VFG000924(gb|WP_001234311)	Enterobactin (VF0228)	Iron uptake: the siderophore enterobactin imported through the FepA receptor and the FepBCDG system	Escherichia coli CFT073	Nutritional/Metabolic factor	fepB	ferrienterobactin ABC transporter periplasmic binding protein	100	100	2.6e-175	1569
gene1172	Scaffold4	Ec_D	VFG000932(gb|WP_000026784)	Enterobactin (VF0228)	Iron uptake: the siderophore enterobactin imported through the FepA receptor and the FepBCDG system	Escherichia coli CFT073	Nutritional/Metabolic factor	entE	2,3-dihydroxybenzoate-AMP ligase component of enterobactin synthase multienzyme complex	99.3	100	2.5000000000001E-311	2744
gene2796	Scaffold12	Ec_D	VFG002046(gb|WP_000135089)	T2SS (VF0333)	Still unknown.	Shigella dysenteriae Sd197	Effector delivery system	gspC	general secretion pathway protein C	92.1	99.3	2.7e-139	1258
gene2956	Scaffold13	Ec_D	VFG000475(gb|NP_460201)	PhoPQ (VF0111)	Activated by low divalent cations magnesium and calcium levels; control expression of more than 40 genes; required for intracellular survival, cationic antimicrobial peptides (CAMPs) resistance, stimulation of cytokine secretion	Salmonella enterica subsp. enterica serovar Typhimurium str. LT2	Regulation	phoP	response regulator in two-component regulatory system with PhoQ	93.7	100	9.2e-119	1080
gene1161	Scaffold4	Ec_D	VFG000923(gb|WP_001034892)	Enterobactin (VF0228)	Iron uptake: the siderophore enterobactin imported through the FepA receptor and the FepBCDG system	Escherichia coli CFT073	Nutritional/Metabolic factor	fepA	ferrienterobactin outer membrane transporter	98.7	100	0	3896
gene1162	Scaffold4	Ec_D	VFG044159(gb|WP_000125846)	Enterobactin (VF0228)	Iron uptake: the siderophore enterobactin imported through the FepA receptor and the FepBCDG system	Escherichia coli CFT073	Nutritional/Metabolic factor	fes	enterobactin/ferric enterobactin esterase	98.8	100	1.7e-248	2201
gene2039	Scaffold6	Ec_D15	VFG000874(gb|WP_000824100)	Type 1 fimbriae (VF0221)	Makes an important contribution to colonization of the bladder	Escherichia coli CFT073	Adherence	fimI	Fimbrin-like protein fimI precursor	98.2	100	5.8e-94	865
gene2630	Scaffold9	Ec_D15	VFG002416(gb|WP_001265657)	ECP (VF0404)	ECP, composed of a 21-kDa pilin subunit EspA, is a pilus-adherence factor that is crucial to the virulence of E. coli O157 in humans, and is also carried by commensal strains of E. coli.; It is suggested that pathogenic E. coli strains may use ECP to mimic commensal E. coli and provide themselves with an ecological advantage for host colonization and evasion of the immune system.	Escherichia coli O157:H7 str. EDL933	Adherence	yagW/ecpD	polymerized tip adhesin of ECP fibers	99.3	100	0	2858
gene0282	Scaffold1	Ec_D15	VFG034754(gb|WP_000081129)	TTSS secreted effectors (VF1110)	Cif (Deamidase. Induces cytopathic effects of actin stress fiber formation and cell cycle arrest. ); EspB (Pore formation, actin disruption, microvilli effacement, anti-phagocytosis. ); EspF (Inducing degradation of the aniapoptic protein AbcF2, tight junction disruption, microvilli effacement and elongation, mitochondrial dysfunction, N-WASP activation, SGLT-1 inactivation, pedestal maturation, …	Escherichia coli O157:H7 str. EDL933	Effector delivery system	espL1	Type III secretion system effector espL1	94.9	100	4.5e-203	1809
gene0487	Scaffold2	Ec_D15	VFG045790(gb|WP_000833288)	Curli fibers (VF1138)	In E. coli, curli fibers compose up to 85% of the biofilm biomass. Curli acts in vitro as an essential scaffold protein during biofilm formation.;In vivo, curli also directly regulates the immune system and is known to induce inflammation by activating the immune Toll-like receptors (TLRs).	Escherichia coli O25b:H4-ST131	Adherence	cgsE	curli production assembly/transport protein CsgE	100	100	2.2e-72	678
gene0029	Scaffold1	Ec_D15	VFG000368(gb|WP_000703040)	Yersiniabactin (VF0136)	FyuA/Psn-Irp system uses yersiniabactin, a siderophore that can remove iron from a number of mammalian proteins, due to its extremely high affinity for ferric iron	Yersinia pestis CO92	Nutritional/Metabolic factor	ybtS	salicylate synthase Irp9	100	100	4.3e-253	2241
gene2036	Scaffold6	Ec_D15	VFG000871(gb|WP_000790574)	Type 1 fimbriae (VF0221)	Makes an important contribution to colonization of the bladder	Escherichia coli CFT073	Adherence	fimB	Type 1 fimbriae Regulatory protein fimB	99.5	100	2.4e-118	1076
gene0114	Scaffold1	Ec_D15	VFG043206(gb|WP_005164479)	Flagella (VF0394)	Required for efficient cellular invasion.; YplA, a phospholipase is secreted by this type III flagellum secretion system. YplA is required for survival of Y. enterocolitica in the Peyer's patches and for stimulation of the acute inflammatory response of the host to the infection;contributed to the initiation of biofilm formation	Yersinia enterocolitica subsp. enterocolitica 8081	Motility	cheY	chemotaxis regulatory protein CheY	91.5	100	3.2e-63	599
gene2038	Scaffold6	Ec_D15	VFG000873(gb|WP_000695571)	Type 1 fimbriae (VF0221)	Makes an important contribution to colonization of the bladder	Escherichia coli CFT073	Adherence	fimA	Type-1 fimbrial protein, A chain precursor	90.1	100	9.6e-82	760
gene2040	Scaffold6	Ec_D15	VFG000875(gb|WP_000066579)	Type 1 fimbriae (VF0221)	Makes an important contribution to colonization of the bladder	Escherichia coli CFT073	Adherence	fimC	Chaperone protein fimC precursor	98.8	100	7.1e-133	1202
gene0882	Scaffold3	Ec_D15	VFG002053(gb|WP_001250462)	T2SS (VF0333)	Still unknown.	Shigella dysenteriae Sd197	Effector delivery system	gspJ	general secretion pathway protein J	98.5	100	2.4e-110	1007
gene0884	Scaffold3	Ec_D15	VFG002051(gb|WP_001115126)	T2SS (VF0333)	Still unknown.	Shigella dysenteriae Sd197	Effector delivery system	gspH	general secretion pathway protein H	95.7	100	6.8e-99	908
gene1054	Scaffold3	Ec_D15	VFG034636(gb|WP_000358674)	Adhesive fimbriae (VF0213)	Adhesin, receptor is the oligosaccharide components of glycolipids and glycoproteins	Escherichia coli E24377A	Adherence	cfaC	colonisation factor antigen c, usher	100	100	0	4583
gene2043	Scaffold6	Ec_D15	VFG000878(gb|WP_000872015)	Type 1 fimbriae (VF0221)	Makes an important contribution to colonization of the bladder	Escherichia coli CFT073	Adherence	fimG	FimG protein precursor	98.2	100	7.7e-86	795
gene2404	Scaffold8	Ec_D15	VFG034849(gb|WP_000129338)	TTSS secreted effectors (VF1110)	Cif (Deamidase. Induces cytopathic effects of actin stress fiber formation and cell cycle arrest. ); EspB (Pore formation, actin disruption, microvilli effacement, anti-phagocytosis. ); EspF (Inducing degradation of the aniapoptic protein AbcF2, tight junction disruption, microvilli effacement and elongation, mitochondrial dysfunction, N-WASP activation, SGLT-1 inactivation, pedestal maturation, …	Escherichia coli O157:H7 str. EDL933	Effector delivery system	espX1	Type III secretion system effector EspX1	91.8	100	1.4e-257	2280
gene0485	Scaffold2	Ec_D15	VFG045788(gb|WP_001189322)	Curli fibers (VF1138)	In E. coli, curli fibers compose up to 85% of the biofilm biomass. Curli acts in vitro as an essential scaffold protein during biofilm formation.;In vivo, curli also directly regulates the immune system and is known to induce inflammation by activating the immune Toll-like receptors (TLRs).	Escherichia coli O25b:H4-ST131	Adherence	cgsG	curli production assembly/transport protein CsgG	99.6	100	1.3e-154	1390
gene0880	Scaffold3	Ec_D15	VFG002055(gb|WP_000097229)	T2SS (VF0333)	Still unknown.	Shigella dysenteriae Sd197	Effector delivery system	gspL	general secretion pathway protein L	94.6	100	5.1e-213	1895
gene0881	Scaffold3	Ec_D15	VFG002054(gb|WP_000633233)	T2SS (VF0333)	Still unknown.	Shigella dysenteriae Sd197	Effector delivery system	gspK	general secretion pathway protein K	98.2	100	2.2e-177	1587
gene0885	Scaffold3	Ec_D15	VFG002050(gb|WP_001087302)	T2SS (VF0333)	Still unknown.	Shigella dysenteriae Sd197	Effector delivery system	gspG	general secretion pathway protein G	99.3	100	1.1e-83	776
gene0888	Scaffold3	Ec_D15	VFG002047(gb|WP_000498818)	T2SS (VF0333)	Still unknown.	Shigella dysenteriae Sd197	Effector delivery system	gspD	general secretion pathway protein D	99	100	0	3317
gene0281	Scaffold1	Ec_D15	VFG034754(gb|WP_000081129)	TTSS secreted effectors (VF1110)	Cif (Deamidase. Induces cytopathic effects of actin stress fiber formation and cell cycle arrest. ); EspB (Pore formation, actin disruption, microvilli effacement, anti-phagocytosis. ); EspF (Inducing degradation of the aniapoptic protein AbcF2, tight junction disruption, microvilli effacement and elongation, mitochondrial dysfunction, N-WASP activation, SGLT-1 inactivation, pedestal maturation, …	Escherichia coli O157:H7 str. EDL933	Effector delivery system	espL1	Type III secretion system effector espL1	90.3	100	3.8e-112	1023
gene0488	Scaffold2	Ec_D15	VFG045791(gb|WP_000481500)	Curli fibers (VF1138)	In E. coli, curli fibers compose up to 85% of the biofilm biomass. Curli acts in vitro as an essential scaffold protein during biofilm formation.;In vivo, curli also directly regulates the immune system and is known to induce inflammation by activating the immune Toll-like receptors (TLRs).	Escherichia coli O25b:H4-ST131	Adherence	cgsD	transcriptional regulator CsgD	100	100	3.9e-122	1109
gene2626	Scaffold9	Ec_D15	VFG002413(gb|WP_000389022)	ECP (VF0404)	ECP, composed of a 21-kDa pilin subunit EspA, is a pilus-adherence factor that is crucial to the virulence of E. coli O157 in humans, and is also carried by commensal strains of E. coli.; It is suggested that pathogenic E. coli strains may use ECP to mimic commensal E. coli and provide themselves with an ecological advantage for host colonization and evasion of the immune system.	Escherichia coli O157:H7 str. EDL933	Adherence	ykgK/ecpR	regulator protein EcpR	98.3	100	5e-99	909
gene2041	Scaffold6	Ec_D15	VFG000876(gb|WP_000120946)	Type 1 fimbriae (VF0221)	Makes an important contribution to colonization of the bladder	Escherichia coli CFT073	Adherence	fimD	Outer membrane usher protein fimD precursor	99.7	100	0	4594
gene2042	Scaffold6	Ec_D15	VFG000877(gb|WP_001244821)	Type 1 fimbriae (VF0221)	Makes an important contribution to colonization of the bladder	Escherichia coli CFT073	Adherence	fimF	FimF protein precursor	99.4	100	1.3e-96	888
gene2631	Scaffold9	Ec_D15	VFG002417(gb|WP_001301550)	ECP (VF0404)	ECP, composed of a 21-kDa pilin subunit EspA, is a pilus-adherence factor that is crucial to the virulence of E. coli O157 in humans, and is also carried by commensal strains of E. coli.; It is suggested that pathogenic E. coli strains may use ECP to mimic commensal E. coli and provide themselves with an ecological advantage for host colonization and evasion of the immune system.	Escherichia coli O157:H7 str. EDL933	Adherence	yagV/ecpE	E. coli common pilus chaperone EcpE	97.9	100	1.2e-132	1200
gene3459	Scaffold14	Ec_D15	VFG049144(gb|WP_002892069)	AcrAB (VF0568)	May mediate resistance against host-derived antimicrobial peptides; associated with antibiotic resistance	Klebsiella pneumoniae subsp. pneumoniae NTUH-K2044	Antimicrobial activity/Competitive advantage	acrB	acriflavine resistance protein B	91.5	100	0	4770
gene3584	Scaffold15	Ec_D15	VFG000926(gb|WP_001443194)	Enterobactin (VF0228)	Iron uptake: the siderophore enterobactin imported through the FepA receptor and the FepBCDG system	Escherichia coli CFT073	Nutritional/Metabolic factor	fepD	ferrienterobactin ABC transporter permease	99.4	100	1.2e-170	1529
gene3868	Scaffold17	Ec_D15	VFG001444(gb|AAG10151)	AslA (VF0238)	Contributes to brain microvascular endothelial cells (BMECs) invasion	Escherichia coli O18:K1:H7 str. RS218	Invasion	aslA	putative arylsulfatase	95.7	86.8	1.7e-18	210
gene4424	Scaffold26	Ec_D15	VFG034817(gb|WP_000671691)	TTSS secreted effectors (VF1111)	EspF (Inducing degradation of the aniapoptic protein AbcF2, tight junction disruption, microvilli effacement and elongation, mitochondrial dysfunction, N-WASP activation, SGLT-1 inactivation, pedestal maturation, inhibition of NHE3 activity, membrane remodelling; targets and disrupts the nucleolus late in infection, which is temporally controlled by host mitochondria. ); EspFu/tccP (Inducing degr…	Escherichia coli O55:H7 str. CB9615	Effector delivery system	espR1	Type III secretion system effector espR1	90.3	81.4	2.7e-183	1639
gene4751	Scaffold39	Ec_D15	VFG049917(gb|WP_000508696)	T6SS (VF0579)	Plays a role in interbacterial competition and host colonization	Shigella sonnei Ss046	Effector delivery system	rhs/PAAR	Type VI secretion system protein, PAAR family	91.2	99.9	0	6831
gene3576	Scaffold15	Ec_D15	VFG000929(gb|WP_001375021)	Enterobactin (VF0228)	Iron uptake: the siderophore enterobactin imported through the FepA receptor and the FepBCDG system	Escherichia coli CFT073	Nutritional/Metabolic factor	entD	phosphopantetheinyl transferase component of enterobactin synthase multienzyme complex	94.7	98.6	1.7e-111	1017
gene3560	Scaffold15	Ec_D15	VFG049916(gb|WP_000103365)	T6SS (VF0579)	Plays a role in interbacterial competition and host colonization	Shigella sonnei Ss046	Effector delivery system	vgrG/tssI	type VI secretion system effector VgrG	95.7	100	7.7e-32	326
gene3210	Scaffold12	Ec_D15	VFG001443(gb|AAF37887)	OmpA (VF0236)	Contributes to brain microvascular endothelial cells (BMECs) invasion via a ligand-receptor interaction. Interaction of OmpA with its receptor induces actin condensation at the binding site. The actin reorganization induced by E. coli depends on activation of several host proteins involved in signaling, including focal adhesion kinase, PI3-kinase, PKC-<alpha>, and caveolin-1; OmpA also binds to C…	Escherichia coli O18:K1:H7 str. RS218	Invasion	ompA	outer membrane protein A	99.1	100	1.1e-203	1814
gene3360	Scaffold13	Ec_D15	VFG034873(gb|WP_001270084)	TTSS secreted effectors (VF1110)	Cif (Deamidase. Induces cytopathic effects of actin stress fiber formation and cell cycle arrest. ); EspB (Pore formation, actin disruption, microvilli effacement, anti-phagocytosis. ); EspF (Inducing degradation of the aniapoptic protein AbcF2, tight junction disruption, microvilli effacement and elongation, mitochondrial dysfunction, N-WASP activation, SGLT-1 inactivation, pedestal maturation, …	Escherichia coli O157:H7 str. EDL933	Effector delivery system	espX5	Type III secretion system effector EspX5	92.6	100	4.2e-229	2034
gene3580	Scaffold15	Ec_D15	VFG000930(gb|WP_000077767)	Enterobactin (VF0228)	Iron uptake: the siderophore enterobactin imported through the FepA receptor and the FepBCDG system	Escherichia coli CFT073	Nutritional/Metabolic factor	entF	enterobactin synthase multienzyme complex component, ATP-dependent	96.4	99.9	0	6499
gene3564	Scaffold15	Ec_D15	VFG034679(gb|WP_000074207)	Ibes (VF0237)	Contributes to brain microvascular endothelial cells (BMECs) invasion via a ligand-receptor interaction	Escherichia coli O45:K1:H7 str. S88	Invasion	ibeB	Cu(+)/Ag(+) efflux RND transporter outer membrane channel CusC	98.9	100	1.2e-250	2220
gene3586	Scaffold15	Ec_D15	VFG000924(gb|WP_001234311)	Enterobactin (VF0228)	Iron uptake: the siderophore enterobactin imported through the FepA receptor and the FepBCDG system	Escherichia coli CFT073	Nutritional/Metabolic factor	fepB	ferrienterobactin ABC transporter periplasmic binding protein	99.7	100	9.9e-175	1564
gene3675	Scaffold15	Ec_D15	VFG000478(gb|NP_459678)	Fur (VF0113)	Repress the expression of iron-regulated genes; also required for acid-induced activation of atr genes	Salmonella enterica subsp. enterica serovar Typhimurium str. LT2	Regulation	fur	ferric iron uptake transcriptional regulator	99.3	98.6	4.9e-84	779
gene3583	Scaffold15	Ec_D15	VFG000928(gb|WP_000640938)	Enterobactin (VF0228)	Iron uptake: the siderophore enterobactin imported through the FepA receptor and the FepBCDG system	Escherichia coli CFT073	Nutritional/Metabolic factor	fepG	iron-enterobactin ABC transporter permease	97.3	100	2.6e-170	1526
gene3588	Scaffold15	Ec_D15	VFG000932(gb|WP_000026784)	Enterobactin (VF0228)	Iron uptake: the siderophore enterobactin imported through the FepA receptor and the FepBCDG system	Escherichia coli CFT073	Nutritional/Metabolic factor	entE	2,3-dihydroxybenzoate-AMP ligase component of enterobactin synthase multienzyme complex	98.9	100	3.6E-310	2734
gene4364	Scaffold24	Ec_D15	VFG034721(gb|WP_000556298)	Ibes (VF0237)	Contributes to brain microvascular endothelial cells (BMECs) invasion via a ligand-receptor interaction	Escherichia coli O45:K1:H7 str. S88	Invasion	ibeC	phosphoethanolamine transferase CptA	99	100	0	3015
gene3416	Scaffold13	Ec_D15	VFG034772(gb|WP_000627910)	TTSS secreted effectors (VF1110)	Cif (Deamidase. Induces cytopathic effects of actin stress fiber formation and cell cycle arrest. ); EspB (Pore formation, actin disruption, microvilli effacement, anti-phagocytosis. ); EspF (Inducing degradation of the aniapoptic protein AbcF2, tight junction disruption, microvilli effacement and elongation, mitochondrial dysfunction, N-WASP activation, SGLT-1 inactivation, pedestal maturation, …	Escherichia coli O157:H7 str. EDL933	Effector delivery system	espL4	Type III secretion system effector EspL4	97.5	100	2.2e-63	600
gene3578	Scaffold15	Ec_D15	VFG044159(gb|WP_000125846)	Enterobactin (VF0228)	Iron uptake: the siderophore enterobactin imported through the FepA receptor and the FepBCDG system	Escherichia coli CFT073	Nutritional/Metabolic factor	fes	enterobactin/ferric enterobactin esterase	96.3	100	7.4e-244	2161
gene3590	Scaffold15	Ec_D15	VFG000934(gb|WP_000348393)	Enterobactin (VF0228)	Iron uptake: the siderophore enterobactin imported through the FepA receptor and the FepBCDG system	Escherichia coli CFT073	Nutritional/Metabolic factor	entA	2,3-dihydro-2,3-dihydroxybenzoate dehydrogenase EntA	98	100	1.9e-133	1207
gene3581	Scaffold15	Ec_D15	VFG000927(gb|WP_000096764)	Enterobactin (VF0228)	Iron uptake: the siderophore enterobactin imported through the FepA receptor and the FepBCDG system	Escherichia coli CFT073	Nutritional/Metabolic factor	fepE	LPS O-antigen length regulator	93.6	100	7.1e-196	1747
gene3587	Scaffold15	Ec_D15	VFG000931(gb|WP_001336900)	Enterobactin (VF0228)	Iron uptake: the siderophore enterobactin imported through the FepA receptor and the FepBCDG system	Escherichia coli CFT073	Nutritional/Metabolic factor	entC	isochorismate synthase 1	99.2	100	1.6e-222	1977
gene3582	Scaffold15	Ec_D15	VFG000925(gb|WP_000140634)	Enterobactin (VF0228)	Iron uptake: the siderophore enterobactin imported through the FepA receptor and the FepBCDG system	Escherichia coli CFT073	Nutritional/Metabolic factor	fepC	ferrienterobactin ABC transporter ATPase	99.6	99.3	1.3e-154	1390
gene3810	Scaffold16	Ec_D15	VFG001445(gb|AAA92657)	TraJ (VF0241)	Contributes to the ability of E. coli K1 to invade the central nervous system and cause meningitis in the neonatal rat; TraJ contributes to the early systemic dissemination of E. coli K1 in the oral infection process is via specific TraJ-dependent bacterial interactions with macrophages. TraJ enables the bacteria to be taken up efficiently by macrophages. In the early steps of dissemination, the …	Escherichia coli	Invasion	AAA92657	unknown protein	98	87.7	2e-113	1034
gene4328	Scaffold23	Ec_D15	VFG049120(gb|WP_012737535)	Allantion utilization (VF0572)	Providing a nitrogen source to increase virulence in K. pneumoniae at certain sites of infection	Klebsiella pneumoniae subsp. pneumoniae NTUH-K2044	Nutritional/Metabolic factor	allB	allantoinase	91.4	100	2.9e-252	2234
gene4846	Scaffold76	Ec_D15	VFG049916(gb|WP_000103365)	T6SS (VF0579)	Plays a role in interbacterial competition and host colonization	Shigella sonnei Ss046	Effector delivery system	vgrG/tssI	type VI secretion system effector VgrG	93.4	100	8.5e-108	985
gene4396	Scaffold25	Ec_D15	VFG048687(gb|WP_002902160)	T6SS (VF0569)	Antibacterial activity	Klebsiella pneumoniae subsp. pneumoniae NTUH-K2044	Effector delivery system	hcp/tssD	type VI secretion system protein, Hcp family	95.7	100	2.7e-91	842
gene3577	Scaffold15	Ec_D15	VFG000923(gb|WP_001034892)	Enterobactin (VF0228)	Iron uptake: the siderophore enterobactin imported through the FepA receptor and the FepBCDG system	Escherichia coli CFT073	Nutritional/Metabolic factor	fepA	ferrienterobactin outer membrane transporter	99.6	100	0	3946
gene4510	Scaffold28	Ec_D15	VFG048830(gb|WP_014907233)	Capsule (VF0560)	Assisting in evading the host immune system by protecting bacteria from opsonophagocytosis and serum killing	Klebsiella pneumoniae subsp. pneumoniae NTUH-K2044	Immune modulation	gndA	NADP-dependent phosphogluconate dehydrogenase	95.1	100	7.3e-259	2291
gene3415	Scaffold13	Ec_D15	VFG034772(gb|WP_000627910)	TTSS secreted effectors (VF1110)	Cif (Deamidase. Induces cytopathic effects of actin stress fiber formation and cell cycle arrest. ); EspB (Pore formation, actin disruption, microvilli effacement, anti-phagocytosis. ); EspF (Inducing degradation of the aniapoptic protein AbcF2, tight junction disruption, microvilli effacement and elongation, mitochondrial dysfunction, N-WASP activation, SGLT-1 inactivation, pedestal maturation, …	Escherichia coli O157:H7 str. EDL933	Effector delivery system	espL4	Type III secretion system effector EspL4	91.4	96.8	2.6e-212	1889
gene3585	Scaffold15	Ec_D15	VFG044165(gb|WP_001041793)	Enterobactin (VF0228)	Iron uptake: the siderophore enterobactin imported through the FepA receptor and the FepBCDG system	Escherichia coli CFT073	Nutritional/Metabolic factor	entS	enterobactin exporter, iron-regulated	99.5	100	3e-224	1992
gene3589	Scaffold15	Ec_D15	VFG000933(gb|WP_001007140)	Enterobactin (VF0228)	Iron uptake: the siderophore enterobactin imported through the FepA receptor and the FepBCDG system	Escherichia coli CFT073	Nutritional/Metabolic factor	entB	isochorismatase	98.9	100	4.3e-169	1515
gene0175	Scaffold1	Ec_D14	VFG034624(gb|WP_000755097)	Adhesive fimbriae (VF0213)	Adhesin, receptor is the oligosaccharide components of glycolipids and glycoproteins	Escherichia coli E24377A	Adherence	cfaB	colonization factor antigen 1	100	100	6.5e-85	787
gene0301	Scaffold1	Ec_D14	VFG002048(gb|WP_000249362)	T2SS (VF0333)	Still unknown.	Shigella dysenteriae Sd197	Effector delivery system	gspE	general secretion pathway protein E	98	100	1.6e-275	2435
gene1344	Scaffold3	Ec_D14	VFG045789(gb|WP_001264082)	Curli fibers (VF1138)	In E. coli, curli fibers compose up to 85% of the biofilm biomass. Curli acts in vitro as an essential scaffold protein during biofilm formation.;In vivo, curli also directly regulates the immune system and is known to induce inflammation by activating the immune Toll-like receptors (TLRs).	Escherichia coli O25b:H4-ST131	Adherence	cgsF	curli production assembly/transport protein CsgF	99.3	100	1.1e-74	698
gene1345	Scaffold3	Ec_D14	VFG045790(gb|WP_000833288)	Curli fibers (VF1138)	In E. coli, curli fibers compose up to 85% of the biofilm biomass. Curli acts in vitro as an essential scaffold protein during biofilm formation.;In vivo, curli also directly regulates the immune system and is known to induce inflammation by activating the immune Toll-like receptors (TLRs).	Escherichia coli O25b:H4-ST131	Adherence	cgsE	curli production assembly/transport protein CsgE	100	100	2.2e-72	678
gene2416	Scaffold5	Ec_D14	VFG044159(gb|WP_000125846)	Enterobactin (VF0228)	Iron uptake: the siderophore enterobactin imported through the FepA receptor and the FepBCDG system	Escherichia coli CFT073	Nutritional/Metabolic factor	fes	enterobactin/ferric enterobactin esterase	95.8	100	3.7e-243	2155
gene2269	Scaffold5	Ec_D14	VFG049144(gb|WP_002892069)	AcrAB (VF0568)	May mediate resistance against host-derived antimicrobial peptides; associated with antibiotic resistance	Klebsiella pneumoniae subsp. pneumoniae NTUH-K2044	Antimicrobial activity/Competitive advantage	acrB	acriflavine resistance protein B	91.5	100	0	4770
gene2513	Scaffold5	Ec_D14	VFG000478(gb|NP_459678)	Fur (VF0113)	Repress the expression of iron-regulated genes; also required for acid-induced activation of atr genes	Salmonella enterica subsp. enterica serovar Typhimurium str. LT2	Regulation	fur	ferric iron uptake transcriptional regulator	99.3	98.6	4.9e-84	779
[truncated: 5,865 more rows]
