# Supplementary material for: Antimicrobial resistance of Enterobacteriaceae in rabbit farms: an underestimated reservoir harboring mcr-1.1
Source: Front Cell Infect Microbiol. 2025 Oct 1;15:1663852. doi: 10.3389/fcimb.2025.1663852 (PMC12521101; doi:10.3389/fcimb.2025.1663852)
Supplement: Supplementary Table 9 — The conjugation transfer frequency of Ec-A21, Ec-A24, Ec-A29, Ec-CD45 and Ec-JB2. [file Table9.xlsx]

## Sheet: Sheet1
Donor	J53(CFU/mL)	Transconjugant(CFU/mL)	Transconjugants(CFU/mL)/J53(CFU/mL)	Mean value
Ec-A21	5.2×109	3.2×107	6.15×10-3	7.42×10-3
Ec-A21	4.2×109	3.7×107	8.81×10-3
Ec-A21	4.8×109	3.5×107	7.29×10-3
Ec-A24	5.2×109	3.1×107	5.96×10-3	6.83×10-3
Ec-A24	4.2×109	3.3×107	7.86×10-3
Ec-A24	4.8×109	3.2×107	6.67×10-3
Ec-A29	5.2×109	3.7×107	7.12×10-3	8.08×10-3
Ec-A29	4.2×109	3.6×107	8.57×10-3
Ec-A29	4.8×109	4.1×107	8.54×10-3
Ec-CD45	5.2×109	1.2×102	2.31×10-8	2.72×10-8
Ec-CD45	4.2×109	1.5×102	3.57×10-8
Ec-CD45	4.8×109	1.1×102	2.29×10-8
Ec-JB2	5.2×109	2.4×102	4.62×10-8	4.13×10-8
Ec-JB2	4.2×109	1.6×102	3.81×10-8
Ec-JB2	4.8×109	1.9×102	3.96×10-8
